# Supplementary material for: Global Distribution of Fluoroquinolone and Colistin Resistance and Associated Resistance Markers in Escherichia coli of Swine Origin – A Systematic Review and Meta-Analysis
Source: Front Microbiol. 2022 Mar 9;13:834793. doi: 10.3389/fmicb.2022.834793 (PMC8961385; doi:10.3389/fmicb.2022.834793)
Supplement: Supplementary File 2 — Raw data collected from articles and detailed pooled prevalence estimates of phenotypic fluoroquinolone and colistin resistance. [file Data_Sheet_2.xlsx]

## Sheet: Index
Sheet	Contents
Data extracted from articles	Detailed data extracted from the articles (phenotypic resistance, prevalence of qnr and mcr genes)
Col-r	Pooled prevalences of colistin resistance
Fq-r	Pooled prevalences of fluoroquinolone resistance
AMU	Antimicrobial usage in food animals

## Sheet: Data extracted from articles
Name of article in PC	Last Author	Citation	Method of resistance estimation	Method summarized	Performance	Interpretation	Breakpoints	CLSIdoc	CLSIyear	MIC distribution	Drug/ Geene	Number of isolates tested	Number resistant as reported in the article per authors	Number of isolates resistant after harmonization	economy	Clinical_status	Publication year	Year of sample collection	Geography	Sampling_scheme	Location	Country	Continent	Abxuse	Management	Age group	Management_original	Age mentioned
2017-zhang	Zhang	Zhang, Hui, et al. "Antimicrobial resistance of Escherichia coli isolated from Tibetan piglets suffering from white score diarrhea." Pak Vet J 37.1 (2017): 43-6.	Disk diffusion	Diffusion	CLSI	CLSI	No	M100-S24	2014	NA	Ciprofloxacin	81	0	0	Lower	Diseased	2017	2015.58-2015.83	Local	Random	Tibeet	China	Asia	No	Free ranging	Piglet	Free ranging	Yes
2017-zhang	Zhang	Zhang, Hui, et al. "Antimicrobial resistance of Escherichia coli isolated from Tibetan piglets suffering from white score diarrhea." Pak Vet J 37.1 (2017): 43-6.	PCR	PCR	NA	NA	NA	NA	NA	NA	qnrA	81	0	0	Lower	Diseased	2017	2015.58-2015.83	Local	Random	Tibeet	China	Asia	No	Free ranging	Piglet	Free ranging	Yes
2017-zhang	Zhang	Zhang, Hui, et al. "Antimicrobial resistance of Escherichia coli isolated from Tibetan piglets suffering from white score diarrhea." Pak Vet J 37.1 (2017): 43-6.	PCR	PCR	NA	NA	NA	NA	NA	NA	qnrB	81	0	0	Lower	Diseased	2017	2015.58-2015.83	Local	Random	Tibeet	China	Asia	No	Free ranging	Piglet	Free ranging	Yes
2000-teshager	Teshager	Teshager, Tirushet, et al. "Surveillance of antimicrobial resistance in Escherichia coli strains isolated from pigs at Spanish slaughterhouses." International journal of antimicrobial agents 15.2 (2000): 137-142.	Broth microdilution	Dilution	CLSI	CLSI	Yes	M7-A4, M100-S8	1997, 1998	Yes	Ciprofloxacin	205	17	19	High	Healthy	2000	1998.92-1999.08	Regional	Systematic random	Catalonia, Valencia, Murcia and Galicia	Spain	Europe	No	Unknown	Slaughterhouse	Unknown	Yes
2017-wang	Wang	Wang, Lili, et al. "Comparison by multilocus variable‐number tandem repeat analysis and antimicrobial resistance among atypical enteropathogenic Escherichia coli strains isolated from food samples and human and animal faecal specimens." Journal of applied microbiology 122.1 (2017): 268-278.	Disk diffusion	Diffusion	CLSI	CLSI	No	M100-S25	2015	NA	Ciprofloxacin	41	0	0	High	Healthy	2017	1997-2009	Local	Unknown	Osaka	Japan	Asia	No	Unknown	Slaughterhouse	Unknown	Yes
2000-mateu	Mateu	Mateu, E., and M. Martin. "Antimicrobial resistance in enteric porcine Escherichia coli strains in Spain." Veterinary Record 146.24 (2000): 703-705.	Disk diffusion	Diffusion	CLSI	Manufacturer	No	NA	NA	NA	Enrofloxacin	27	23	23	High	Diseased	2000	1997	National	Unknown	National	Spain	Europe	No	Unknown	pigles and nursery	Unknown	Yes
2000-mateu	Mateu	Mateu, E., and M. Martin. "Antimicrobial resistance in enteric porcine Escherichia coli strains in Spain." Veterinary Record 146.24 (2000): 703-705.	Disk diffusion	Diffusion	CLSI	Manufacturer	No	NA	NA	NA	Enrofloxacin	30	22	22	High	Diseased	2000	1998	National	Unknown	National	Spain	Europe	No	Unknown	pigles and nursery	Unknown	Yes
2000-mateu	Mateu	Mateu, E., and M. Martin. "Antimicrobial resistance in enteric porcine Escherichia coli strains in Spain." Veterinary Record 146.24 (2000): 703-705.	Disk diffusion	Diffusion	CLSI	Manufacturer	No	NA	NA	NA	Enrofloxacin	29	19	19	High	Diseased	2000	1999	National	Unknown	National	Spain	Europe	No	Unknown	pigles and nursery	Unknown	Yes
2000-aarestrup	Aarestrup	Aarestrup, Frank Møller, et al. "Emergence of resistance to fluoroquinolones among bacteria causing infections in food animals in Denmark." The Veterinary Record 146.3 (2000): 76-78.	Disk diffusion	Diffusion	Manufacturer	Manufacturer	No	NA	NA	NA	Enrofloxacin	199	3	3	High	Diseased	2000	1993	National	All	National	Denmark	Europe	No	Unknown	Unknown	Unknown	No
2000-aarestrup	Aarestrup	Aarestrup, Frank Møller, et al. "Emergence of resistance to fluoroquinolones among bacteria causing infections in food animals in Denmark." The Veterinary Record 146.3 (2000): 76-78.	Disk diffusion	Diffusion	Manufacturer	Manufacturer	No	NA	NA	NA	Enrofloxacin	421	10	10	High	Diseased	2000	1994	National	All	National	Denmark	Europe	No	Unknown	Unknown	Unknown	No
2000-aarestrup	Aarestrup	Aarestrup, Frank Møller, et al. "Emergence of resistance to fluoroquinolones among bacteria causing infections in food animals in Denmark." The Veterinary Record 146.3 (2000): 76-78.	Disk diffusion	Diffusion	Manufacturer	Manufacturer	No	NA	NA	NA	Enrofloxacin	429	11	11	High	Diseased	2000	1995	National	All	National	Denmark	Europe	No	Unknown	Unknown	Unknown	No
2000-aarestrup	Aarestrup	Aarestrup, Frank Møller, et al. "Emergence of resistance to fluoroquinolones among bacteria causing infections in food animals in Denmark." The Veterinary Record 146.3 (2000): 76-78.	Disk diffusion	Diffusion	Manufacturer	Manufacturer	No	NA	NA	NA	Enrofloxacin	563	7	7	High	Diseased	2000	1996	National	All	National	Denmark	Europe	No	Unknown	Unknown	Unknown	No
2000-aarestrup	Aarestrup	Aarestrup, Frank Møller, et al. "Emergence of resistance to fluoroquinolones among bacteria causing infections in food animals in Denmark." The Veterinary Record 146.3 (2000): 76-78.	Disk diffusion	Diffusion	Manufacturer	Manufacturer	No	NA	NA	NA	Enrofloxacin	541	19	19	High	Diseased	2000	1997	National	All	National	Denmark	Europe	No	Unknown	Unknown	Unknown	No
2000-aarestrup	Aarestrup	Aarestrup, Frank Møller, et al. "Emergence of resistance to fluoroquinolones among bacteria causing infections in food animals in Denmark." The Veterinary Record 146.3 (2000): 76-78.	Disk diffusion	Diffusion	Manufacturer	Manufacturer	No	NA	NA	NA	Enrofloxacin	700	24	24	High	Diseased	2000	1998	National	All	National	Denmark	Europe	No	Unknown	Unknown	Unknown	No
2001-saenz	Sáenz	Sáenz, Yolanda, et al. "Antibiotic resistance in Escherichia coli isolates obtained from animals, foods and humans in Spain." International journal of antimicrobial agents 18.4 (2001): 353-358.	Disk diffusion	Diffusion	CLSI	CLSI	No	﻿M2-A7	2000	NA	Ciprofloxacin	73	2	2	High	Healthy	2001	1997-1999	Local	Unknown	La Ruiga	Spain	Europe	No	Unknown	Slaughterhouse	Unknown	Yes
2001-desrosiers	DesRosiers	DesROSIERS, A. N. N. I. E., et al. "Phenotypic and genotypic characterization of Escherichia coli verotoxin-producing isolates from humans and pigs." Journal of food protection 64.12 (2001): 1904-1911.	Disk diffusion	Diffusion	CLSI	CLSI	No	M3-17	1997	NA	Enrofloxacin	33	0	0	High	Healthy	2001	1998	Local	Unknown	Québec	Canada	North America	No	Unknown	Slaughterhouse	Unknown	Yes
2001-desrosiers	DesRosiers	DesROSIERS, A. N. N. I. E., et al. "Phenotypic and genotypic characterization of Escherichia coli verotoxin-producing isolates from humans and pigs." Journal of food protection 64.12 (2001): 1904-1911.	Disk diffusion	Diffusion	CLSI	CLSI	No	M3-17	1997	NA	Enrofloxacin	34	0	0	High	Healthy	2001	1995-1996	Local	Unknown	Québec	Canada	North America	No	Unknown	Slaughterhouse	Unknown	Yes
2002-schroeder	Schroeder	Schroeder, Carl M., et al. "Antimicrobial resistance of Escherichia coli O157 isolated from humans, cattle, swine, and food." Applied and environmental microbiology 68.2 (2002): 576-581.	Broth microdilution	Dilution	CLSI	CLSI	Yes	M100-S11	2001	No	Ciprofloxacin	70	3	3	High	Diseased	2002	1985-2000	Regional	Unknown	National	USA	North America	No	Unknown	Unknown	Unknown	No
2017-Kawanishi	Kawanishi	Kawanishi, Michiko, et al. "Prevalence of colistin resistance gene mcr-1 and absence of mcr-2 in Escherichia coli isolated from healthy food-producing animals in Japan." Antimicrobial agents and chemotherapy 61.1 (2017): e02057-16.	PCR	PCR	NA	NA	NA	NA	NA	NA	mcr-1	2052	20	0	High	Healthy	2017	2000-2014	National	Systematic random	National	Japan	Asia	No	Unknown	Slaughterhouse	Unknown	Yes
2017-Kawanishi	Kawanishi	Kawanishi, Michiko, et al. "Prevalence of colistin resistance gene mcr-1 and absence of mcr-2 in Escherichia coli isolated from healthy food-producing animals in Japan." Antimicrobial agents and chemotherapy 61.1 (2017): e02057-16.	PCR	PCR	NA	NA	NA	NA	NA	NA	mcr-2	2052	0	0	High	Healthy	2017	2000-2014	National	Systematic random	National	Japan	Asia	No	Unknown	Slaughterhouse	Unknown	Yes
2017-Garch	El garch	El Garch, F., et al. "mcr-1 is borne by highly diverse Escherichia coli isolates since 2004 in food-producing animals in Europe." Clinical Microbiology and Infection 23.1 (2017): 51-e1.	PCR	PCR	NA	NA	NA	NA	NA	NA	mcr-1	3018	29	0	High	Diseased	2017	2004-2014	International	Unknown	Europe	Europe	Europe	No	Unknown	Unknown	Unknown	No
2002-choi	Choi	Choi, Changsun, et al. "Antimicrobial susceptibility of pathogenic Escherichia coli isolated from pigs in Korea." Journal of Veterinary Medical Science 64.1 (2002): 71-73.	Agar dilution	Dilution	CLSI	CLSI	Yes	M31-T	1997	No	Enrofloxacin	285	89	89	High	Diseased	2002	1995-1998	National	Unknown	National	South Korea	Asia	No	Unknown	Mixed	Unknown	Yes
2002-bischoff	Bischoff	Bischoff, Kenneth M., et al. "Characterization of chloramphenicol resistance in beta-hemolytic Escherichia coli associated with diarrhea in neonatal swine." Journal of clinical microbiology 40.2 (2002): 389-394.	Broth microdilution	Dilution	Manufacturer	CLSI	No	M31-A	1999	No	Ciprofloxacin	90	0	0	High	Diseased	2002	1998-1999	Local	Unknown	Oklahoma	USA	North America	No	Unknown	Neonatal	Unknown	Yes
2017-duggett	Duggett	Duggett, Nicholas A., et al. "Occurrence and characterization of mcr-1-harbouring Escherichia coli isolated from pigs in Great Britain from 2013 to 2015." Journal of Antimicrobial Chemotherapy 72.3 (2017): 691-695.	Agar dilution	Dilution	Unknown	Unknown	No	NA	NA	No	Colistin	756	63	63	High	Healthy	2017	2014-2015	Unknown	Unknown	Unknown	UK	Europe	No	Unknown	Abattoir	Unknown	Yes
2017-duggett	Duggett	Duggett, Nicholas A., et al. "Occurrence and characterization of mcr-1-harbouring Escherichia coli isolated from pigs in Great Britain from 2013 to 2015." Journal of Antimicrobial Chemotherapy 72.3 (2017): 691-695.	Agar dilution	Dilution	Unknown	Unknown	No	NA	NA	No	Colistin	163	4	4	High	Diseased	2017	2015-2016	Unknown	Unknown	Unknown	UK	Europe	No	Unknown	Unknown	Unknown	No
2002-amezcua	Amezcua	Amezcua, Rocio, et al. "Presentation of postweaning Escherichia coli diarrhea in southern Ontario, prevalence of hemolytic E. coli serogroups involved, and their antimicrobial resistance patterns." Canadian journal of veterinary research 66.2 (2002): 73.	Disk diffusion	Diffusion	Unknown	CLSI	No	Unknown	Unknown	NA	Enrofloxacin	75	0	0	High	Diseased	2002	1999.5	Local	Case-control	Ontario	Canada	North America	Yes	Unknown	Post-weaning	Unknown	Yes
2002-amezcua	Amezcua	Amezcua, Rocio, et al. "Presentation of postweaning Escherichia coli diarrhea in southern Ontario, prevalence of hemolytic E. coli serogroups involved, and their antimicrobial resistance patterns." Canadian journal of veterinary research 66.2 (2002): 73.	Disk diffusion	Diffusion	Unknown	CLSI	No	Unknown	Unknown	NA	Ciprofloxacin	75	0	0	High	Diseased	2002	1999.5	Local	Case-control	Ontario	Canada	North America	Yes	Unknown	Post-weaning	Unknown	Yes
2016-Zheng	Zheng	Zheng, FuYing, et al. "Comparison of the antibiotic resistances of the bacteria harboring and not carrying integrons." Journal of Animal and Veterinary Advances 14.3 (2015): 69-74.	Broth Microdilution	Dilution	CLSI	Unknown	No	Vet01-04	2013	No	Ciprofloxacin	20	8	9	Lower	Diseased	2015	2013.91666666667-2014.08333333333	Local	Unknown	Gansu	China	Asia	No	Unknown	Unknown	Unknown	No
2003-bettelheim	Bettelheim	Bettelheim, Karl A., et al. "Antibiotic resistance among verocytotoxigenic Escherichia coli (VTEC) and non-VTEC isolated from domestic animals and humans." Journal of medical microbiology 52.2 (2003): 155-162.	Agar dilution	Dilution	Self	Self	Yes	NA	NA	No	Ciprofloxacin	20	0	0	High	Healthy	2003	1996-2001	Unknown	Convenient	Unknown	Australia	Oceania	No	Unknown	Unknown	Unknown	No
2003-bettelheim	Bettelheim	Bettelheim, Karl A., et al. "Antibiotic resistance among verocytotoxigenic Escherichia coli (VTEC) and non-VTEC isolated from domestic animals and humans." Journal of medical microbiology 52.2 (2003): 155-162.	Agar dilution	Dilution	Self	Self	Yes	NA	NA	No	Ciprofloxacin	27	0	0	High	Diseased	2003	1970-2001	Unknown	Convenient	Unknown	Australia	Oceania	No	Unknown	Unknown	Unknown	No
2003-kijima-tanaka	Kijima-Tanaka	Kijima-Tanaka, Mayumi, et al. "A national surveillance of antimicrobial resistance in Escherichia coli isolated from food-producing animals in Japan." Journal of Antimicrobial Chemotherapy 51.2 (2003): 447-451.	Agar dilution	Dilution	Japanese society of chemotherapy	Self	Yes	NA	NA	No	Colistin	358	3	3	High	Healthy	2003	1999	National	Unknown	National	Japan	Asia	No	Unknown	Unknown	Unknown	No
2003-kijima-tanaka	Kijima-Tanaka	Kijima-Tanaka, Mayumi, et al. "A national surveillance of antimicrobial resistance in Escherichia coli isolated from food-producing animals in Japan." Journal of Antimicrobial Chemotherapy 51.2 (2003): 447-451.	Agar dilution	Dilution	Japanese society of chemotherapy	Self	Yes	NA	NA	Yes	Enrofloxacin	358	0	0	High	Healthy	2003	1999	National	Unknown	National	Japan	Asia	No	Unknown	Unknown	Unknown	No
2003-lanz	Lanz	Lanz, Roland, Peter Kuhnert, and Patrick Boerlin. "Antimicrobial resistance and resistance gene determinants in clinical Escherichia coli from different animal species in Switzerland." Veterinary microbiology 91.1 (2003): 73-84.	Disk Diffusion	Diffusion	CLSI	CLSI	No	M31A-11, M100-S11	1999, 2001	NA	Enrofloxacin	126	0	0	High	Diseased	2003	2000.66666666667-2001.08333333333	National	Unknown	National	Switzerland	Europe	No	Unknown	Unknown	Unknown	No
2003-ngeleka	Ngeleka	Ngeleka, Musangu, et al. "Isolation and association of Escherichia coli AIDA-I/STb, rather than EAST1 pathotype, with diarrhea in piglets and antibiotic sensitivity of isolates." Journal of veterinary diagnostic investigation 15.3 (2003): 242-252.	Disk diffusion	Diffusion	CLSI	CLSI	No	M31-A	1999	NA	Enrofloxacin	170	0	0	High	Diseased	2003	2000-2001	Regional	Unknown	Saskatchewan and Alberta	Canada	North America	no	Unknown	2 days-8 weeks	Unknown	Yes
2003-ngeleka	Ngeleka	Ngeleka, Musangu, et al. "Isolation and association of Escherichia coli AIDA-I/STb, rather than EAST1 pathotype, with diarrhea in piglets and antibiotic sensitivity of isolates." Journal of veterinary diagnostic investigation 15.3 (2003): 242-252.	DIsk diffusion	Diffusion	CLSI	CLSI	No	M31-A	1999	NA	Enrofloxacin	120	0	0	High	Healthy	2003	2000-2001	Regional	Unknown	Saskatchewan and Alberta	Canada	North America	no	Unknown	newborn-1week	Unknown	Yes
2016-urumova	Urumova	Urumova, V. "Investigations on tetracycline resistance in commensal Escherichia coli isolates from swine." Bulgarian Journal of Veterinary Medicine 19.3 (2016): 179-188.	Disk diffusion	Diffusion	CLSI	CLSI	No	M100-S20	2010	NA	Enrofloxacin	102	2	2	Lower	Healthy	2016	2014-2014.41666666667	Unknown	Unknown	Unknown	Bulgaria	Europe	yes	Unknown	Multiple ages	Unknown	Yes
2003-noamani	Noamani	Noamani, Babak N., John M. Fairbrother, and Carlton L. Gyles. "Virulence genes of O149 enterotoxigenic Escherichia coli from outbreaks of postweaning diarrhea in pigs." Veterinary microbiology 97.1-2 (2003): 87-101.	Disk Diffusion	Diffusion	CLSI	Unknown	No	Unknown	Unknown	NA	Enrofloxacin	35	0	0	High	Diseased	2003	1974-1987	Local	Unknown	Ontario	Canada	North America	No	Unknown	Unknown	Unknown	No
2003-noamani	Noamani	Noamani, Babak N., John M. Fairbrother, and Carlton L. Gyles. "Virulence genes of O149 enterotoxigenic Escherichia coli from outbreaks of postweaning diarrhea in pigs." Veterinary microbiology 97.1-2 (2003): 87-101.	Disk Diffusion	Diffusion	CLSI	Unknown	No	Unknown	Unknown	NA	Enrofloxacin	100	0	0	High	Diseased	2003	1998-2001	Local	Unknown	Ontario	Canada	North America	No	Unknown	Unknown	Unknown	No
2016-urumova(2)	Urumova	Urumova, V. "Prevalence of resistance to sulfonamides and streptomycin among commensal porcine Escherichia coli isolates." Revue de Medecine Veterinaire 167.1/2 (2016): 38-44.	Disk diffusion	Diffusion	CLSI	Unknown	No	M100-S20	2010	NA	Ciprofloxacin	449	22	24	Lower	Healthy	2016	2013.08333333333-2015.41666666667	Unknown	Unknown	Unknown	Bulgaria	Europe	No	Unknown	mixed	Unknown	Yes
2004-bywater	Bywater	Bywater, Robin, et al. "A European survey of antimicrobial susceptibility among zoonotic and commensal bacteria isolated from food-producing animals." Journal of Antimicrobial Chemotherapy 54.4 (2004): 744-754.	Agar dilution	Dilution	CLSI	CLSI	Yes	M31-A2, M100-S14	2002, 2004	No	Ciprofloxacin	200	0	0	High	Healthy	2004	1999-2000	National	Systematic random	National	Denmark	Europe	No	Unknown	Slaughterhouse	Unknown	Yes
2004-bywater	Bywater	Bywater, Robin, et al. "A European survey of antimicrobial susceptibility among zoonotic and commensal bacteria isolated from food-producing animals." Journal of Antimicrobial Chemotherapy 54.4 (2004): 744-754.	Agar dilution	Dilution	CLSI	CLSI	Yes	M31-A2, M100-S14	2002, 2004	No	Ciprofloxacin	200	0	0	High	Healthy	2004	1999-2000	National	Systematic random	National	Netherlands	Europe	No	Unknown	Slaughterhouse	Unknown	Yes
2004-bywater	Bywater	Bywater, Robin, et al. "A European survey of antimicrobial susceptibility among zoonotic and commensal bacteria isolated from food-producing animals." Journal of Antimicrobial Chemotherapy 54.4 (2004): 744-754.	Agar dilution	Dilution	CLSI	CLSI	Yes	M31-A2, M100-S14	2002, 2004	No	Ciprofloxacin	48	0	0	High	Healthy	2004	1999-2000	National	Systematic random	National	Spain	Europe	No	Unknown	Slaughterhouse	Unknown	Yes
2004-bywater	Bywater	Bywater, Robin, et al. "A European survey of antimicrobial susceptibility among zoonotic and commensal bacteria isolated from food-producing animals." Journal of Antimicrobial Chemotherapy 54.4 (2004): 744-754.	Agar dilution	Dilution	CLSI	CLSI	Yes	M31-A2, M100-S14	2002, 2004	No	Ciprofloxacin	204	0	0	High	Healthy	2004	1999-2000	National	Systematic random	National	Sweden	Europe	No	Unknown	Slaughterhouse	Unknown	Yes
2016-perrin	Perrin-Guyomard	Perrin-Guyomard, Agnès, et al. "Prevalence of mcr-1 in commensal Escherichia coli from French livestock, 2007 to 2014." Eurosurveillance 21.6 (2016): 30135.	Broth Microdilution	Dilution	Unknown	ECOFF	Yes	NA	NA	No	Colistin	590	2	2	High	Healthy	2016	2011-2013	National	Systematic random	National	France	Europe	No	Unknown	Slaughterhouse	Unknown	Yes
2016-perrin	Perrin-Guyomard	Perrin-Guyomard, Agnès, et al. "Prevalence of mcr-1 in commensal Escherichia coli from French livestock, 2007 to 2014." Eurosurveillance 21.6 (2016): 30135.	PCR	PCR	NA	NA	NA	NA	NA	NA	mcr-1	590	2	0	High	Healthy	2016	2011-2013	National	Systematic random	National	France	Europe	No	Unknown	Slaughterhouse	Unknown	Yes
2004-roychoudhary	Roychoudhury	Roychoudhury, P., G. K. Saikia, and H. Rahman. "Serotyping antibiogram of Escherichia coli isolated from diarrhoeic piglets." Indian Journal of Animal Sciences (India) (2004).	Disk Diffusion	Diffusion	no standards	no standards	No	NA	NA	NA	Enrofloxacin	89	3	3	Lower	Diseased	2004	NA	Unknown	Unknown	Guwahati city	India	Asia	No	Unknown	piglets	Unknown	Yes
2016-osterberg	Osterberg	Österberg, Julia, et al. "Antibiotic resistance in Escherichia coli from pigs in organic and conventional farming in four European countries." PloS one 11.6 (2016): e0157049.	Broth Microdilution	Dilution	CLSI	ECOFF	Yes	4th ed	2013	No	Ciprofloxacin	94	4	2	High	Healthy	2016	2012-2013	National	Unknown	National	France	Europe	No	Conventional	Finishing	Conventional	Yes
2016-osterberg	Osterberg	Österberg, Julia, et al. "Antibiotic resistance in Escherichia coli from pigs in organic and conventional farming in four European countries." PloS one 11.6 (2016): e0157049.	Broth Microdilution	Dilution	CLSI	ECOFF	Yes	4th ed	2013	No	Ciprofloxacin	52	0	0	High	Healthy	2016	2012-2013	National	Unknown	National	Denmark	Europe	No	Conventional	Finishing	Conventional	Yes
2016-osterberg	Osterberg	Österberg, Julia, et al. "Antibiotic resistance in Escherichia coli from pigs in organic and conventional farming in four European countries." PloS one 11.6 (2016): e0157049.	Broth Microdilution	Dilution	CLSI	ECOFF	Yes	4th ed	2013	No	Ciprofloxacin	125	15	8	High	Healthy	2016	2012-2013	National	Unknown	National	Italy	Europe	No	Conventional	Finishing	Conventional	Yes
2016-osterberg	Osterberg	Österberg, Julia, et al. "Antibiotic resistance in Escherichia coli from pigs in organic and conventional farming in four European countries." PloS one 11.6 (2016): e0157049.	Broth Microdilution	Dilution	CLSI	ECOFF	Yes	4th ed	2013	No	Ciprofloxacin	71	1	1	High	Healthy	2016	2012-2013	National	Unknown	National	Sweden	Europe	No	Conventional	Finishing	Conventional	Yes
2004-yang	Yang	Yang, Hanchun, et al. "Characterization of multiple-antimicrobial-resistant Escherichia coli isolates from diseased chickens and swine in China." Journal of clinical microbiology 42.8 (2004): 3483-3489.	broth microdilution	Dilution	CLSI	CLSI	Yes	M31-A2, M7-A6	2003	No	Ciprofloxacin	89	75	83	Lower	Diseased	2004	2000.67	Local	Unknown	Beijing	China	Asia	Yes	Unknown	piglets	Unknown	Yes
2004-yang	Yang	Yang, Hanchun, et al. "Characterization of multiple-antimicrobial-resistant Escherichia coli isolates from diseased chickens and swine in China." Journal of clinical microbiology 42.8 (2004): 3483-3489.	broth microdilution	Dilution	CLSI	CLSI	Yes	M31-A2, M7-A6	2003	No	Enrofloxacin	89	68	68	Lower	Diseased	2004	2000.67	Local	Unknown	Beijing	China	Asia	Yes	Unknown	piglets	Unknown	Yes
2005-asai	Asai	Asai, Tetsuo, et al. "Correlation between the usage volume of veterinary therapeutic antimicrobials and resistance in Escherichia coli isolated from the feces of food-producing animals in Japan." Japanese journal of infectious diseases 58.6 (2005): 369.	Agar dilution	Dilution	CLSI	CLSI	Yes	M31-A2, M7-A6	2002, 2003	No	Colistin	82	0	0	High	Healthy	2005	2001	National	Random	National	Japan	Asia	yes	Unknown	Unknown	Unknown	No
2005-asai	Asai	Asai, Tetsuo, et al. "Correlation between the usage volume of veterinary therapeutic antimicrobials and resistance in Escherichia coli isolated from the feces of food-producing animals in Japan." Japanese journal of infectious diseases 58.6 (2005): 369.	Agar dilution	Dilution	CLSI	Self	Yes	M31-A2, M7-A6	2002, 2003	No	Enrofloxacin	82	0	0	High	Healthy	2005	2001	National	Random	National	Japan	Asia	yes	Unknown	Unknown	Unknown	No
2016-nguyen(2)	Nguyen	Nguyen, Nhung T., et al. "Use of colistin and other critical antimicrobials on pig and chicken farms in southern Vietnam and its association with resistance in commensal Escherichia coli bacteria." Applied and environmental microbiology 82.13 (2016): 3727-3735.	Disk diffusion	Diffusion	Unknown	CLSI	No	M100-S24	2014	NA	Ciprofloxacin	90	19	21	Lower	Healthy	2016	NA	Local	Random	Mekong-Delta	Vietnam	Asia	Yes	Semi-industrial	Various	Semi-industrial	Yes
2016-nguyen(2)	Nguyen	Nguyen, Nhung T., et al. "Use of colistin and other critical antimicrobials on pig and chicken farms in southern Vietnam and its association with resistance in commensal Escherichia coli bacteria." Applied and environmental microbiology 82.13 (2016): 3727-3735.	Agar dilution	Dilution	Unknown	ECOFF	Yes	NA	NA	No	Colistin	90	22	22	Lower	Healthy	2016	NA	Local	Random	Mekong-Delta	Vietnam	Asia	Yes	Semi-industrial	Various	Semi-industrial	Yes
2016-nguyen(2)	Nguyen	Nguyen, Nhung T., et al. "Use of colistin and other critical antimicrobials on pig and chicken farms in southern Vietnam and its association with resistance in commensal Escherichia coli bacteria." Applied and environmental microbiology 82.13 (2016): 3727-3735.	PCR	PCR	NA	NA	NA	NA	NA	NA	qnrA	90	10	0	Lower	Healthy	2016	NA	Local	Random	Mekong-Delta	Vietnam	Asia	Yes	Semi-industrial	Various	Semi-industrial	Yes
2016-nguyen(2)	Nguyen	Nguyen, Nhung T., et al. "Use of colistin and other critical antimicrobials on pig and chicken farms in southern Vietnam and its association with resistance in commensal Escherichia coli bacteria." Applied and environmental microbiology 82.13 (2016): 3727-3735.	PCR	PCR	NA	NA	NA	NA	NA	NA	qnrS	90	39	0	Lower	Healthy	2016	NA	Local	Random	Mekong-Delta	Vietnam	Asia	Yes	Semi-industrial	Various	Semi-industrial	Yes
2016-nguyen(2)	Nguyen	Nguyen, Nhung T., et al. "Use of colistin and other critical antimicrobials on pig and chicken farms in southern Vietnam and its association with resistance in commensal Escherichia coli bacteria." Applied and environmental microbiology 82.13 (2016): 3727-3735.	PCR	PCR	NA	NA	NA	NA	NA	NA	qnrB	90	0	0	Lower	Healthy	2016	NA	Local	Random	Mekong-Delta	Vietnam	Asia	Yes	Semi-industrial	Various	Semi-industrial	Yes
2016-nguyen(2)	Nguyen	Nguyen, Nhung T., et al. "Use of colistin and other critical antimicrobials on pig and chicken farms in southern Vietnam and its association with resistance in commensal Escherichia coli bacteria." Applied and environmental microbiology 82.13 (2016): 3727-3735.	PCR	PCR	NA	NA	NA	NA	NA	NA	mcr-1	90	17	0	Lower	Healthy	2016	NA	Local	Random	Mekong-Delta	Vietnam	Asia	Yes	Semi-industrial	Various	Semi-industrial	Yes
2005-boerlin	Boerlin	Boerlin, Patrick, et al. "Antimicrobial resistance and virulence genes of Escherichia coli isolates from swine in Ontario." Applied and environmental microbiology 71.11 (2005): 6753-6761.	microdilution method	Dilution	NARMS	NARMS	Yes	NA	NA	No	Ciprofloxacin	150	0	0	High	Diseased	2005	2001.08333333333-2003.83333333333	Local	Systematic random	Ontario	Canada	North America	No	Unknown	1 to 16 weeks (median of 4 weeks)	Unknown	Yes
2005-boerlin	Boerlin	Boerlin, Patrick, et al. "Antimicrobial resistance and virulence genes of Escherichia coli isolates from swine in Ontario." Applied and environmental microbiology 71.11 (2005): 6753-6761.	microdilution method	Dilution	NARMS	NARMS	Yes	NA	NA	No	Ciprofloxacin	168	0	0	High	Healthy	2005	2001-2002	Local	Systematic random	Ontario	Canada	North America	No	Unknown	Finisher	Unknown	Yes
2016-meinersmann	Meinersmann	Meinersmann, Richard J., et al. "Prevalence of mcr-1 in the cecal contents of food animals in the United States." Antimicrobial agents and chemotherapy 61.2 (2017): e02244-16.	PCR	PCR	NA	NA	NA	NA	NA	NA	mcr-1	563	2	0	High	Healthy	2016	2016.33333333333-2016.66666666667	National	Systematic random	National	USA	North America	No	Unknown	Slaughterhouse	Unknown	Yes
2005-box	Box	Box, Adrienne TA, et al. "Integrons in Escherichia coli from food-producing animals in The Netherlands." Microbial drug resistance 11.1 (2005): 53-57.	Unknown	Unknown	Unknown	Unknown	No	NA	NA	NA	Ciprofloxacin	620	0	0	High	Healthy	2005	1996-2000	National	Random	National	Netherlands	Europe	No	Unknown	Slaughterhouse	Unknown	Yes
2016-makita	Makita	Makita, Kohei, et al. "Multivariable analysis of the association between antimicrobial use and antimicrobial resistance in Escherichia coli isolated from apparently healthy pigs in Japan." Microbial Drug Resistance 22.1 (2016): 28-39.	Agar dilution	Dilution	CLSI	Self	No	NA	NA	No	Colistin	250	0	0	High	Healthy	2016	2004-2007	National	Systematic random	National	Japan	Asia	Yes	Unknown	Various	Unknown	Yes
2016-makita	Makita	Makita, Kohei, et al. "Multivariable analysis of the association between antimicrobial use and antimicrobial resistance in Escherichia coli isolated from apparently healthy pigs in Japan." Microbial Drug Resistance 22.1 (2016): 28-39.	Agar dilution	Dilution	CLSI	Self	No	NA	NA	No	Enrofloxacin	250	4	4	High	Healthy	2016	2004-2007	National	Systematic random	National	Japan	Asia	yes	Unknown	Various	Unknown	Yes
2016-liu	Liu	Liu, Yi-Yun, et al. "Emergence of plasmid-mediated colistin resistance mechanism MCR-1 in animals and human beings in China: a microbiological and molecular biological study." The Lancet infectious diseases 16.2 (2016): 161-168.	PCR	PCR	NA	NA	NA	NA	NA	NA	mcr-1	216	31	0	Lower	Healthy	2016	2012	National	Random	Guangdong, Guangxi, Hunan, and Jiangxi	China	Asia	No	Intenseive	Slaughterhouse	Intenseive	Yes
2016-liu	Liu	Liu, Yi-Yun, et al. "Emergence of plasmid-mediated colistin resistance mechanism MCR-1 in animals and human beings in China: a microbiological and molecular biological study." The Lancet infectious diseases 16.2 (2016): 161-168.	PCR	PCR	NA	NA	NA	NA	NA	NA	mcr-1	268	68	0	Lower	Healthy	2016	2013	National	Random	Guangdong, Guangxi, Hunan, and Jiangxi	China	Asia	No	Intenseive	Slaughterhouse	Intenseive	Yes
2016-liu	Liu	Liu, Yi-Yun, et al. "Emergence of plasmid-mediated colistin resistance mechanism MCR-1 in animals and human beings in China: a microbiological and molecular biological study." The Lancet infectious diseases 16.2 (2016): 161-168.	PCR	PCR	NA	NA	NA	NA	NA	NA	mcr-1	320	67	0	Lower	Healthy	2016	2014	National	Random	Guangdong, Guangxi, Hunan, and Jiangxi	China	Asia	No	Intenseive	Slaughterhouse	Intenseive	Yes
2005-harada	Harada	Harada, Kazuki, et al. "Antimicrobial susceptibility of pathogenic Escherichia coli isolated from sick cattle and pigs in Japan." Journal of Veterinary Medical Science 67.10 (2005): 999-1003.	agar dilution	Dilution	CLSI	Self	Yes	M31-A2	2002	No	Colistin	118	42	42	High	Diseased	2005	2001.33333333333-2004.25	National	Systematic random	National	Japan	Asia	No	Unknown	Unknown	Unknown	No
2005-harada	Harada	Harada, Kazuki, et al. "Antimicrobial susceptibility of pathogenic Escherichia coli isolated from sick cattle and pigs in Japan." Journal of Veterinary Medical Science 67.10 (2005): 999-1003.	agar dilution	Dilution	CLSI	CLSI	Yes	M31-A2	2002	No	Enrofloxacin	118	14	14	High	Diseased	2005	2001.33333333333-2004.25	National	Systematic random	National	Japan	Asia	No	Unknown	Unknown	Unknown	No
2016-lim	Lim	Lim, Suk-Kyung, et al. "First detection of the mcr-1 gene in Escherichia coli isolated from livestock between 2013 and 2015 in South Korea." Antimicrobial agents and chemotherapy 60.11 (2016): 6991-6993.	Broth Microdilution	Dilution	Manufacturer	ECOFF	Yes	NA	NA	No	Colistin	265	0	0	High	Healthy	2016	2005	National	Systematic random	National	South Korea	Asia	No	Unknown	Slaughterhouse	Unknown	Yes
2016-lim	Lim	Lim, Suk-Kyung, et al. "First detection of the mcr-1 gene in Escherichia coli isolated from livestock between 2013 and 2015 in South Korea." Antimicrobial agents and chemotherapy 60.11 (2016): 6991-6993.	Broth Microdilution	Dilution	Manufacturer	ECOFF	Yes	NA	NA	No	Colistin	275	5	5	High	Healthy	2016	2006	National	Systematic random	National	South Korea	Asia	No	Unknown	Slaughterhouse	Unknown	Yes
2016-lim	Lim	Lim, Suk-Kyung, et al. "First detection of the mcr-1 gene in Escherichia coli isolated from livestock between 2013 and 2015 in South Korea." Antimicrobial agents and chemotherapy 60.11 (2016): 6991-6993.	Broth Microdilution	Dilution	Manufacturer	ECOFF	Yes	NA	NA	No	Colistin	301	17	17	High	Healthy	2016	2007	National	Systematic random	National	South Korea	Asia	No	Unknown	Slaughterhouse	Unknown	Yes
2016-lim	Lim	Lim, Suk-Kyung, et al. "First detection of the mcr-1 gene in Escherichia coli isolated from livestock between 2013 and 2015 in South Korea." Antimicrobial agents and chemotherapy 60.11 (2016): 6991-6993.	Broth Microdilution	Dilution	Manufacturer	ECOFF	Yes	NA	NA	No	Colistin	177	6	6	High	Healthy	2016	2008	National	Systematic random	National	South Korea	Asia	No	Unknown	Slaughterhouse	Unknown	Yes
2016-lim	Lim	Lim, Suk-Kyung, et al. "First detection of the mcr-1 gene in Escherichia coli isolated from livestock between 2013 and 2015 in South Korea." Antimicrobial agents and chemotherapy 60.11 (2016): 6991-6993.	Broth Microdilution	Dilution	Manufacturer	ECOFF	Yes	NA	NA	No	Colistin	233	7	7	High	Healthy	2016	2009	National	Systematic random	National	South Korea	Asia	No	Unknown	Slaughterhouse	Unknown	Yes
2016-lim	Lim	Lim, Suk-Kyung, et al. "First detection of the mcr-1 gene in Escherichia coli isolated from livestock between 2013 and 2015 in South Korea." Antimicrobial agents and chemotherapy 60.11 (2016): 6991-6993.	Broth Microdilution	Dilution	Manufacturer	ECOFF	Yes	NA	NA	No	Colistin	345	3	3	High	Healthy	2016	2010	National	Systematic random	National	South Korea	Asia	No	Unknown	Slaughterhouse	Unknown	Yes
2016-lim	Lim	Lim, Suk-Kyung, et al. "First detection of the mcr-1 gene in Escherichia coli isolated from livestock between 2013 and 2015 in South Korea." Antimicrobial agents and chemotherapy 60.11 (2016): 6991-6993.	Broth Microdilution	Dilution	Manufacturer	ECOFF	Yes	NA	NA	No	Colistin	384	3	3	High	Healthy	2016	2011	National	Systematic random	National	South Korea	Asia	No	Unknown	Slaughterhouse	Unknown	Yes
2016-lim	Lim	Lim, Suk-Kyung, et al. "First detection of the mcr-1 gene in Escherichia coli isolated from livestock between 2013 and 2015 in South Korea." Antimicrobial agents and chemotherapy 60.11 (2016): 6991-6993.	Broth Microdilution	Dilution	Manufacturer	ECOFF	Yes	NA	NA	No	Colistin	411	3	3	High	Healthy	2016	2012	National	Systematic random	National	South Korea	Asia	No	Unknown	Slaughterhouse	Unknown	Yes
2016-lim	Lim	Lim, Suk-Kyung, et al. "First detection of the mcr-1 gene in Escherichia coli isolated from livestock between 2013 and 2015 in South Korea." Antimicrobial agents and chemotherapy 60.11 (2016): 6991-6993.	Broth Microdilution	Dilution	Manufacturer	ECOFF	Yes	NA	NA	No	Colistin	340	2	2	High	Healthy	2016	2013	National	Systematic random	National	South Korea	Asia	No	Unknown	Slaughterhouse	Unknown	Yes
2016-lim	Lim	Lim, Suk-Kyung, et al. "First detection of the mcr-1 gene in Escherichia coli isolated from livestock between 2013 and 2015 in South Korea." Antimicrobial agents and chemotherapy 60.11 (2016): 6991-6993.	Broth Microdilution	Dilution	Manufacturer	ECOFF	Yes	NA	NA	No	Colistin	454	1	1	High	Healthy	2016	2014	National	Systematic random	National	South Korea	Asia	No	Unknown	Slaughterhouse	Unknown	Yes
2016-lim	Lim	Lim, Suk-Kyung, et al. "First detection of the mcr-1 gene in Escherichia coli isolated from livestock between 2013 and 2015 in South Korea." Antimicrobial agents and chemotherapy 60.11 (2016): 6991-6993.	Broth Microdilution	Dilution	Manufacturer	ECOFF	Yes	NA	NA	No	Colistin	329	0	0	High	Healthy	2016	2015	National	Systematic random	National	South Korea	Asia	No	Unknown	Slaughterhouse	Unknown	Yes
2016-lim	Lim	Lim, Suk-Kyung, et al. "First detection of the mcr-1 gene in Escherichia coli isolated from livestock between 2013 and 2015 in South Korea." Antimicrobial agents and chemotherapy 60.11 (2016): 6991-6993.	Broth Microdilution	Dilution	Manufacturer	ECOFF	Yes	NA	NA	No	Colistin	56	1	1	High	Diseased	2016	2010	National	Systematic random	National	South Korea	Asia	No	Unknown	Unknown	Unknown	No
2016-lim	Lim	Lim, Suk-Kyung, et al. "First detection of the mcr-1 gene in Escherichia coli isolated from livestock between 2013 and 2015 in South Korea." Antimicrobial agents and chemotherapy 60.11 (2016): 6991-6993.	Broth Microdilution	Dilution	Manufacturer	ECOFF	Yes	NA	NA	No	Colistin	36	2	2	High	Diseased	2016	2011	National	Systematic random	National	South Korea	Asia	No	Unknown	Unknown	Unknown	No
2016-lim	Lim	Lim, Suk-Kyung, et al. "First detection of the mcr-1 gene in Escherichia coli isolated from livestock between 2013 and 2015 in South Korea." Antimicrobial agents and chemotherapy 60.11 (2016): 6991-6993.	Broth Microdilution	Dilution	Manufacturer	ECOFF	Yes	NA	NA	No	Colistin	39	0	0	High	Diseased	2016	2012	National	Systematic random	National	South Korea	Asia	No	Unknown	Unknown	Unknown	No
2016-lim	Lim	Lim, Suk-Kyung, et al. "First detection of the mcr-1 gene in Escherichia coli isolated from livestock between 2013 and 2015 in South Korea." Antimicrobial agents and chemotherapy 60.11 (2016): 6991-6993.	Broth Microdilution	Dilution	Manufacturer	ECOFF	Yes	NA	NA	No	Colistin	28	3	3	High	Diseased	2016	2013	National	Systematic random	National	South Korea	Asia	No	Unknown	Unknown	Unknown	No
2016-lim	Lim	Lim, Suk-Kyung, et al. "First detection of the mcr-1 gene in Escherichia coli isolated from livestock between 2013 and 2015 in South Korea." Antimicrobial agents and chemotherapy 60.11 (2016): 6991-6993.	Broth Microdilution	Dilution	Manufacturer	ECOFF	Yes	NA	NA	No	Colistin	38	6	6	High	Diseased	2016	2014	National	Systematic random	National	South Korea	Asia	No	Unknown	Unknown	Unknown	No
2016-lim	Lim	Lim, Suk-Kyung, et al. "First detection of the mcr-1 gene in Escherichia coli isolated from livestock between 2013 and 2015 in South Korea." Antimicrobial agents and chemotherapy 60.11 (2016): 6991-6993.	Broth Microdilution	Dilution	Manufacturer	ECOFF	Yes	NA	NA	No	Colistin	154	7	7	High	Diseased	2016	2015	National	Systematic random	National	South Korea	Asia	No	Unknown	Unknown	Unknown	No
2016-lim	Lim	Lim, Suk-Kyung, et al. "First detection of the mcr-1 gene in Escherichia coli isolated from livestock between 2013 and 2015 in South Korea." Antimicrobial agents and chemotherapy 60.11 (2016): 6991-6993.	PCR	PCR	NA	NA	NA	NA	NA	NA	mcr-1	220	1	0	High	Diseased	2016	2013-2015	National	Systematic random	National	South Korea	Asia	No	Unknown	Unknown	Unknown	No
2005-kang(2)	Kang	Kang, Hee Young, et al. "Characterization of antimicrobial resistance and class 1 integrons found in Escherichia coli isolates from humans and animals in Korea." Journal of Antimicrobial Chemotherapy 55.5 (2005): 639-644.	agar dilution	Dilution	CLSI	Unknown	Yes	M7-A4	1997	No	Ciprofloxacin	133	10	11	High	Healthy	2005	2001-2003	Local	Unknown	Kyungpook	South Korea	Asia	yes	Unknown	Slaughterhouse	Unknown	Yes
2016-kusumoto	Kusumoto	Kusumoto, Masahiro, et al. "Colistin-resistant mcr-1–positive pathogenic Escherichia coli in swine, Japan, 2007− 2014." Emerging infectious diseases 22.7 (2016): 1315.	Broth microdilution	Dilution	CLSI	ECOFF	yes	M100-S24	2014	No	Colistin	684	309	309	High	Diseased	2016	1991-2014	National	Survey	National	Japan	Asia	No	Unknown	Unknown	Unknown	No
2016-kusumoto	Kusumoto	Kusumoto, Masahiro, et al. "Colistin-resistant mcr-1–positive pathogenic Escherichia coli in swine, Japan, 2007− 2014." Emerging infectious diseases 22.7 (2016): 1315.	PCR	PCR	NA	NA	NA	NA	NA	NA	mcr-1	684	90	0	High	Diseased	2016	1991-2014	National	Survey	National	Japan	Asia	No	Unknown	Unknown	Unknown	No
2005-kang	Kang	Kang, Sang Gyun, et al. "Changes in patterns of antimicrobial susceptibility and class 1 integron carriage among Escherichia coli isolates." Journal of veterinary science 6.3 (2005): 201-205.	susceptibility discs	Diffusion	CLSI	CLSI	No	M31-A2	2002	NA	Enrofloxacin	104	59	59	High	Diseased	2005	2002	Unknown	Unknown	Unknown	South Korea	Asia	No	Unknown	Unknown	Unknown	No
2005-kijima-tanaka	Kijima-Tanaka	Kijima‐Tanaka, M., et al. "A National Surveillance of Shiga Toxin‐Producing Escherichia coli in Food‐Producing Animals in Japan." Journal of Veterinary Medicine, Series B 52.5 (2005): 230-237.	Agar dilution	Dilution	Japanese society of chemotherapy	Self	Yes	NA	NA	No	Colistin	25	0	0	High	Healthy	2005	1999.5-2001.25	National	Systematic random	National	Japan	Asia	No	Unknown	Unknown	Unknown	No
2005-kijima-tanaka	Kijima-Tanaka	Kijima‐Tanaka, M., et al. "A National Surveillance of Shiga Toxin‐Producing Escherichia coli in Food‐Producing Animals in Japan." Journal of Veterinary Medicine, Series B 52.5 (2005): 230-237.	Agar dilution	Dilution	Japanese society of chemotherapy	Self	Yes	NA	NA	No	Enrofloxacin	25	0	0	High	Healthy	2005	1999.5-2001.25	National	Systematic random	National	Japan	Asia	No	Unknown	Unknown	Unknown	No
2005-san martin	San Martín	Betty San Martín, D. V. M., et al. "Evaluation of Antimicrobial Resistance Using Indicator Bacteria Isolated From Pigs and Poultry in Chile."	Dilution plates	Dilution	ClSI	Unknown	No	M7-A4	2000	No	Enrofloxacin	100	6	6	High	Healthy	2005	2003.5-2004	Local	Systematic random	Central	Chile	South America	No	Unknown	Slaughterhouse	Unknown	Yes
2005-san martin	San Martín	Betty San Martín, D. V. M., et al. "Evaluation of Antimicrobial Resistance Using Indicator Bacteria Isolated From Pigs and Poultry in Chile."	Dilution plates	Dilution	ClSI	Unknown	No	M7-A4	2000	No	Ciprofloxacin	100	6	7	High	Healthy	2005	2003.5-2004	Local	Systematic random	Central	Chile	South America	No	Unknown	Slaughterhouse	Unknown	Yes
2016-irrgang	Irrgang	Irrgang, Alexandra, et al. "Prevalence of mcr-1 in E. coli from livestock and food in Germany, 2010–2015." PloS one 11.7 (2016): e0159863.	Broth Microdilution	Dilution	EUCAST	ECOFF	Yes	NA	NA	No	Colistin	859	31	31	High	Healthy	2016	2011	National	Systematic random	National	Germany	Europe	No	Unknown	Fattening	Unknown	Yes
2016-irrgang	Irrgang	Irrgang, Alexandra, et al. "Prevalence of mcr-1 in E. coli from livestock and food in Germany, 2010–2015." PloS one 11.7 (2016): e0159863.	Broth Microdilution	Dilution	EUCAST	ECOFF	Yes	NA	NA	No	Colistin	512	15	15	High	Healthy	2016	2015	National	Systematic random	National	Germany	Europe	No	Unknown	Breeding pigs, piglets	Unknown	Yes
2016-irrgang	Irrgang	Irrgang, Alexandra, et al. "Prevalence of mcr-1 in E. coli from livestock and food in Germany, 2010–2015." PloS one 11.7 (2016): e0159863.	Broth Microdilution	Dilution	EUCAST	ECOFF	Yes	NA	NA	No	Colistin	218	0	0	High	Healthy	2016	2015	National	Systematic random	National	Germany	Europe	No	Unknown	Fattening	Slaughterhouse	Yes
2016-irrgang	Irrgang	Irrgang, Alexandra, et al. "Prevalence of mcr-1 in E. coli from livestock and food in Germany, 2010–2015." PloS one 11.7 (2016): e0159863.	PCR	PCR	NA	NA	NA	NA	NA	NA	mcr-1	859	13	0	High	Healthy	2016	2011	National	Systematic random	National	Germany	Europe	No	Unknown	Fattening	Unknown	Yes
2016-irrgang	Irrgang	Irrgang, Alexandra, et al. "Prevalence of mcr-1 in E. coli from livestock and food in Germany, 2010–2015." PloS one 11.7 (2016): e0159863.	PCR	PCR	NA	NA	NA	NA	NA	NA	mcr-1	512	11	0	High	Healthy	2016	2015	National	Systematic random	National	Germany	Europe	No	Unknown	Breeding pigs, piglets	Unknown	Yes
2016-irrgang	Irrgang	Irrgang, Alexandra, et al. "Prevalence of mcr-1 in E. coli from livestock and food in Germany, 2010–2015." PloS one 11.7 (2016): e0159863.	PCR	PCR	NA	NA	NA	NA	NA	NA	mcr-1	218	0	0	High	Healthy	2016	2015	National	Systematic random	National	Germany	Europe	No	Unknown	Fattening	Slaughterhouse	Yes
2016-gibbons	Gibbons	Gibbons, J. F., et al. "Antimicrobial resistance of faecal Escherichia coli isolates from pig farms with different durations of in‐feed antimicrobial use." Zoonoses and public health 63.3 (2016): 241-250.	Disk diffusion	Diffusion	CLSI	CLSI	Yes	M1-S1	2013	NA	Ciprofloxacin	802	24	27	High	Healthy	2016	NA	National	Convenient	National	Ireland	Europe	Yes	Unknown	Mixed	Unknown	Yes
2005-shome(2)	Shome	Shome, B. R., et al. "Plasmid diversity in Eschericttin coli strains isolated from piglet diarrhoea." The Indian Journal of Animal Sciences 75.2 (2005).	Disk diffusion	Diffusion	Bauer et al. 1966	Unknown	No	NA	NA	NA	Enrofloxacin	70	8	8	Lower	Diseased	2005	NA	Local	Unknown	Meghalaya	India	Asia	No	Organized, unorganized	Piglets	Organized, unorganized	Yes
2016-dutta	Dutta	Dutta, P. R., et al. "Isolation, Identification, Serotyping and Antibiogram of Escherichia Coli from Piglets with Different Health Status." Indian Vet. J 93.01 (2016): 38-40.	Disk diffusion	Diffusion	Cruickshank	Unknown	No	NA	NA	NA	Enrofloxacin	90	12	12	Lower	Diseased	2016	NA	Unknown	Unknown	Unknown	India	Asia	No	Unknown	Piglet	Unknown	Yes
2016-dutta	Dutta	Dutta, P. R., et al. "Isolation, Identification, Serotyping and Antibiogram of Escherichia Coli from Piglets with Different Health Status." Indian Vet. J 93.01 (2016): 38-40.	Disk diffusion	Diffusion	Cruickshank	Unknown	No	NA	NA	NA	Enrofloxacin	47	6	6	Lower	Healthy	2016	NA	Unknown	Unknown	Unknown	India	Asia	No	Unknown	Piglet	Unknown	Yes
2005-scott	Scott	Scott, H. M., et al. "Patterns of antimicrobial resistance among commensal Escherichia coli isolated from integrated multi-site housing and worker cohorts of humans and swine." Foodbourne Pathogens & Disease 2.1 (2005): 24-37.	broth microdilution	Dilution	CLSI	CLSI	Yes	M31-A	1999	No	Ciprofloxacin	281	0	0	High	Healthy	2005	2003.41666666667-2004.25	Unknown	Unknown	Unknown	USA	North America	No	Intensive	mixed	Intensive	Yes
2016-delgado blas	Delgado-blas	Delgado-Blas, Jose F., et al. "Coexistence of mcr-1 and bla NDM-1 in Escherichia coli from Venezuela." Antimicrobial agents and chemotherapy 60.10 (2016): 6356-6358.	PCR	PCR	NA	NA	NA	NA	NA	NA	mcr-1	17	1	0	Lower	Unknown	2016	2015.66	Local	Unknown	Cumana	Venezuela	South America	No	Unknown	Unknown	Unknown	No
2006-do	Do	Do, N. T., et al. "Antimicrobial resistance phenotypes of ETEC isolates from piglets with diarrhea in North Vietnam." Annals of the New York Academy of Sciences 1081.1 (2006): 543-545.	Disk diffusion + broth microdilution	Disk diffusion + broth microdilution	CLSI	CLSI	No	Unknown	1999	NA	Enrofloxacin	126	13	13	Lower	Diseased	2006	NA	Local	Unknown	North	Vietnam	Asia	No	Unknown	preweaning piglets	Unknown	Yes
2016-callens	Callens	Callens, Bénédicte, et al. "Antimicrobial resistance surveillance in Escherichia coli by using normalized resistance interpretation." Veterinary microbiology 197 (2016): 1-7.	Disk diffusion	Diffusion	CLSI	CLSI	Yes	Vet01-S2	2013	NA	Enrofloxacin	921	13	13	High	Healthy	2016	2010.08333333333-2010.83333333333	National	Stratified random	National	Belgium	Europe	No	Unknown	Fattening	Unknown	Yes
2006-hsu	Hsu	Hsu, Shu-Chen, et al. "Characterisation of antimicrobial resistance patterns and class 1 integrons among Escherichia coli and Salmonella enterica serovar Choleraesuis strains isolated from humans and swine in Taiwan." International journal of antimicrobial agents 27.5 (2006): 383-391.	Disk diffusion	Diffusion	CLSI	CLSI	No	M31-A2	2003	NA	Ciprofloxacin	61	52	58	High	Diseased	2006	2000.5-2003.08333333333	Local	Unknown	Southern /Tainan, Kaohsiung and Pingtung)	Taiwan	Asia	Yes	Unknown	Unknown	Unknown	No
2016-bai	Bai	Bai, Li, et al. "Characterisation of multidrug-resistant Shiga toxin-producing Escherichia coli cultured from pigs in China: co-occurrence of extended-spectrum β-lactamase-and mcr-1-encoding genes on plasmids." International journal of antimicrobial agents 48.4 (2016): 445-448.	PCR	PCR	NA	NA	NA	NA	NA	NA	mcr-1	93	10	0	Lower	Healthy	2016	2011.41666666667-2012.66666666667	National	Unknown	Beijing, Chongjing, Guizhou	China	Asia	No	Unknown	Unknown	Unknown	No
2015-zhang	Zhang	Zhang, Wen-Hui, et al. "High frequency of virulence genes among Escherichia coli with the blaCTX-M genotype from diarrheic piglets in China." Veterinary microbiology 180.3-4 (2015): 260-267.	Agar dilution	Dilution	CLSI	Unknown	No	M100-S5, Vet01-A4, S2	2015, 2014	No	Enrofloxacin	62	57	57	Lower	Mixed	2015	2013	Local	Unknown	Guangdong	China	Asia	No	Unknown	Piglet	Unknown	Yes
2015-zhang	Zhang	Zhang, Wen-Hui, et al. "High frequency of virulence genes among Escherichia coli with the blaCTX-M genotype from diarrheic piglets in China." Veterinary microbiology 180.3-4 (2015): 260-267.	Agar dilution	Dilution	CLSI	Unknown	No	M100-S5, Vet01-A4, S2	2015, 2014	No	Ciprofloxacin	62	52	58	Lower	Mixed	2015	2013	Local	Unknown	Guangdong	China	Asia	No	Unknown	Piglet	Unknown	Yes
2006-ruzauskas	Ruzauskas	Ruzauskas, M. O. D. E. S. T. A. S., I. R. E. N. A. Klimiene, and D. A. I. N. I. U. S. Zienius. "Survey of antimicrobial susceptibility among some pathogenic and commensal bacteria isolated from pigs in Lithuania." Medycyna Weterynaryjna 2 (2006): 397-400.	Agar diffusion	Diffusion	CLSI	Manufacturer	No	Unknown	Unknown	NA	Enrofloxacin	60	6	6	High	Diseased	2006	2000-2004	Unknown	Unknown	Unknown	Lithuania	Europe	No	Unknown	Unknown	Unknown	No
2006-ruzauskas	Ruzauskas	Ruzauskas, M. O. D. E. S. T. A. S., I. R. E. N. A. Klimiene, and D. A. I. N. I. U. S. Zienius. "Survey of antimicrobial susceptibility among some pathogenic and commensal bacteria isolated from pigs in Lithuania." Medycyna Weterynaryjna 2 (2006): 397-400.	Agar diffusion	Diffusion	CLSI	Manufacturer	No	Unknown	Unknown	NA	Enrofloxacin	60	1	1	High	Healthy	2006	2000-2004	Unknown	Unknown	Unknown	Lithuania	Europe	No	Unknown	Unknown	Unknown	No
2015-yoo	Yoo	Yoo, Sung J., et al. "Comparison of antibiotic resistance profiles for Escherichia coli isolated from wild boar and domestic pig fecal samples." Korean Journal of Veterinary Research 55.1 (2015): 41-46.	Disk diffusion	Diffusion	CLSI	CLSI	Yes	M100-S23	2013	NA	Ciprofloxacin	95	20	22	High	Unknown	2015	2010.33333333333-2012.83333333333	Local	Unknown	Gyeonoggi	South Korea	Asia	Yes	Unknown	Growing-finishing	Unknown	Yes
2015-yoo	Yoo	Yoo, Sung J., et al. "Comparison of antibiotic resistance profiles for Escherichia coli isolated from wild boar and domestic pig fecal samples." Korean Journal of Veterinary Research 55.1 (2015): 41-46.	Disk diffusion	Diffusion	CLSI	CLSI	Yes	M100-S23	2013	NA	Enrofloxacin	95	17	17	High	Unknown	2015	2010.33333333333-2012.83333333333	Local	Unknown	Gyeonoggi	South Korea	Asia	Yes	Unknown	Growing-finishing	Unknown	Yes
2015-xu	Xu	Xu, Guofeng, et al. "Prevalence and characteristics of extended-spectrum β-lactamase genes in Escherichia coli isolated from piglets with post-weaning diarrhea in Heilongjiang province, China." Frontiers in microbiology 6 (2015): 1103.	Disk diffusion	Diffusion	CLSI	Unknown	No	M100-S22	2012	NA	Enrofloxacin	458	379	379	Lower	Diseased	2015	2010.41666666667-2013.66666666667	Local	Unknown	Heilongjiang	China	Asia	No	Unknown	Nursery	Unknown	Yes
2015-xu	Xu	Xu, Guofeng, et al. "Prevalence and characteristics of extended-spectrum β-lactamase genes in Escherichia coli isolated from piglets with post-weaning diarrhea in Heilongjiang province, China." Frontiers in microbiology 6 (2015): 1103.	Disk diffusion	Diffusion	CLSI	Unknown	No	M100-S22	2012	NA	Ciprofloxacin	458	355	394	Lower	Diseased	2015	2010.41666666667-2013.66666666667	Local	Unknown	Heilongjiang	China	Asia	No	Unknown	Nursery	Unknown	Yes
2015-urumova	Urumova	Urumova, Valentina, Mihni Lyutskanov, and Vladi Petrov. "Investigations on the resistance of commensal swine Escherichia coli to some Aminoglycosides-Aminocyclitols." Archives of Veterinary Medicine 8.1 (2015): 13-26.	Disk diffusion	Diffusion	CLSI	EUCAST	No	Unknown	Unknown	NA	Ciprofloxacin	266	12	9	Lower	Healthy	2015	2013.08333333333-2014.75	Unknown	Unknown	Unknown	Bulgaria	Europe	No	Unknown	mixed	Unknown	Yes
2015-urumova(2)	Urumova	Valentina, U. R. U. M. O. V. A. "Investigations on the resistance of porcine commensal E. coli isolates to beta lactams." Acta Veterinaria-Beograd 65.4 (2015): 538-547.	Disk diffusion	Diffusion	CLSI	EUCAST	No	M31-A3	2008	NA	Ciprofloxacin	186	9	7	Lower	Healthy	2015	2014.08333333333-2014.41666666667	Unknown	Unknown	Unknown	Bulgaria	Europe	Yes	Unknown	mixed	Unknown	Yes
2015-quesada	Quesada	Quesada, Alberto, et al. "Polymorphism of genes encoding PmrAB in colistin-resistant strains of Escherichia coli and Salmonella enterica isolated from poultry and swine." Journal of Antimicrobial Chemotherapy 70.1 (2015): 71-74.	Broth dilution	Dilution	ISO20776-1:2006	ECOFF	Yes	NA	NA	No	Colistin	471	2	2	High	Healthy	2015	2009-2013	National	Systematic random	National	Spain	Europe	No	Unknown	Fattening	Slaughterhouse	Yes
2015-park(2)	Park	Park, Hyun-Eui, et al. "Virulence factors, antimicrobial resistance patterns, and genetic characteristics of hydrogen sulfide-producing Escherichia coli isolated from swine." Korean Journal of Veterinary Research 55.3 (2015): 191-197.	Disk diffusion	Diffusion	CLSI	Unknown	No	M02-A12	2015	NA	Ciprofloxacin	48	8	9	High	Diseased	2015	NA	Unknown	Unknown	Unknown	South Korea	Asia	No	Unknown	Unknown	Unknown	No
2015-park(2)	Park	Park, Hyun-Eui, et al. "Virulence factors, antimicrobial resistance patterns, and genetic characteristics of hydrogen sulfide-producing Escherichia coli isolated from swine." Korean Journal of Veterinary Research 55.3 (2015): 191-197.	Disk diffusion	Diffusion	CLSI	Unknown	No	M02-A12	2015	NA	Enrofloxacin	48	9	9	High	Diseased	2015	NA	Unknown	Unknown	Unknown	South Korea	Asia	No	Unknown	Unknown	Unknown	No
2015-Nedbalckova	Nedbalckova	Nedbalcová, Kateřina, Kateřina Nechvátalová, and Zdeňka Kučerová. "Determination of the minimum inhibitory concentration (MIC) and mutant prevention concentration (MPC) of selected antimicrobials in bovine and swine Pasteurella multocida, Escherichia coli, and Staphylococcus aureus isolates." Acta Veterinaria Brno 84.2 (2015): 83-89.	Broth microdilution	Dilution	CLSI	CLSI	Yes	Vet01-S2, Vet01-A4	2013	Yes	Enrofloxacin	80	3	3	High	Diseased	2015	2008-2012	Unknown	Unknown	Unknown	Czechia	Europe	Yes	Unknown	Nursery	Unknown	Yes
2015-moredo	Moredo	Moredo, Fabiana A., et al. "Enterotoxigenic Escherichia coli subclinical infection in pigs: bacteriological and genotypic characterization and antimicrobial resistance profiles." Foodborne pathogens and disease 12.8 (2015): 704-711.	Disk diffusion	Diffusion	CLSI	Unknown	No	M31-A3, M100-S23	2008, 2013	NA	Ciprofloxacin	40	4	4	Lower	Healthy	2015	NA	Local	Systematic random	Buenos Aires	Argentina	South America	No	Unknown	Mixed	Unknown	Yes
2015-evangeloppou	Evangelopoppou	Evangelopoulou, Grammato, et al. "Isolation and Antimicrobial Testing of Aeromonas spp., Citrobacter spp., Cronobacter spp., Enterobacter spp., Escherichia spp., Klebsiella spp., and Trabulsiella spp. from the Gallbladder of Pigs." Pol J Microbiol 64.2 (2015): 185-188.	Disk diffusion	Diffusion	Unknown	Unknown	No	NA	NA	NA	Enrofloxacin	43	2	2	High	Healthy	2015	NA	Local	Random	Central	Greece	Europe	No	Unknown	Finishing	Unknown	Yes
2015-cheney	Cheney	Cheney, T. E. A., et al. "Cross-sectional survey of antibiotic resistance in Escherichia coli isolated from diseased farm livestock in England and Wales." Epidemiology & Infection 143.12 (2015): 2653-2659.	Disk diffusion	Diffusion	BSAC	BSAC	No	NA	NA	NA	Ciprofloxacin	205	13	14	High	Diseased	2015	2005.41666666667-2008	National	Systematic random	National	UK	Europe	No	Unknown	<3 months	Unknown	Yes
2015-changkaew	Changkaew	Changkaew, Kanjana, et al. "Antimicrobial resistance, extended-spectrum β-lactamase productivity, and class 1 integrons in Escherichia coli from healthy swine." Journal of food protection 78.8 (2015): 1442-1450.	Disk diffusion	Diffusion	CLSI	CLSI	No	M100-S19	2009	NA	Ciprofloxacin	122	36	40	Lower	Healthy	2015	NA	Local	Unknown	Central	Thailand	Asia	No	Unknown	Unknown	Unknown	No
2015-amadi	Amadi	Amadi, Victor A., et al. "Antimicrobial susceptibility profiles of Escherichia coli recovered from feces of young healthy domestic pigs in Grenada, West Indies." Microbiology Research Journal International (2015): 300-306.	Disk diffusion	Diffusion	CLSI	CLSI	No	Unknown	Unknown	NA	Ciprofloxacin	180	0	0	Lower	Healthy	2015	2014.41666666667-2014.58333333333	National	Systematic random	National	Grenada	North America	No	Small scale	6-12 weeks	Small scale	Yes
2015-abraham	Abraham	Escherichia coli Recovered from Feces of Young	Disk diffusion	Diffusion	CLSI	CLSI	No	M100-S24, Vet01-S2	2013, 2014	NA	Ciprofloxacin	114	1	1	High	Diseased	2015	2013.5	National	Survey	National	Australia	Oceania	No	Unknown	Unknown	Unknown	No
2014-yang	Yang	Yang, Tong, et al. "The association between occurrence of plasmid-mediated quinolone resistance and ciprofloxacin resistance in Escherichia coli isolates of different origins." Veterinary microbiology 170.1-2 (2014): 89-96.	Agar dilution	Dilution	Unknown	CLSI	Yes	M100-S22	2012	No	Ciprofloxacin	116	90	100	Lower	Diseased	2014	2004-2005	National	Random	National	China	Asia	No	Unknown	Unknown	Unknown	No
2014-yang	Yang	Yang, Tong, et al. "The association between occurrence of plasmid-mediated quinolone resistance and ciprofloxacin resistance in Escherichia coli isolates of different origins." Veterinary microbiology 170.1-2 (2014): 89-96.	Agar dilution	Dilution	Unknown	CLSI	Yes	M100-S22	2012	No	Ciprofloxacin	75	55	61	Lower	Diseased	2014	2007-2008	National	Random	National	China	Asia	No	Unknown	Unknown	Unknown	No
2014-yang	Yang	Yang, Tong, et al. "The association between occurrence of plasmid-mediated quinolone resistance and ciprofloxacin resistance in Escherichia coli isolates of different origins." Veterinary microbiology 170.1-2 (2014): 89-96.	Agar dilution	Dilution	Unknown	CLSI	Yes	M100-S22	2012	No	Ciprofloxacin	140	122	135	Lower	Diseased	2014	2010-2011	National	Random	National	China	Asia	No	Unknown	Unknown	Unknown	No
2014-yang	Yang	Yang, Tong, et al. "The association between occurrence of plasmid-mediated quinolone resistance and ciprofloxacin resistance in Escherichia coli isolates of different origins." Veterinary microbiology 170.1-2 (2014): 89-96.	Agar dilution	Dilution	Unknown	CLSI	Yes	M100-S22	2012	No	Ciprofloxacin	172	83	92	Lower	Healthy	2014	2010-2011	National	Random	National	China	Asia	No	Unknown	Unknown	Unknown	No
2014-yang	Yang	Yang, Tong, et al. "The association between occurrence of plasmid-mediated quinolone resistance and ciprofloxacin resistance in Escherichia coli isolates of different origins." Veterinary microbiology 170.1-2 (2014): 89-96.	PCR	PCR	NA	NA	NA	NA	NA	NA	qnrA	116	1	0	Lower	Diseased	2014	2004-2005	National	Random	National	China	Asia	No	Unknown	Unknown	Unknown	No
2014-yang	Yang	Yang, Tong, et al. "The association between occurrence of plasmid-mediated quinolone resistance and ciprofloxacin resistance in Escherichia coli isolates of different origins." Veterinary microbiology 170.1-2 (2014): 89-96.	PCR	PCR	NA	NA	NA	NA	NA	NA	qnrB	116	3	0	Lower	Diseased	2014	2004-2005	National	Random	National	China	Asia	No	Unknown	Unknown	Unknown	No
2014-yang	Yang	Yang, Tong, et al. "The association between occurrence of plasmid-mediated quinolone resistance and ciprofloxacin resistance in Escherichia coli isolates of different origins." Veterinary microbiology 170.1-2 (2014): 89-96.	PCR	PCR	NA	NA	NA	NA	NA	NA	qnrS	116	4	0	Lower	Diseased	2014	2004-2005	National	Random	National	China	Asia	No	Unknown	Unknown	Unknown	No
2014-yang	Yang	Yang, Tong, et al. "The association between occurrence of plasmid-mediated quinolone resistance and ciprofloxacin resistance in Escherichia coli isolates of different origins." Veterinary microbiology 170.1-2 (2014): 89-96.	PCR	PCR	NA	NA	NA	NA	NA	NA	qnrC	116	0	0	Lower	Diseased	2014	2004-2005	National	Random	National	China	Asia	No	Unknown	Unknown	Unknown	No
2014-yang	Yang	Yang, Tong, et al. "The association between occurrence of plasmid-mediated quinolone resistance and ciprofloxacin resistance in Escherichia coli isolates of different origins." Veterinary microbiology 170.1-2 (2014): 89-96.	PCR	PCR	NA	NA	NA	NA	NA	NA	qnrD	116	0	0	Lower	Diseased	2014	2004-2005	National	Random	National	China	Asia	No	Unknown	Unknown	Unknown	No
2014-yang	Yang	Yang, Tong, et al. "The association between occurrence of plasmid-mediated quinolone resistance and ciprofloxacin resistance in Escherichia coli isolates of different origins." Veterinary microbiology 170.1-2 (2014): 89-96.	PCR	PCR	NA	NA	NA	NA	NA	NA	qnrA	75	0	0	Lower	Diseased	2014	2007-2008	National	Random	National	China	Asia	No	Unknown	Unknown	Unknown	No
2014-yang	Yang	Yang, Tong, et al. "The association between occurrence of plasmid-mediated quinolone resistance and ciprofloxacin resistance in Escherichia coli isolates of different origins." Veterinary microbiology 170.1-2 (2014): 89-96.	PCR	PCR	NA	NA	NA	NA	NA	NA	qnrB	75	0	0	Lower	Diseased	2014	2007-2008	National	Random	National	China	Asia	No	Unknown	Unknown	Unknown	No
2014-yang	Yang	Yang, Tong, et al. "The association between occurrence of plasmid-mediated quinolone resistance and ciprofloxacin resistance in Escherichia coli isolates of different origins." Veterinary microbiology 170.1-2 (2014): 89-96.	PCR	PCR	NA	NA	NA	NA	NA	NA	qnrS	75	6	0	Lower	Diseased	2014	2007-2008	National	Random	National	China	Asia	No	Unknown	Unknown	Unknown	No
2014-yang	Yang	Yang, Tong, et al. "The association between occurrence of plasmid-mediated quinolone resistance and ciprofloxacin resistance in Escherichia coli isolates of different origins." Veterinary microbiology 170.1-2 (2014): 89-96.	PCR	PCR	NA	NA	NA	NA	NA	NA	qnrC	75	0	0	Lower	Diseased	2014	2007-2008	National	Random	National	China	Asia	No	Unknown	Unknown	Unknown	No
2014-yang	Yang	Yang, Tong, et al. "The association between occurrence of plasmid-mediated quinolone resistance and ciprofloxacin resistance in Escherichia coli isolates of different origins." Veterinary microbiology 170.1-2 (2014): 89-96.	PCR	PCR	NA	NA	NA	NA	NA	NA	qnrD	75	0	0	Lower	Diseased	2014	2007-2008	National	Random	National	China	Asia	No	Unknown	Unknown	Unknown	No
2014-yang	Yang	Yang, Tong, et al. "The association between occurrence of plasmid-mediated quinolone resistance and ciprofloxacin resistance in Escherichia coli isolates of different origins." Veterinary microbiology 170.1-2 (2014): 89-96.	PCR	PCR	NA	NA	NA	NA	NA	NA	qnrA	140	0	0	Lower	Diseased	2014	2010-2011	National	Random	National	China	Asia	No	Unknown	Unknown	Unknown	No
2014-yang	Yang	Yang, Tong, et al. "The association between occurrence of plasmid-mediated quinolone resistance and ciprofloxacin resistance in Escherichia coli isolates of different origins." Veterinary microbiology 170.1-2 (2014): 89-96.	PCR	PCR	NA	NA	NA	NA	NA	NA	qnrB	140	2	0	Lower	Diseased	2014	2010-2011	National	Random	National	China	Asia	No	Unknown	Unknown	Unknown	No
2014-yang	Yang	Yang, Tong, et al. "The association between occurrence of plasmid-mediated quinolone resistance and ciprofloxacin resistance in Escherichia coli isolates of different origins." Veterinary microbiology 170.1-2 (2014): 89-96.	PCR	PCR	NA	NA	NA	NA	NA	NA	qnrS	140	13	0	Lower	Diseased	2014	2010-2011	National	Random	National	China	Asia	No	Unknown	Unknown	Unknown	No
2014-yang	Yang	Yang, Tong, et al. "The association between occurrence of plasmid-mediated quinolone resistance and ciprofloxacin resistance in Escherichia coli isolates of different origins." Veterinary microbiology 170.1-2 (2014): 89-96.	PCR	PCR	NA	NA	NA	NA	NA	NA	qnrC	140	0	0	Lower	Diseased	2014	2010-2011	National	Random	National	China	Asia	No	Unknown	Unknown	Unknown	No
2014-yang	Yang	Yang, Tong, et al. "The association between occurrence of plasmid-mediated quinolone resistance and ciprofloxacin resistance in Escherichia coli isolates of different origins." Veterinary microbiology 170.1-2 (2014): 89-96.	PCR	PCR	NA	NA	NA	NA	NA	NA	qnrD	140	0	0	Lower	Diseased	2014	2010-2011	National	Random	National	China	Asia	No	Unknown	Unknown	Unknown	No
2014-yang	Yang	Yang, Tong, et al. "The association between occurrence of plasmid-mediated quinolone resistance and ciprofloxacin resistance in Escherichia coli isolates of different origins." Veterinary microbiology 170.1-2 (2014): 89-96.	PCR	PCR	NA	NA	NA	NA	NA	NA	qnrA	172	0	0	Lower	Healthy	2014	2010-2011	National	Random	National	China	Asia	No	Unknown	Unknown	Unknown	No
2014-yang	Yang	Yang, Tong, et al. "The association between occurrence of plasmid-mediated quinolone resistance and ciprofloxacin resistance in Escherichia coli isolates of different origins." Veterinary microbiology 170.1-2 (2014): 89-96.	PCR	PCR	NA	NA	NA	NA	NA	NA	qnrB	172	0	0	Lower	Healthy	2014	2010-2011	National	Random	National	China	Asia	No	Unknown	Unknown	Unknown	No
2014-yang	Yang	Yang, Tong, et al. "The association between occurrence of plasmid-mediated quinolone resistance and ciprofloxacin resistance in Escherichia coli isolates of different origins." Veterinary microbiology 170.1-2 (2014): 89-96.	PCR	PCR	NA	NA	NA	NA	NA	NA	qnrS	172	41	0	Lower	Healthy	2014	2010-2011	National	Random	National	China	Asia	No	Unknown	Unknown	Unknown	No
2014-yang	Yang	Yang, Tong, et al. "The association between occurrence of plasmid-mediated quinolone resistance and ciprofloxacin resistance in Escherichia coli isolates of different origins." Veterinary microbiology 170.1-2 (2014): 89-96.	PCR	PCR	NA	NA	NA	NA	NA	NA	qnrC	172	0	0	Lower	Healthy	2014	2010-2011	National	Random	National	China	Asia	No	Unknown	Unknown	Unknown	No
2014-yang	Yang	Yang, Tong, et al. "The association between occurrence of plasmid-mediated quinolone resistance and ciprofloxacin resistance in Escherichia coli isolates of different origins." Veterinary microbiology 170.1-2 (2014): 89-96.	PCR	PCR	NA	NA	NA	NA	NA	NA	qnrD	172	0	0	Lower	Healthy	2014	2010-2011	National	Random	National	China	Asia	No	Unknown	Unknown	Unknown	No
2014-rajkhowa	Rajkhowa	Rajkhowa, Swaraj, and Dilip Kumar Sarma. "Prevalence and antimicrobial resistance of porcine O157 and non-O157 Shiga toxin-producing Escherichia coli from India." Tropical animal health and production 46.6 (2014): 931-937.	Disk diffusion	Diffusion	CLSI	Unknown	No	M31-A3	2008	NA	Ciprofloxacin	113	30	33	Lower	Mixed	2014	2010.16666666667-2013.41666666667	National	Unknown	National	India	Asia	No	Organized, unorganized	1-8 weeks	Organized, unorganized	Yes
2014-rajkhowa	Rajkhowa	Rajkhowa, Swaraj, and Dilip Kumar Sarma. "Prevalence and antimicrobial resistance of porcine O157 and non-O157 Shiga toxin-producing Escherichia coli from India." Tropical animal health and production 46.6 (2014): 931-937.	Disk diffusion	Diffusion	CLSI	Unknown	No	M31-A3	2008	NA	Enrofloxacin	113	23	23	Lower	Mixed	2014	2010.16666666667-2013.41666666667	National	Unknown	National	India	Asia	No	Organized, unorganized	1-8 weeks	Organized, unorganized	Yes
2014-pantozzi	Pantozzi	Pantozzi, Florencia L., et al. "Wild-type minimal inhibitory concentration distributions in bacteria of animal origin in Argentina." Revista Argentina de microbiologia 46.1 (2014): 34-40.	Broth microdilution	Dilution	CLSI	EUCAST	Yes	M31-A3	2008	Yes	Enrofloxacin	43	4	1	Lower	Healthy	2014	2006-2007	Unknown	Unknown	Unknown	Argentina	South America	No	Unknown	Unknown	Unknown	No
2014-pantozzi	Pantozzi	Pantozzi, Florencia L., et al. "Wild-type minimal inhibitory concentration distributions in bacteria of animal origin in Argentina." Revista Argentina de microbiologia 46.1 (2014): 34-40.	Broth microdilution	Dilution	CLSI	EUCAST	Yes	M31-A3	2008	Yes	Ciprofloxacin	43	5	0	Lower	Healthy	2014	2006-2007	Unknown	Unknown	Unknown	Argentina	South America	No	Unknown	Unknown	Unknown	No
2014-okello	Okello	Okello, Emmanuel, et al. "Enterotoxigenic Escherichia coli strains are highly prevalent in Ugandan piggeries but disease outbreaks are masked by antibiotic prophylaxis." Tropical animal health and production 47.1 (2015): 117-122.	Disk diffusion	Diffusion	Unknown	EUCAST clinical	No	NA	NA	NA	Ciprofloxacin	100	0	0	Lower	Diseased	2014	NA	National	Systematic random	Central	Uganda	Africa	No	Commercial	Post weaning	Commercial	Yes
2014-nhung	Nhung	Nhung, N. T., et al. "High levels of antimicrobial resistance among Escherichia coli isolates from livestock farms and synanthropic rats and shrews in the Mekong Delta of Vietnam." Applied and environmental microbiology 81.3 (2015): 812-820.	Disk diffusion	Diffusion	CLSI	CLSI	No	M100-S21	2011	NA	Ciprofloxacin	143	59	65	Lower	Healthy	2014	2012.16666666667-2012.41666666667	Local	Systematic random	Mekong Delta	Vietnam	Asia	Yes	Unknown	Unknown	Unknown	No
2014-minyoung	Minyoung	Lee, Minyoung, Eunju Shin, and Yeonhee Lee. "Antimicrobial resistance and integron profiles in multidrug-resistant Escherichia coli isolates from pigs." Foodborne pathogens and disease 11.12 (2014): 988-997.	Agar dilution	Dilution	CLSI	CLSI	Yes	M100-S17	2009	No	Ciprofloxacin	1590	129	143	High	Healthy	2014	2006	Local	Unknown	Kuynggi, Kang-won	South Korea	Asia	No	Unknown	Slaughterhouse	Unknown	Yes
2014-minyoung	Minyoung	Lee, Minyoung, Eunju Shin, and Yeonhee Lee. "Antimicrobial resistance and integron profiles in multidrug-resistant Escherichia coli isolates from pigs." Foodborne pathogens and disease 11.12 (2014): 988-997.	Agar dilution	Dilution	CLSI	CLSI	Yes	M100-S17	2009	No	Ciprofloxacin	1089	190	211	High	Healthy	2014	2007	Local	Unknown	Kuynggi, Kang-won	South Korea	Asia	No	Unknown	Slaughterhouse	Unknown	Yes
2014-minyoung	Minyoung	Lee, Minyoung, Eunju Shin, and Yeonhee Lee. "Antimicrobial resistance and integron profiles in multidrug-resistant Escherichia coli isolates from pigs." Foodborne pathogens and disease 11.12 (2014): 988-997.	Agar dilution	Dilution	CLSI	CLSI	Yes	M100-S17	2009	No	Ciprofloxacin	1197	101	112	High	Healthy	2014	2008	Local	Unknown	Kuynggi, Kang-won	South Korea	Asia	No	Unknown	Slaughterhouse	Unknown	Yes
2014-meng	Meng	Meng, Qiong, et al. "Characterization of Shiga toxin-producing Escherichia coli isolated from healthy pigs in China." BMC microbiology 14.1 (2014): 1-14.	Disk diffusion	Diffusion	CLSI	CLSI	No	Unknown	2012	NA	Ciprofloxacin	93	13	14	Lower	Healthy	2014	2011.41666666667-2012.66666666667	Local	Unknown	Beijing, Guizhou	China	Asia	No	Unknown	Unknown	Unknown	No
2014-mazurek	Mazurek	Mazurek, Justyna, et al. "Phenotypic and genotypic characteristics of antibiotic resistance of commensal Escherichia coli isolates from healthy pigs." Bull Vet Inst Pulawy 58 (2014): 211-218.	Disk diffusion	Diffusion	CLSI	CLSI	No	M100-S20	2010	NA	Ciprofloxacin	337	20	22	High	Healthy	2014	NA	Local	Unknown	Western	Poland	Europe	Yes	Unknown	Sows	Unknown	Yes
2014-Li	Li	Li, Peng, et al. "Investigation of antimicrobial resistance in Escherichia coli and enterococci isolated from Tibetan pigs." PLoS One 9.4 (2014): e95623.	Disk diffusion	Diffusion	CLSI	CLSI	Yes	M100-S21	2011	NA	Ciprofloxacin	129	10	11	Lower	Unknown	2014	2012.5-2012.75	Local	Unknown	Tibet	China	Asia	Yes	Free-range	6-12 months	Free-range	Yes
2014-Chantziaras	Chantziaras	Chantziaras, Ilias, et al. "Antimicrobial resistance prevalence of pathogenic and commensal Escherichia coli in food-producing animals in Belgium." Vlaams diergeneeskundig tijdschrift 83.5 (2014): 225-233.	Disk diffusion	Diffusion	CLSI	EUCAST	No	NA	NA	NA	Ciprofloxacin	157	22	17	High	Healthy	2014	2011	National	Systematic random	National	Belgium	Europe	No	Unknown	>3 months	Unknown	Yes
2014-Chantziaras	Chantziaras	Chantziaras, Ilias, et al. "Antimicrobial resistance prevalence of pathogenic and commensal Escherichia coli in food-producing animals in Belgium." Vlaams diergeneeskundig tijdschrift 83.5 (2014): 225-233.	Disk diffusion	Diffusion	CLSI	CLSI	No	Unknown	2008	NA	Enrofloxacin	133	16	16	High	Diseased	2014	2011	National	Systematic random	National	Belgium	Europe	No	Unknown	Piglets	Unknown	Yes
2014-begum	Begum	Begum, Sonuwara, et al. "Antimicrobial resistance pattern in swine colibacillosis under farm and field condition in Nagaland." Int J Livest Res 4 (2014): 81-8.	Disk diffusion	Diffusion	Unknown	CLSI	No	Unknown	Unknown	NA	Enrofloxacin	80	0	0	Lower	Diseased	2014	NA	Local	Unknown	Nagaland	India	Asia	No	Unknown	Piglets	Unknown	Yes
2014-abraham	Abraham	Abraham, Sam, et al. "Phylogenetic and molecular insights into the evolution of multidrug-resistant porcine enterotoxigenic Escherichia coli in Australia." International journal of antimicrobial agents 44.2 (2014): 105-111.	Disk diffusion	Diffusion	Calibration Dichotomous Susceptibility test	Calibration Dichotomous Susceptibility test	NA	NA	NA	NA	Ciprofloxacin	70	0	0	High	Diseased	2014	1999-2005	Local	Unknown	NSW, Victoria, Queenslad	Australia	Oceania	No	Unknown	Piglets	Unknown	Yes
2013-zutic	Zutic	Zutic, Jadranka, et al. "Antimicrobial resistance observed in Escherichia coli isolates from pigs." Archiva Zootechnica 16.2 (2013): 75.	Disk diffusion	Diffusion	CLSI	CLSI	No	Unknown	2008	NA	Enrofloxacin	74	20	20	Lower	Diseased	2013	NA	Unknown	Unknown	Unknown	Serbia	Europe	Yes	Unknown	Piglets	Unknown	Yes
2013-wasyl	Wasyl	Wasyl, Dariusz, et al. "Antimicrobial resistance in commensal Escherichia coli isolated from animals at slaughter." Frontiers in Microbiology 4 (2013): 221.	Broth microdilution	Dilution	Manufacturer	ECOFF	Yes	NA	NA	No	Ciprofloxacin	178	24	13	High	Healthy	2013	2009	National	Systematic random	National	Poland	Europe	No	Unknown	Slaughterhouse	Unknown	Yes
2013-wasyl	Wasyl	Wasyl, Dariusz, et al. "Antimicrobial resistance in commensal Escherichia coli isolated from animals at slaughter." Frontiers in Microbiology 4 (2013): 221.	Broth microdilution	Dilution	Manufacturer	ECOFF	Yes	NA	NA	No	Ciprofloxacin	170	13	7	High	Healthy	2013	2010	National	Systematic random	National	Poland	Europe	No	Unknown	Slaughterhouse	Unknown	Yes
2013-wasyl	Wasyl	Wasyl, Dariusz, et al. "Antimicrobial resistance in commensal Escherichia coli isolated from animals at slaughter." Frontiers in Microbiology 4 (2013): 221.	Broth microdilution	Dilution	Manufacturer	ECOFF	Yes	NA	NA	No	Ciprofloxacin	172	16	9	High	Healthy	2013	2011	National	Systematic random	National	Poland	Europe	No	Unknown	Slaughterhouse	Unknown	Yes
2013-wasyl	Wasyl	Wasyl, Dariusz, et al. "Antimicrobial resistance in commensal Escherichia coli isolated from animals at slaughter." Frontiers in Microbiology 4 (2013): 221.	Broth microdilution	Dilution	Manufacturer	ECOFF	Yes	NA	NA	No	Ciprofloxacin	190	21	12	High	Healthy	2013	2012	National	Systematic random	National	Poland	Europe	No	Unknown	Slaughterhouse	Unknown	Yes
2013-ramos(2)	Ramos	Ramos, Sónia, et al. "High prevalence of antimicrobial‐resistant Escherichia coli from animals at slaughter: a food safety risk." Journal of the Science of Food and Agriculture 93.3 (2013): 517-526.	Disk diffusion	Diffusion	CLSI	Unknown	No	M100-S21	2011	NA	Ciprofloxacin	66	1	1	High	Healthy	2013	2008.75-2009.25	National	Random	Central	Portugal	Europe	No	Unknown	Slaughterhouse	Unknown	Yes
2013-cabal	Cabal	Cabal, Adriana, et al. "Assessment of virulence factors characteristic of human Escherichia coli pathotypes and antimicrobial resistance in O157: H7 and non-O157: H7 isolates from livestock in Spain." Applied and environmental microbiology 79.13 (2013): 4170-4172.	Broth microdilution	Dilution	Unknown	EUCAST	Yes	NA	NA	No	Ciprofloxacin	278	81	45	High	Healthy	2013	2009	National	Systematic random	National	Spain	Europe	No	Unknown	Slaughterhouse	Unknown	Yes
2013-cabal	Cabal	Cabal, Adriana, et al. "Assessment of virulence factors characteristic of human Escherichia coli pathotypes and antimicrobial resistance in O157: H7 and non-O157: H7 isolates from livestock in Spain." Applied and environmental microbiology 79.13 (2013): 4170-4172.	Broth microdilution	Dilution	Unknown	EUCAST	Yes	NA	NA	No	Colistin	156	0	0	High	Healthy	2013	2009	National	Systematic random	National	Spain	Europe	No	Unknown	Slaughterhouse	Unknown	Yes
2013-ahn	Ahn	Ahn, Yong et al., "Frequencies of urinary trract infection in sows in Korea". ﻿The 6th Asian Pig Veterinary Society Congress (2013), Ho Chi Minh City, Vietnam	Disk diffusion	Diffusion	Unknown	Unknown	No	NA	NA	NA	Enrofloxacin	79	2	2	High	Diseased	2013	2012.58-2012.75	Unknown	Unknown	Unknown	South Korea	Asia	No	Unknown	Sows	Unknown	Yes
2012-zhou	Zhou	Zhou, HongChao, et al. "Prevalence and patterns of antimicrobial resistant of fecal Escherichia coli isolates among pigs on eight farrow-to-finish farms and their production environments in Shandong Province, China." Turkish Journal of Veterinary and Animal Sciences 36.6 (2012): 718-722.	Broth microdilution	Dilution	CLSI	Unknown	Yes	M31-A2	2003	No	Ciprofloxacin	400	151	168	Lower	Healthy	2012	2009-2010	Local	Random	Shangdong	China	Asia	No	Unknown	mixed	Unknown	Yes
2012-morales	Morales	Morales, Adriano Savoia, et al. "Colistin resistance in Escherichia coli and Salmonella enterica strains isolated from swine in Brazil." The Scientific World Journal 2012 (2012).	Agar dilution	Dilution	CLSI	Self	Yes	M31-A3	2008	Yes	Colistin	126	8	8	Lower	Diseased	2012	NA	Unknown	Unknown	Unknown	Brazil	South America	No	Unknown	Weaned	Unknown	Yes
2012-liu	Liu	Liu, Bao-Tao, et al. "Detection of mutations in the gyrA and parC genes in Escherichia coli isolates carrying plasmid-mediated quinolone resistance genes from diseased food-producing animals." Journal of medical microbiology 61.11 (2012): 1591-1599.	PCR	PCR	NA	NA	NA	NA	NA	NA	qnrA	314	0	0	Lower	Diseased	2012	2002.25-2010.41666666667	Local	Unknown	Guangdong	China	Asia	Yes	Unknown	Unknown	Unknown	No
2012-liu	Liu	Liu, Bao-Tao, et al. "Detection of mutations in the gyrA and parC genes in Escherichia coli isolates carrying plasmid-mediated quinolone resistance genes from diseased food-producing animals." Journal of medical microbiology 61.11 (2012): 1591-1599.	PCR	PCR	NA	NA	NA	NA	NA	NA	qnrB	314	22	0	Lower	Diseased	2012	2002.25-2010.41666666667	Local	Unknown	Guangdong	China	Asia	Yes	Unknown	Unknown	Unknown	No
2012-liu	Liu	Liu, Bao-Tao, et al. "Detection of mutations in the gyrA and parC genes in Escherichia coli isolates carrying plasmid-mediated quinolone resistance genes from diseased food-producing animals." Journal of medical microbiology 61.11 (2012): 1591-1599.	PCR	PCR	NA	NA	NA	NA	NA	NA	qnrC	314	0	0	Lower	Diseased	2012	2002.25-2010.41666666667	Local	Unknown	Guangdong	China	Asia	Yes	Unknown	Unknown	Unknown	No
2012-liu	Liu	Liu, Bao-Tao, et al. "Detection of mutations in the gyrA and parC genes in Escherichia coli isolates carrying plasmid-mediated quinolone resistance genes from diseased food-producing animals." Journal of medical microbiology 61.11 (2012): 1591-1599.	PCR	PCR	NA	NA	NA	NA	NA	NA	qnrD	314	0	0	Lower	Diseased	2012	2002.25-2010.41666666667	Local	Unknown	Guangdong	China	Asia	Yes	Unknown	Unknown	Unknown	No
2012-liu	Liu	Liu, Bao-Tao, et al. "Detection of mutations in the gyrA and parC genes in Escherichia coli isolates carrying plasmid-mediated quinolone resistance genes from diseased food-producing animals." Journal of medical microbiology 61.11 (2012): 1591-1599.	PCR	PCR	NA	NA	NA	NA	NA	NA	qnrS	314	49	0	Lower	Diseased	2012	2002.25-2010.41666666667	Local	Unknown	Guangdong	China	Asia	Yes	Unknown	Unknown	Unknown	No
2012-li(2)	Li	Li, Xu-Ting, et al. "Prevalence and antimicrobial susceptibility of bacterial pathogens isolates from diseased swine in southwest, China." African Journal of Microbiology Research 6.7 (2012): 1579-1583.	Disk diffusion	Diffusion	CLSI	CLSI	No	M100-S19	2009	NA	Ciprofloxacin	154	103	114	Lower	Diseased	2012	2009.41666666667-2010.58333333333	Local	Unknown	South-west	China	Asia	No	Unknown	Unknown	Unknown	No
2012-lay	Lay	Lay, Khin Khin, et al. "Antimicrobial resistance, virulence, and phylogenetic characteristics of Escherichia coli isolates from clinically healthy swine." Foodborne pathogens and disease 9.11 (2012): 992-1001.	Agar dilution	Dilution	CLSI	Unknown	Yes	M100-S18	2008	No	Ciprofloxacin	344	180	200	Lower	Healthy	2012	2007-2008	Local	Unknown	Central, North-East	Thailand	Asia	Yes	Unknown	4-18 weeks	Unknown	Yes
2012-laoh	Laoh	Laohasinnarong, Dusit, et al. "Antimicrobial susceptibility patterns of Escherichia coli in diarrheal piglet fecal samples: using continuous medicated feed and geographical variation." (2012).	Broth microdilution	Dilution	CLSI	Unknown	Yes	Unknown	2006	No	Enrofloxacin	120	0	0	Lower	Diseased	2012	NA	Local	Systematic random	Ratchaburi, Kanchanaburi	Thailand	Asia	Yes	Conventional	Pre and post weaning	Conventional	Yes
2012-laoh	Laoh	Laohasinnarong, Dusit, et al. "Antimicrobial susceptibility patterns of Escherichia coli in diarrheal piglet fecal samples: using continuous medicated feed and geographical variation." (2012).	Broth microdilution	Dilution	CLSI	Unknown	Yes	Unknown	2006	No	Colistin	120	54	54	Lower	Diseased	2012	NA	Local	Systematic random	Ratchaburi, Kanchanaburi	Thailand	Asia	Yes	Conventional	Pre and post weaning	Conventional	Yes
2012-huang	Huang	Huang, Si-Yang, et al. "Co-carriage of qnrS1, floR, and bla CTX-M-14 on a multidrug-resistant plasmid in Escherichia coli isolated from pigs." Foodborne pathogens and disease 9.10 (2012): 896-901.	PCR	PCR	NA	NA	NA	NA	NA	NA	qnrA	129	1	0	Lower	Diseased	2012	2005-2007	National	Unknown	North, South	China	Asia	No	Unknown	Unknown	Unknown	No
2012-huang	Huang	Huang, Si-Yang, et al. "Co-carriage of qnrS1, floR, and bla CTX-M-14 on a multidrug-resistant plasmid in Escherichia coli isolated from pigs." Foodborne pathogens and disease 9.10 (2012): 896-901.	PCR	PCR	NA	NA	NA	NA	NA	NA	qnrB	129	7	0	Lower	Diseased	2012	2005-2007	National	Unknown	North, South	China	Asia	No	Unknown	Unknown	Unknown	No
2012-huang	Huang	Huang, Si-Yang, et al. "Co-carriage of qnrS1, floR, and bla CTX-M-14 on a multidrug-resistant plasmid in Escherichia coli isolated from pigs." Foodborne pathogens and disease 9.10 (2012): 896-901.	PCR	PCR	NA	NA	NA	NA	NA	NA	qnrC	129	0	0	Lower	Diseased	2012	2005-2007	National	Unknown	North, South	China	Asia	No	Unknown	Unknown	Unknown	No
2012-huang	Huang	Huang, Si-Yang, et al. "Co-carriage of qnrS1, floR, and bla CTX-M-14 on a multidrug-resistant plasmid in Escherichia coli isolated from pigs." Foodborne pathogens and disease 9.10 (2012): 896-901.	PCR	PCR	NA	NA	NA	NA	NA	NA	qnrS	129	22	0	Lower	Diseased	2012	2005-2007	National	Unknown	North, South	China	Asia	No	Unknown	Unknown	Unknown	No
2012-fe rodriguez	Fe rodriguez	YOELVYS DE LA FE RODRIGUEZ, Pedro, et al. "Characterization and clonal grouping of pathogenic Escherichia coli isolated from intestinal contents of diarrheic piglets in Villa Clara province, Cuba, according to their antibiotic resistance and ERIC-PCR profiles." Veterinary microbiology (Amsterdam) 154.3-4 (2012): 425-428.	Disk diffusion	Diffusion	CLSI	Unknown	No	M2-A7, M100-S10		NA	Ciprofloxacin	26	0	0	Lower	Diseased	2012	NA	Local	Unknown	Villa Clara	Cuba	North America	No	Unknown	Pre and post weaning	Unknown	Yes
2012-de jong	De Jong	de Jong, Anno, et al. "Pan-European monitoring of susceptibility to human-use antimicrobial agents in enteric bacteria isolated from healthy food-producing animals." Journal of antimicrobial chemotherapy 67.3 (2012): 638-651.	Agar dilution	Dilution	CLSI	CLSI	Yes	M31-A3, M100-S20		No	Ciprofloxacin	75	0	0	High	Healthy	2012	2003-2005	National	Systematic random	National	Denmark	Europe	No	Unknown	Slaughterhouse	Unknown	Yes
2012-de jong	De Jong	de Jong, Anno, et al. "Pan-European monitoring of susceptibility to human-use antimicrobial agents in enteric bacteria isolated from healthy food-producing animals." Journal of antimicrobial chemotherapy 67.3 (2012): 638-651.	Agar dilution	Dilution	EUCAST	ECOFF	Yes	NA	NA	No	Colistin	75	0	0	High	Healthy	2012	2003-2005	National	Systematic random	National	Denmark	Europe	No	Unknown	Slaughterhouse	Unknown	Yes
2012-de jong	De Jong	de Jong, Anno, et al. "Pan-European monitoring of susceptibility to human-use antimicrobial agents in enteric bacteria isolated from healthy food-producing animals." Journal of antimicrobial chemotherapy 67.3 (2012): 638-651.	Agar dilution	Dilution	CLSI	CLSI	Yes	M31-A3, M100-S20		No	Ciprofloxacin	101	0	0	High	Healthy	2012	2003-2005	National	Systematic random	National	France	Europe	No	Unknown	Slaughterhouse	Unknown	Yes
2012-de jong	De Jong	de Jong, Anno, et al. "Pan-European monitoring of susceptibility to human-use antimicrobial agents in enteric bacteria isolated from healthy food-producing animals." Journal of antimicrobial chemotherapy 67.3 (2012): 638-651.	Agar dilution	Dilution	EUCAST	ECOFF	Yes	NA	NA	No	Colistin	101	0	0	High	Healthy	2012	2003-2005	National	Systematic random	National	France	Europe	No	Unknown	Slaughterhouse	Unknown	Yes
2012-de jong	De Jong	de Jong, Anno, et al. "Pan-European monitoring of susceptibility to human-use antimicrobial agents in enteric bacteria isolated from healthy food-producing animals." Journal of antimicrobial chemotherapy 67.3 (2012): 638-651.	Agar dilution	Dilution	CLSI	CLSI	Yes	M31-A3, M100-S20		No	Ciprofloxacin	104	1	1	High	Healthy	2012	2003-2005	National	Systematic random	National	Germany	Europe	No	Unknown	Slaughterhouse	Unknown	Yes
2012-de jong	De Jong	de Jong, Anno, et al. "Pan-European monitoring of susceptibility to human-use antimicrobial agents in enteric bacteria isolated from healthy food-producing animals." Journal of antimicrobial chemotherapy 67.3 (2012): 638-651.	Agar dilution	Dilution	EUCAST	ECOFF	Yes	NA	NA	No	Colistin	104	0	0	High	Healthy	2012	2003-2005	National	Systematic random	National	Germany	Europe	No	Unknown	Slaughterhouse	Unknown	Yes
2012-de jong	De Jong	de Jong, Anno, et al. "Pan-European monitoring of susceptibility to human-use antimicrobial agents in enteric bacteria isolated from healthy food-producing animals." Journal of antimicrobial chemotherapy 67.3 (2012): 638-651.	Agar dilution	Dilution	CLSI	CLSI	Yes	M31-A3, M100-S20		No	Ciprofloxacin	140	0	0	High	Healthy	2012	2003-2005	National	Systematic random	National	Netherlands	Europe	No	Unknown	Slaughterhouse	Unknown	Yes
2012-de jong	De Jong	de Jong, Anno, et al. "Pan-European monitoring of susceptibility to human-use antimicrobial agents in enteric bacteria isolated from healthy food-producing animals." Journal of antimicrobial chemotherapy 67.3 (2012): 638-651.	Agar dilution	Dilution	EUCAST	ECOFF	Yes	NA	NA	No	Colistin	140	0	0	High	Healthy	2012	2003-2005	National	Systematic random	National	Netherlands	Europe	No	Unknown	Slaughterhouse	Unknown	Yes
2012-de jong	De Jong	de Jong, Anno, et al. "Pan-European monitoring of susceptibility to human-use antimicrobial agents in enteric bacteria isolated from healthy food-producing animals." Journal of antimicrobial chemotherapy 67.3 (2012): 638-651.	Agar dilution	Dilution	CLSI	CLSI	Yes	M31-A3, M100-S20		No	Ciprofloxacin	100	0	0	High	Healthy	2012	2003-2005	National	Systematic random	National	Spain	Europe	No	Unknown	Slaughterhouse	Unknown	Yes
2012-de jong	De Jong	de Jong, Anno, et al. "Pan-European monitoring of susceptibility to human-use antimicrobial agents in enteric bacteria isolated from healthy food-producing animals." Journal of antimicrobial chemotherapy 67.3 (2012): 638-651.	Agar dilution	Dilution	EUCAST	ECOFF	Yes	NA	NA	No	Colistin	100	1	1	High	Healthy	2012	2003-2005	National	Systematic random	National	Spain	Europe	No	Unknown	Slaughterhouse	Unknown	Yes
2012-chen	Chen	Chen, Xiang, et al. "Prevalence of qnr, aac (6′)-Ib-cr, qepA, and oqxAB in Escherichia coli isolates from humans, animals, and the environment." Antimicrobial agents and chemotherapy 56.6 (2012): 3423-3427.	PCR	PCR	NA	NA	NA	NA	NA	NA	qnrA	10	0	0	Lower	Healthy	2012	1993-2010	Unknown	Unknown	Unknown	China	Asia	No	Unknown	Unknown	Unknown	No
2012-chen	Chen	Chen, Xiang, et al. "Prevalence of qnr, aac (6′)-Ib-cr, qepA, and oqxAB in Escherichia coli isolates from humans, animals, and the environment." Antimicrobial agents and chemotherapy 56.6 (2012): 3423-3427.	PCR	PCR	NA	NA	NA	NA	NA	NA	qnrB	10	0	0	Lower	Healthy	2012	1993-2010	Unknown	Unknown	Unknown	China	Asia	No	Unknown	Unknown	Unknown	No
2012-chen	Chen	Chen, Xiang, et al. "Prevalence of qnr, aac (6′)-Ib-cr, qepA, and oqxAB in Escherichia coli isolates from humans, animals, and the environment." Antimicrobial agents and chemotherapy 56.6 (2012): 3423-3427.	PCR	PCR	NA	NA	NA	NA	NA	NA	qnrC	10	0	0	Lower	Healthy	2012	1993-2010	Unknown	Unknown	Unknown	China	Asia	No	Unknown	Unknown	Unknown	No
2012-chen	Chen	Chen, Xiang, et al. "Prevalence of qnr, aac (6′)-Ib-cr, qepA, and oqxAB in Escherichia coli isolates from humans, animals, and the environment." Antimicrobial agents and chemotherapy 56.6 (2012): 3423-3427.	PCR	PCR	NA	NA	NA	NA	NA	NA	qnrD	10	0	0	Lower	Healthy	2012	1993-2010	Unknown	Unknown	Unknown	China	Asia	No	Unknown	Unknown	Unknown	No
2012-chen	Chen	Chen, Xiang, et al. "Prevalence of qnr, aac (6′)-Ib-cr, qepA, and oqxAB in Escherichia coli isolates from humans, animals, and the environment." Antimicrobial agents and chemotherapy 56.6 (2012): 3423-3427.	PCR	PCR	NA	NA	NA	NA	NA	NA	qnrS	10	4	0	Lower	Healthy	2012	1993-2010	Unknown	Unknown	Unknown	China	Asia	No	Unknown	Unknown	Unknown	No
2012-chen	Chen	Chen, Xiang, et al. "Prevalence of qnr, aac (6′)-Ib-cr, qepA, and oqxAB in Escherichia coli isolates from humans, animals, and the environment." Antimicrobial agents and chemotherapy 56.6 (2012): 3423-3427.	PCR	PCR	NA	NA	NA	NA	NA	NA	qnrA	188	4	0	Lower	Diseased	2012	1993-2010	Unknown	Unknown	Unknown	China	Asia	No	Unknown	Unknown	Unknown	No
2012-chen	Chen	Chen, Xiang, et al. "Prevalence of qnr, aac (6′)-Ib-cr, qepA, and oqxAB in Escherichia coli isolates from humans, animals, and the environment." Antimicrobial agents and chemotherapy 56.6 (2012): 3423-3427.	PCR	PCR	NA	NA	NA	NA	NA	NA	qnrB	188	0	0	Lower	Diseased	2012	1993-2010	Unknown	Unknown	Unknown	China	Asia	No	Unknown	Unknown	Unknown	No
2012-chen	Chen	Chen, Xiang, et al. "Prevalence of qnr, aac (6′)-Ib-cr, qepA, and oqxAB in Escherichia coli isolates from humans, animals, and the environment." Antimicrobial agents and chemotherapy 56.6 (2012): 3423-3427.	PCR	PCR	NA	NA	NA	NA	NA	NA	qnrC	188	0	0	Lower	Diseased	2012	1993-2010	Unknown	Unknown	Unknown	China	Asia	No	Unknown	Unknown	Unknown	No
2012-chen	Chen	Chen, Xiang, et al. "Prevalence of qnr, aac (6′)-Ib-cr, qepA, and oqxAB in Escherichia coli isolates from humans, animals, and the environment." Antimicrobial agents and chemotherapy 56.6 (2012): 3423-3427.	PCR	PCR	NA	NA	NA	NA	NA	NA	qnrD	188	0	0	Lower	Diseased	2012	1993-2010	Unknown	Unknown	Unknown	China	Asia	No	Unknown	Unknown	Unknown	No
2012-chen	Chen	Chen, Xiang, et al. "Prevalence of qnr, aac (6′)-Ib-cr, qepA, and oqxAB in Escherichia coli isolates from humans, animals, and the environment." Antimicrobial agents and chemotherapy 56.6 (2012): 3423-3427.	PCR	PCR	NA	NA	NA	NA	NA	NA	qnrS	188	13	0	Lower	Diseased	2012	1993-2010	Unknown	Unknown	Unknown	China	Asia	No	Unknown	Unknown	Unknown	No
2012-borges	Borges	Borges, Clarissa Araújo, et al. "Shiga toxigenic and atypical enteropathogenic Escherichia coli in the feces and carcasses of slaughtered pigs." Foodborne Pathogens and Disease 9.12 (2012): 1119-1125.	Disk diffusion	Diffusion	CLSI	Unknown	No	M02-A10	2009	NA	Ciprofloxacin	141	0	0	Lower	Healthy	2012	2010.25-2010.66666666667	Local	Unknown	Sao Paulo	Brazil	South America	No	Unknown	Slaughterhouse	Unknown	Yes
2012-aasmae	Aasmae	Aasmäe, Birgit, and Piret Kalmus. "Antimicrobial resistance of animal pathogens 2006-2009 in Estonia." RESEARCH FOR 1 (2012): 181.	Broth microdilution	Dilution	Manufacturer	ECOFF	Yes	NA	NA	No	Ciprofloxacin	34	0	0	High	Healthy	2012	2006	National	Systematic random	National	Estonia	Europe	No	Unknown	Unknown	Unknown	No
2012-aasmae	Aasmae	Aasmäe, Birgit, and Piret Kalmus. "Antimicrobial resistance of animal pathogens 2006-2009 in Estonia." RESEARCH FOR 1 (2012): 181.	Broth microdilution	Dilution	Manufacturer	ECOFF	Yes	NA	NA	No	Ciprofloxacin	45	0	0	High	Healthy	2012	2007	National	Systematic random	National	Estonia	Europe	No	Unknown	Unknown	Unknown	No
2012-aasmae	Aasmae	Aasmäe, Birgit, and Piret Kalmus. "Antimicrobial resistance of animal pathogens 2006-2009 in Estonia." RESEARCH FOR 1 (2012): 181.	Broth microdilution	Dilution	Manufacturer	ECOFF	Yes	NA	NA	No	Ciprofloxacin	20	0	0	High	Healthy	2012	2008	National	Systematic random	National	Estonia	Europe	No	Unknown	Unknown	Unknown	No
2012-aasmae	Aasmae	Aasmäe, Birgit, and Piret Kalmus. "Antimicrobial resistance of animal pathogens 2006-2009 in Estonia." RESEARCH FOR 1 (2012): 181.	Broth microdilution	Dilution	Manufacturer	ECOFF	Yes	NA	NA	No	Ciprofloxacin	40	1	0	High	Healthy	2012	2009	National	Systematic random	National	Estonia	Europe	No	Unknown	Unknown	Unknown	No
2012-aasmae	Aasmae	Aasmäe, Birgit, and Piret Kalmus. "Antimicrobial resistance of animal pathogens 2006-2009 in Estonia." RESEARCH FOR 1 (2012): 181.	Broth microdilution	Dilution	Manufacturer	ECOFF	Yes	NA	NA	No	Ciprofloxacin	25	2	1	High	Diseased	2012	2006	National	Systematic random	National	Estonia	Europe	No	Unknown	Unknown	Unknown	No
2012-aasmae	Aasmae	Aasmäe, Birgit, and Piret Kalmus. "Antimicrobial resistance of animal pathogens 2006-2009 in Estonia." RESEARCH FOR 1 (2012): 181.	Broth microdilution	Dilution	Manufacturer	ECOFF	Yes	NA	NA	No	Ciprofloxacin	18	11	5	High	Diseased	2012	2007	National	Systematic random	National	Estonia	Europe	No	Unknown	Unknown	Unknown	No
2012-aasmae	Aasmae	Aasmäe, Birgit, and Piret Kalmus. "Antimicrobial resistance of animal pathogens 2006-2009 in Estonia." RESEARCH FOR 1 (2012): 181.	Broth microdilution	Dilution	Manufacturer	ECOFF	Yes	NA	NA	No	Ciprofloxacin	21	7	3	High	Diseased	2012	2008	National	Systematic random	National	Estonia	Europe	No	Unknown	Unknown	Unknown	No
2012-aasmae	Aasmae	Aasmäe, Birgit, and Piret Kalmus. "Antimicrobial resistance of animal pathogens 2006-2009 in Estonia." RESEARCH FOR 1 (2012): 181.	Broth microdilution	Dilution	Manufacturer	ECOFF	Yes	NA	NA	No	Ciprofloxacin	30	0	0	High	Diseased	2012	2009	National	Systematic random	National	Estonia	Europe	No	Unknown	Unknown	Unknown	No
2012-guobao	Guobao	Tian, Guo-Bao, et al. "Detection of clinically important β-lactamases in commensal Escherichia coli of human and swine origin in western China." Journal of medical microbiology 61.2 (2012): 233-238.	Disk diffusion	Diffusion	CLSI	CLSI	No	M100-S20	2010	NA	Ciprofloxacin	167	144	160	Lower	Healthy	2012	2006.75-2009.08333333333	Local	Unknown	West	China	Asia	No	Unknown	Unknown	Unknown	No
2011-wang	Wang	Wang, Xiu-Mei, et al. "Serotypes, virulence genes, and antimicrobial susceptibility of Escherichia coli isolates from pigs." Foodborne pathogens and disease 8.6 (2011): 687-692.	Agar dilution	Dilution	Unknown	CLSI	No	M31-S1	2004	No	Enrofloxacin	2	2	2	Lower	Diseased	2011	2003	Local	Unknown	Guangdong	China	Asia	No	Unknown	Unknown	Unknown	No
2011-wang	Wang	Wang, Xiu-Mei, et al. "Serotypes, virulence genes, and antimicrobial susceptibility of Escherichia coli isolates from pigs." Foodborne pathogens and disease 8.6 (2011): 687-692.	Agar dilution	Dilution	Unknown	CLSI	No	M31-S1	2004	No	Enrofloxacin	13	12	12	Lower	Diseased	2011	2004	Local	Unknown	Guangdong	China	Asia	No	Unknown	Unknown	Unknown	No
2011-wang	Wang	Wang, Xiu-Mei, et al. "Serotypes, virulence genes, and antimicrobial susceptibility of Escherichia coli isolates from pigs." Foodborne pathogens and disease 8.6 (2011): 687-692.	Agar dilution	Dilution	Unknown	CLSI	No	M31-S1	2004	No	Enrofloxacin	52	38	38	Lower	Diseased	2011	2005	Local	Unknown	Guangdong	China	Asia	No	Unknown	Unknown	Unknown	No
2011-wang	Wang	Wang, Xiu-Mei, et al. "Serotypes, virulence genes, and antimicrobial susceptibility of Escherichia coli isolates from pigs." Foodborne pathogens and disease 8.6 (2011): 687-692.	Agar dilution	Dilution	Unknown	CLSI	No	M31-S1	2004	No	Enrofloxacin	27	22	22	Lower	Diseased	2011	2007	Local	Unknown	Guangdong	China	Asia	No	Unknown	Unknown	Unknown	No
2011-wang	Wang	Wang, Xiu-Mei, et al. "Serotypes, virulence genes, and antimicrobial susceptibility of Escherichia coli isolates from pigs." Foodborne pathogens and disease 8.6 (2011): 687-692.	Agar dilution	Dilution	Unknown	CLSI	No	M31-S1	2004	No	Enrofloxacin	8	6	6	Lower	Diseased	2011	2008	Local	Unknown	Guangdong	China	Asia	No	Unknown	Unknown	Unknown	No
2011-tang	Tang	Tang, Xibiao, et al. "Antimicrobial resistances of extraintestinal pathogenic Escherichia coli isolates from swine in China." Microbial pathogenesis 50.5 (2011): 207-212.	Broth microdilution	Dilution	CLSI	CLSI	Yes	M31-A2	2002	Yes	Ciprofloxacin	315	259	293	Lower	Diseased	2011	2004-2007	Unknown	Random	Unknown	China	Asia	Yes	Unknown	Unknown	Unknown	No
2011-surpat	Surpat	Surpat, Anca S., et al. "Escherichia coli Strains Characterization Isolated from Post-Weaning Diarrhea in Pigs." Bulletin of the University of Agricultural Sciences & Veterinary Medicine Cluj-Napoca. Veterinary Medicine 68.2 (2011).	Disk diffusion	Diffusion	Manufacturer	Manufacturer	Yes	NA	NA	NA	Enrofloxacin	15	13	13	Lower	Diseased	2011	2011.08333333333-2011.41666666667	Local	Unknown	Timis	Romania	Europe	No	Unknown	Weaned	Unknown	Yes
2011-malik	Malik	Malik, Yashpal S., et al. "Antimicrobial resistance in enteric pathogens isolated from Minnesota pigs from 1995 to 2004." Canadian Journal of Veterinary Research 75.2 (2011): 117-121.	Broth microdilution	Dilution	Manufacturer	CLSI	No	M31-A2	2002	No	Enrofloxacin	355	4	4	High	Diseased	2011	1995	Local	Unknown	Minnesota	USA	North America	No	Unknown	Unknown	Unknown	No
2011-malik	Malik	Malik, Yashpal S., et al. "Antimicrobial resistance in enteric pathogens isolated from Minnesota pigs from 1995 to 2004." Canadian Journal of Veterinary Research 75.2 (2011): 117-121.	Broth microdilution	Dilution	Manufacturer	CLSI	No	M31-A2	2002	No	Enrofloxacin	345	0	0	High	Diseased	2011	1996	Local	Unknown	Minnesota	USA	North America	No	Unknown	Unknown	Unknown	No
2011-malik	Malik	Malik, Yashpal S., et al. "Antimicrobial resistance in enteric pathogens isolated from Minnesota pigs from 1995 to 2004." Canadian Journal of Veterinary Research 75.2 (2011): 117-121.	Broth microdilution	Dilution	Manufacturer	CLSI	No	M31-A2	2002	No	Enrofloxacin	324	0	0	High	Diseased	2011	1997	Local	Unknown	Minnesota	USA	North America	No	Unknown	Unknown	Unknown	No
2011-malik	Malik	Malik, Yashpal S., et al. "Antimicrobial resistance in enteric pathogens isolated from Minnesota pigs from 1995 to 2004." Canadian Journal of Veterinary Research 75.2 (2011): 117-121.	Broth microdilution	Dilution	Manufacturer	CLSI	No	M31-A2	2002	No	Enrofloxacin	348	0	0	High	Diseased	2011	1998	Local	Unknown	Minnesota	USA	North America	No	Unknown	Unknown	Unknown	No
2011-malik	Malik	Malik, Yashpal S., et al. "Antimicrobial resistance in enteric pathogens isolated from Minnesota pigs from 1995 to 2004." Canadian Journal of Veterinary Research 75.2 (2011): 117-121.	Broth microdilution	Dilution	Manufacturer	CLSI	No	M31-A2	2002	No	Enrofloxacin	386	0	0	High	Diseased	2011	1999	Local	Unknown	Minnesota	USA	North America	No	Unknown	Unknown	Unknown	No
2011-malik	Malik	Malik, Yashpal S., et al. "Antimicrobial resistance in enteric pathogens isolated from Minnesota pigs from 1995 to 2004." Canadian Journal of Veterinary Research 75.2 (2011): 117-121.	Broth microdilution	Dilution	Manufacturer	CLSI	No	M31-A2	2002	No	Enrofloxacin	419	0	0	High	Diseased	2011	2000	Local	Unknown	Minnesota	USA	North America	No	Unknown	Unknown	Unknown	No
2011-malik	Malik	Malik, Yashpal S., et al. "Antimicrobial resistance in enteric pathogens isolated from Minnesota pigs from 1995 to 2004." Canadian Journal of Veterinary Research 75.2 (2011): 117-121.	Broth microdilution	Dilution	Manufacturer	CLSI	No	M31-A2	2002	No	Enrofloxacin	509	0	0	High	Diseased	2011	2001	Local	Unknown	Minnesota	USA	North America	No	Unknown	Unknown	Unknown	No
2011-malik	Malik	Malik, Yashpal S., et al. "Antimicrobial resistance in enteric pathogens isolated from Minnesota pigs from 1995 to 2004." Canadian Journal of Veterinary Research 75.2 (2011): 117-121.	Broth microdilution	Dilution	Manufacturer	CLSI	No	M31-A2	2002	No	Enrofloxacin	687	0	0	High	Diseased	2011	2002	Local	Unknown	Minnesota	USA	North America	No	Unknown	Unknown	Unknown	No
2011-malik	Malik	Malik, Yashpal S., et al. "Antimicrobial resistance in enteric pathogens isolated from Minnesota pigs from 1995 to 2004." Canadian Journal of Veterinary Research 75.2 (2011): 117-121.	Broth microdilution	Dilution	Manufacturer	CLSI	No	M31-A2	2002	No	Enrofloxacin	744	7	7	High	Diseased	2011	2003	Local	Unknown	Minnesota	USA	North America	No	Unknown	Unknown	Unknown	No
2011-malik	Malik	Malik, Yashpal S., et al. "Antimicrobial resistance in enteric pathogens isolated from Minnesota pigs from 1995 to 2004." Canadian Journal of Veterinary Research 75.2 (2011): 117-121.	Broth microdilution	Dilution	Manufacturer	CLSI	No	M31-A2	2002	No	Enrofloxacin	955	0	0	High	Diseased	2011	2004	Local	Unknown	Minnesota	USA	North America	No	Unknown	Unknown	Unknown	No
2011-jiang	Jiang	Jiang, Hong-Xia, et al. "High prevalence and widespread distribution of multi-resistant Escherichia coli isolates in pigs and poultry in China." The veterinary journal 187.1 (2011): 99-103.	Disk diffusion	Diffusion	CLSI	CLSI	No	M31-A2	2002	NA	Enrofloxacin	203	131	131	Lower	Mixed	2011	2003.25-2005.58333333333	Local	Unknown	Guangdong	China	Asia	No	Unknown	Unknown	Unknown	No
2011-jiang	Jiang	Jiang, Hong-Xia, et al. "High prevalence and widespread distribution of multi-resistant Escherichia coli isolates in pigs and poultry in China." The veterinary journal 187.1 (2011): 99-103.	Disk diffusion	Diffusion	CLSI	CLSI	No	M31-A2	2002	NA	Ciprofloxacin	203	126	140	Lower	Mixed	2011	2003.25-2005.58333333333	Local	Unknown	Guangdong	China	Asia	No	Unknown	Unknown	Unknown	No
2011-hiroi	Hiroi	Hiroi, Midori, et al. "A survey of beta-lactamase-producing Escherichia coli in farm animals and raw retail meat in Shizuoka Prefecture, Japan." Japanese journal of infectious diseases 64.2 (2011): 153-155.	Broth microdilution	Dilution	CLSI	Unknown	Yes	Unknown	Unknow	No	Ciprofloxacin	45	1	1	High	Unknown	2011	2004-2006	Local	Unknown	Shizouka	Japan	Asia	No	Unknown	Unknown	Unknown	No
2011-habrun	Habrun	Habrun, B., et al. "Antimicrobial susceptibility of enterotoxigenic strains of Escherichia coli isolated from weaned pigs in Croatia." Acta veterinaria 61.5-6 (2011): 585-590.	Etest	Diffusion	Manufacturer	CLSI	No	M31-A3, M100-S18	2008	NA	Enrofloxacin	114	24	24	High	Diseased	2011	NA	Unknown	Unknown	Unknown	Croatia	Europe	No	Intensive	Weaned	Intensive	Yes
2011-dutta	Dutta	Dutta, T. K., et al. "Detection and characterization of shiga toxigenic Escherichia coli from piglets with or without diarrhoea in Mizoram." Indian Journal of Animal Sciences (India) (2011).	Disk diffusion	Diffusion	Bauer	Unknown	No	NA	NA	NA	Ciprofloxacin	221	61	68	Lower	Mixed	2011	2007.33333333333-2008.66666666667	Local	Unknown	Mizoram	India	Asia	No	Organized, unorganized	Piglets	Organized, unorganized	Yes
2011-dutta	Dutta	Dutta, T. K., et al. "Detection and characterization of shiga toxigenic Escherichia coli from piglets with or without diarrhoea in Mizoram." Indian Journal of Animal Sciences (India) (2011).	Disk diffusion	Diffusion	Bauer	Unknown	No	NA	NA	NA	Enrofloxacin	221	28	28	Lower	Mixed	2011	2007.33333333333-2008.66666666667	Local	Unknown	Mizoram	India	Asia	No	Organized, unorganized	Piglets	Organized, unorganized	Yes
2011-aasmae	Aasmae	Aasmäe, B., et al. "Monitoring of antimicrobial resistance of animal pathogens in Estonia." Animal hygiene and sustainable livestock production. Proceedings of the XVth International Congress of the International Society for Animal Hygiene, Vienna, Austria, 3-7 July 2011, Volume 3. Tribun EU, 2011.	Broth microdilution	Dilution	Manufacturer	ECOFF	No	NA	NA	No	Colistin	71	2	2	High	Healthy	2011	2008-2010	National	Unknown	National	Estonia	Europe	No	Unknown	Unknown	Unknown	No
2011-aasmae	Aasmae	Aasmäe, B., et al. "Monitoring of antimicrobial resistance of animal pathogens in Estonia." Animal hygiene and sustainable livestock production. Proceedings of the XVth International Congress of the International Society for Animal Hygiene, Vienna, Austria, 3-7 July 2011, Volume 3. Tribun EU, 2011.	Broth microdilution	Dilution	Manufacturer	ECOFF	No	NA	NA	No	Ciprofloxacin	71	3	2	High	Healthy	2011	2008-2010	National	Unknown	National	Estonia	Europe	No	Unknown	Unknown	Unknown	No
2010-zhao	Zhao	Zhao, Jingjing, et al. "Prevalence and dissemination of oqxAB in Escherichia coli isolates from animals, farmworkers, and the environment." Antimicrobial agents and chemotherapy 54.10 (2010): 4219-4224.	PCR	PCR	NA	NA	NA	NA	NA	NA	qnrA	73	0	0	Lower	Unknown	2010	2002	Local	Random	Guangdong	China	Asia	No	Unknown	Mixed	Unknown	Yes
2010-zhao	Zhao	Zhao, Jingjing, et al. "Prevalence and dissemination of oqxAB in Escherichia coli isolates from animals, farmworkers, and the environment." Antimicrobial agents and chemotherapy 54.10 (2010): 4219-4224.	PCR	PCR	NA	NA	NA	NA	NA	NA	qnrB6	73	0	0	Lower	Unknown	2010	2002	Local	Random	Guangdong	China	Asia	No	Unknown	Mixed	Unknown	Yes
2010-zhao	Zhao	Zhao, Jingjing, et al. "Prevalence and dissemination of oqxAB in Escherichia coli isolates from animals, farmworkers, and the environment." Antimicrobial agents and chemotherapy 54.10 (2010): 4219-4224.	PCR	PCR	NA	NA	NA	NA	NA	NA	qnrS1	73	4	0	Lower	Unknown	2010	2002	Local	Random	Guangdong	China	Asia	No	Unknown	Mixed	Unknown	Yes
2010-zhao	Zhao	Zhao, Jingjing, et al. "Prevalence and dissemination of oqxAB in Escherichia coli isolates from animals, farmworkers, and the environment." Antimicrobial agents and chemotherapy 54.10 (2010): 4219-4224.	PCR	PCR	NA	NA	NA	NA	NA	NA	qnrD	73	1	0	Lower	Unknown	2010	2002	Local	Random	Guangdong	China	Asia	No	Unknown	Mixed	Unknown	Yes
2010-wang	Wang	Wang, Xiu-Mei, et al. "Antimicrobial resistance, virulence genes, and phylogenetic background in Escherichia coli isolates from diseased pigs." FEMS microbiology letters 306.1 (2010): 15-21.	Broth microdilution	Dilution	CLSI	CLSI	Yes	M31-S1	2004	No	Ciprofloxacin	167	123	137	Lower	Diseased	2010	2002.25-2008.41666666667	Local	Survey	Guangdong	China	Asia	No	Unknown	Piglets	Unknown	Yes
2010-thorsdentteir	Thorsdentteir	Thorsteinsdottir, T. R., et al. "Prevalence and genetic relatedness of antimicrobial‐resistant escherichia coli isolated from animals, foods and humans in Iceland." Zoonoses and Public Health 57.3 (2010): 189-196.	Broth microdilution	Dilution	CLSI	SVARM	Yes	M31-A2	NA	No	Ciprofloxacin	109	14	8	High	Healthy	2010	2005.83333333333-2006.25	National	Systematic random	National	Iceland	Europe	No	Unknown	Slaughterhouse	Unknown	Yes
2010-smith	Smith	Smith, M. G., et al. "Antimicrobial resistance and virulence gene profiles in multi-drug resistant enterotoxigenic Escherichia coli isolated from pigs with post-weaning diarrhoea." Veterinary microbiology 145.3-4 (2010): 299-307.	Disk diffusion	Diffusion	CLSI	CLSI	No	M31-A3	2008	NA	Enrofloxacin	104	0	0	High	Diseased	2010	1999-2005	National	Unknown	National	Australia	Oceania	No	Unknown	Weaned	Unknown	Yes
2010-ruzauska	Ruzauska	Ruzauskas, Modestas, et al. "The situation of antimicrobial resistance of enteric bacteria isolated from animal origin to quinolones and fluoroquinolones." Vet Med Zoot 50 (2010): 73-80.	Broth microdilution	Dilution	Manufacturer	EUCAST clinical	Yes	NA	NA	No	Ciprofloxacin	44	18	20	High	Diseased	2010	2007	National	Systematic random	National	Lithuania	Europe	No	Unknown	Unknown	Unknown	No
2010-praparasakul	Prapasarrakul	Prapasarakul, Nuvee, et al. "Virulence Genes and Antimicrobial Susceptibilities of Haemolytic and Non-Haemolytic Escherichia coli Isolated from Post-Weaning Piglets in Central Thailand." Journal of Veterinary Medical Science (2010): 1007260296-1007260296.	Agar dilution	Dilution	CLSI	Self	Yes	M7-A7, M100-S18	2006, 2008	Yes	Colistin	304	50	63	Lower	Mixed	2010	2006.08333333333-2009	Local	Unknown	Central	Thailand	Asia	Yes	Commercial	Weaned	Commercial	Yes
2010-praparasakul	Prapasarrakul	Prapasarakul, Nuvee, et al. "Virulence Genes and Antimicrobial Susceptibilities of Haemolytic and Non-Haemolytic Escherichia coli Isolated from Post-Weaning Piglets in Central Thailand." Journal of Veterinary Medical Science (2010): 1007260296-1007260296.	Agar dilution	Dilution	CLSI	CLSI	Yes	M7-A7, M100-S18	2006, 2008	Yes	Enrofloxacin	304	147	147	Lower	Mixed	2010	2006.08333333333-2009	Local	Unknown	Central	Thailand	Asia	Yes	Commercial	Weaned	Commercial	Yes
2010-oanh	Oanh	Oanh, Thi Kim Nguyen, et al. "Escherichia coli strains causing edema disease in northern Vietnam share an identical verotoxin 2e." Tropical animal health and production 42.8 (2010): 1797-1804.	Disk diffusion	Diffusion	CLSI	CLSI	NA	M31-A2	2002	NA	Enrofloxacin	61	25	25	Lower	Diseased	2010	NA	Local	Unknown	Northern	Vietnam	Asia	No	Small-scale, village	Piglets	Small-scale, village	Yes
2010-oanh	Oanh	Oanh, Thi Kim Nguyen, et al. "Escherichia coli strains causing edema disease in northern Vietnam share an identical verotoxin 2e." Tropical animal health and production 42.8 (2010): 1797-1804.	Agar dilution	Dilution	CLSI	Jones et al. (2005)	Yes	M31-A2	2002	No	Colistin	61	19	19	Lower	Diseased	2010	NA	Local	Unknown	Northern	Vietnam	Asia	No	Small-scale, village	Piglets	Small-scale, village	Yes
2010-lyutskanov	Lyutskanov	Lyutskanov, M., and V. Urumova. "Etiology, epidemiological monitoring and therapeutic control of bacterial enteritis among suckling pigs in Bulgaria." Bulgarian Journal of Veterinary Medicine 13.4 (2010): 227-234.	Disk diffusion	Diffusion	CLSI	Unknown	No	M31-A3	2008	NA	Enrofloxacin	220	42	42	Lower	Diseased	2010	2005-2009	National	Unknown	National	Bulgaria	Europe	No	Intensive	Suckling piglets	Intensive	Yes
2010-li	Li	Li, Jingyun, et al. "Dissemination of cefotaxime-M-producing Escherichia coli isolates in poultry farms, but not swine farms, in China." Foodborne pathogens and disease 7.11 (2010): 1387-1392.	Disk diffusion	Diffusion	CLSI	CLSI	No	M100-S19	2009	NA	Ciprofloxacin	156	30	33	Lower	Unknown	2010	2007-2007.33333333333	Local	Unknown	Beijing, Gansu, Hubei, Sichuan	China	Asia	No	Unknown	Unknown	Unknown	No
2010-lei	Lei	Lei, Tao, et al. "Antimicrobial resistance in Escherichia coli isolates from food animals, animal food products and companion animals in China." Veterinary microbiology 146.1-2 (2010): 85-89.	Agar dilution	Dilution	CLSI	CLSI	No	M31-A3, M100-S18	2008	No	Ciprofloxacin	216	163	181	Lower	Mixed	2010	2007.08333333333-2008.66666666667	Local	Systematic random	South	China	Asia	No	Unknown	Unknown	Unknown	No
2010-lei	Lei	Lei, Tao, et al. "Antimicrobial resistance in Escherichia coli isolates from food animals, animal food products and companion animals in China." Veterinary microbiology 146.1-2 (2010): 85-89.	Agar dilution	Dilution	CLSI	CLSI	No	M31-A3, M100-S18	2008	No	Enrofloxacin	216	183	183	Lower	Mixed	2010	2007.08333333333-2008.66666666667	Local	Systematic random	South	China	Asia	No	Unknown	Unknown	Unknown	No
2010-Jakobsen (2)	Jakobsen	Jakobsen, Lotte, et al. "Escherichia coli isolates from broiler chicken meat, broiler chickens, pork, and pigs share phylogroups and antimicrobial resistance with community-dwelling humans and patients with urinary tract infection." Foodborne pathogens and disease 7.5 (2010): 537-547.	Broth microdilution	Dilution	Manufacturer	DSKM	No	NA	NA	No	Ciprofloxacin	145	1	1	High	Healthy	2010	2004	National	Systematic random	National	Denmark	Europe	No	Unknown	Slaughterhouse	Unknown	Yes
2010-herman	Herman	Herman, V., et al. "E. coli strains characterization isolated from pig septicemic colibacilosis." Lucrari Stiintifice Medicina Veterinara 43.1 (2010): 93-96.	Disk diffusion	Diffusion	Manufacturer	Manufacturer	No	NA	NA	NA	Enrofloxacin	23	11	11	Lower	Diseased	2010	2008-2009	Local	Unknown	West	Romania	Europe	No	Unknown	Fattening piglets	Unknown	Yes
2010-habrun	Habrun	Habrun, Boris, et al. "Antimicrobial sensitivity of Escherichia coli, Salmonella spp., Pasteurella multocida, Streptococcus suis and Actinobacillus pleuropneumoniae isolated from diagnostic samples from large pig breeding farms in Croatia." Veterinarski arhiv 80.5 (2010): 571-583.	Disk diffusion	Diffusion	CLSI	CLSI	No	M31-A3	2008	NA	Enrofloxacin	256	100	100	High	Diseased	2010	2005-2007	Unknown	Unknown	Unknown	Croatia	Europe	No	Large, breeeding	Suckling, weaned piglets	Large, breeeding	Yes
2010-deckert	Deckert	Deckert, A., et al. "Canadian integrated program for antimicrobial resistance surveillance (CIPARS) farm program: results from finisher pig surveillance." Zoonoses and public health 57 (2010): 71-84.	Broth microdilution	Dilution	Manufacturer	CLSI	No	M100-S19	2005	No	Ciprofloxacin	1721	1	1	High	Healthy	2010	2006	National	Systematic random	National	Canada	North America	Yes	Large, intensive	Grower-finisher	Large, intensive	Yes
2010-deckert	Deckert	Deckert, A., et al. "Canadian integrated program for antimicrobial resistance surveillance (CIPARS) farm program: results from finisher pig surveillance." Zoonoses and public health 57 (2010): 71-84.	Broth microdilution	Dilution	Manufacturer	CLSI	No	M100-S19	2005	No	Ciprofloxacin	1575	0	0	High	Healthy	2010	2007	National	Systematic random	National	Canada	North America	Yes	Large, intensive	Grower-finisher	Large, intensive	Yes
2010-deckert	Deckert	Deckert, A., et al. "Canadian integrated program for antimicrobial resistance surveillance (CIPARS) farm program: results from finisher pig surveillance." Zoonoses and public health 57 (2010): 71-84.	Broth microdilution	Dilution	Manufacturer	CLSI	No	M100-S19	2005	No	Ciprofloxacin	1425	0	0	High	Healthy	2010	2008	National	Systematic random	National	Canada	North America	Yes	Large, intensive	Grower-finisher	Large, intensive	Yes
2010-costa	Costa	Costa, Mateus Matiuzzi da, et al. "Virulence factors, antimicrobial resistance, and plasmid content of Escherichia coli isolated in swine commercial farms." Arquivo Brasileiro de Medicina Veterinária e Zootecnia 62 (2010): 30-36.	Disk diffusion	Diffusion	CLSI	Unknown	No	M100-S9	1999	NA	Enrofloxacin	64	19	19	Lower	Diseased	2010	NA	Local	Unknown	Santa Catarina	Brazil	South America	No	Breeding farm	Mixed	Breeding farm	Yes
2010-costa	Costa	Costa, Mateus Matiuzzi da, et al. "Virulence factors, antimicrobial resistance, and plasmid content of Escherichia coli isolated in swine commercial farms." Arquivo Brasileiro de Medicina Veterinária e Zootecnia 62 (2010): 30-36.	Disk diffusion	Diffusion	CLSI	Unknown	No	M100-S9	1999	NA	Enrofloxacin	7	2	2	Lower	Healthy	2010	NA	Local	Unknown	Santa Catarina	Brazil	South America	No	Breeding farm	Mixed	Breeding farm	Yes
2010-boyen	Boyen	Boyen, Filip, et al. "Disk prediffusion is a reliable method for testing colistin susceptibility in porcine E. coli strains." Veterinary microbiology 144.3-4 (2010): 359-362.	Agar dilution	Dilution	CLSI	EUCAST	Yes	M100-S19	2008	Yes	Colistin	157	15	15	High	Diseased	2010	2005-2006	Unknown	Unknown	Unknown	Belgium	Europe	No	Unknown	Unknown	Unknown	No
2009-zhang	Zhang	Zhang, Xiu Ying, Liang Jun Ding, and Jiang Yue. "Occurrence and characteristics of class 1 and class 2 integrons in resistant Escherichia coli isolates from animals and farm workers in northeastern China." Microbial drug resistance 15.4 (2009): 323-328.	Disk diffusion	Diffusion	CLSI	CLSI	No	M31-A2	2003	NA	Ciprofloxacin	172	85	94	Lower	Unknown	2009	2004-2007	Local	Unknown	North East	China	Asia	Yes	Unknown	Unknown	Unknown	No
2009-lee	Lee	Lee, Su In, et al. "Genotypes, antibiogram, and pulsed-field gel electrophoresis profiles of Escherichia coli strains from piglets in Korea." Journal of veterinary diagnostic investigation 21.4 (2009): 510-516.	Disk diffusion	Diffusion	CLSI	CLSI	Yes	M100-S15	2006	NA	Ciprofloxacin	74	44	49	High	Diseased	2009	2002-2007	Unknown	Unknown	Unknown	South Korea	Asia	No	Unknown	Piglets	Unknown	Yes
2009-lee	Lee	Lee, Su In, et al. "Genotypes, antibiogram, and pulsed-field gel electrophoresis profiles of Escherichia coli strains from piglets in Korea." Journal of veterinary diagnostic investigation 21.4 (2009): 510-516.	Disk diffusion	Diffusion	CLSI	CLSI	Yes	M100-S15	2006	NA	Enrofloxacin	74	47	47	High	Diseased	2009	2002-2007	Unknown	Unknown	Unknown	South Korea	Asia	No	Unknown	Piglets	Unknown	Yes
2009-kuo	Kuo	Kuo, H-C., et al. "Characterization of plasmid-mediated quinolone resistance by the qnrS gene in Escherichia coli isolated from healthy chickens and pigs." Veterinární medicína 54.10 (2009): 473-482.	PCR	PCR	NA	NA	NA	NA	NA	NA	qnrA	360	0	0	High	Healthy	2009	2005.08333333333-2006.16666666667	Unknown	Unknown	Unknown	Taiwan	Asia	Yes	Unknown	Mixed	Unknown	Yes
2009-kuo	Kuo	Kuo, H-C., et al. "Characterization of plasmid-mediated quinolone resistance by the qnrS gene in Escherichia coli isolated from healthy chickens and pigs." Veterinární medicína 54.10 (2009): 473-482.	PCR	PCR	NA	NA	NA	NA	NA	NA	qnrB	360	0	0	High	Healthy	2009	2005.08333333333-2006.16666666667	Unknown	Unknown	Unknown	Taiwan	Asia	Yes	Unknown	Mixed	Unknown	Yes
2009-kuo	Kuo	Kuo, H-C., et al. "Characterization of plasmid-mediated quinolone resistance by the qnrS gene in Escherichia coli isolated from healthy chickens and pigs." Veterinární medicína 54.10 (2009): 473-482.	PCR	PCR	NA	NA	NA	NA	NA	NA	qnrS	360	12	0	High	Healthy	2009	2005.08333333333-2006.16666666667	Unknown	Unknown	Unknown	Taiwan	Asia	Yes	Unknown	Mixed	Unknown	Yes
2009-kojima	Kojima	Kojima, Akemi, et al. "National monitoring for antimicrobial resistance among indicator bacteria isolated from food-producing animals in Japan." Journal of Veterinary Medical Science 71.10 (2009): 1301-1308.	Agar dilution	Dilution	CLSI	CLSI	Yes	M100-S16	2006	No	Colistin	149	0	0	High	Healthy	2009	2000	National	Unknown	National	Japan	Asia	No	Unknown	Unknown	Unknown	No
2009-kojima	Kojima	Kojima, Akemi, et al. "National monitoring for antimicrobial resistance among indicator bacteria isolated from food-producing animals in Japan." Journal of Veterinary Medical Science 71.10 (2009): 1301-1308.	Agar dilution	Dilution	CLSI	CLSI	Yes	M100-S16	2006	No	Enrofloxacin	149	1	1	High	Healthy	2009	2000	National	Unknown	National	Japan	Asia	No	Unknown	Unknown	Unknown	No
2009-kojima	Kojima	Kojima, Akemi, et al. "National monitoring for antimicrobial resistance among indicator bacteria isolated from food-producing animals in Japan." Journal of Veterinary Medical Science 71.10 (2009): 1301-1308.	Agar dilution	Dilution	CLSI	CLSI	Yes	M100-S16	2006	No	Colistin	152	0	0	High	Healthy	2009	2001	National	Unknown	National	Japan	Asia	No	Unknown	Unknown	Unknown	No
2009-kojima	Kojima	Kojima, Akemi, et al. "National monitoring for antimicrobial resistance among indicator bacteria isolated from food-producing animals in Japan." Journal of Veterinary Medical Science 71.10 (2009): 1301-1308.	Agar dilution	Dilution	CLSI	CLSI	Yes	M100-S16	2006	No	Enrofloxacin	152	0	0	High	Healthy	2009	2001	National	Unknown	National	Japan	Asia	No	Unknown	Unknown	Unknown	No
2009-kojima	Kojima	Kojima, Akemi, et al. "National monitoring for antimicrobial resistance among indicator bacteria isolated from food-producing animals in Japan." Journal of Veterinary Medical Science 71.10 (2009): 1301-1308.	Agar dilution	Dilution	CLSI	CLSI	Yes	M100-S16	2006	No	Colistin	136	0	0	High	Healthy	2009	2002	National	Unknown	National	Japan	Asia	No	Unknown	Unknown	Unknown	No
2009-kojima	Kojima	Kojima, Akemi, et al. "National monitoring for antimicrobial resistance among indicator bacteria isolated from food-producing animals in Japan." Journal of Veterinary Medical Science 71.10 (2009): 1301-1308.	Agar dilution	Dilution	CLSI	CLSI	Yes	M100-S16	2006	No	Enrofloxacin	136	5	5	High	Healthy	2009	2002	National	Unknown	National	Japan	Asia	No	Unknown	Unknown	Unknown	No
2009-kojima	Kojima	Kojima, Akemi, et al. "National monitoring for antimicrobial resistance among indicator bacteria isolated from food-producing animals in Japan." Journal of Veterinary Medical Science 71.10 (2009): 1301-1308.	Agar dilution	Dilution	CLSI	CLSI	Yes	M100-S16	2006	No	Colistin	121	1	2	High	Healthy	2009	2003	National	Unknown	National	Japan	Asia	No	Unknown	Unknown	Unknown	No
2009-kojima	Kojima	Kojima, Akemi, et al. "National monitoring for antimicrobial resistance among indicator bacteria isolated from food-producing animals in Japan." Journal of Veterinary Medical Science 71.10 (2009): 1301-1308.	Agar dilution	Dilution	CLSI	CLSI	Yes	M100-S16	2006	No	Enrofloxacin	121	5	5	High	Healthy	2009	2003	National	Unknown	National	Japan	Asia	No	Unknown	Unknown	Unknown	No
2009-hancock	Hancock	Hancock, Viktoria, et al. "Comparative analysis of antibiotic resistance and phylogenetic group patterns in human and porcine urinary tract infectious Escherichia coli." Apmis 117.11 (2009): 786-790.	Broth microdilution	Dilution	Unknown	Self	Yes	M100-S18	2008	No	Ciprofloxacin	20	0	0	High	Diseased	2009	NA	Unknown	Unknown	Unknown	Denmark	Europe	No	Unknown	Slaughterhouse	Unknown	Yes
2009-hancock	Hancock	Hancock, Viktoria, et al. "Comparative analysis of antibiotic resistance and phylogenetic group patterns in human and porcine urinary tract infectious Escherichia coli." Apmis 117.11 (2009): 786-790.	Broth microdilution	Dilution	Unknown	CLSI	No	M100-S18	2008	No	Colistin	20	0	0	High	Diseased	2009	NA	Unknown	Unknown	Unknown	Denmark	Europe	No	Unknown	Slaughterhouse	Unknown	Yes
2009-guobao	Guobao	Tian, Guo-Bao, et al. "Detection of CTX-M-15, CTX-M-22, and SHV-2 extended-spectrum β-lactamases (ESBLs) in Escherichia coli fecal-sample isolates from pig farms in China." Foodborne pathogens and disease 6.3 (2009): 297-304.	Disk diffusion	Diffusion	ClSI	Unknown	No	M7-A7, M2-A9	2006	NA	Ciprofloxacin	90	20	22	Lower	Mixed	2009	2002.67	Local	Unknown	Sichuan	China	Asia	No	Unknown	Unknown	Unknown	No
2009-guobao	Guobao	Tian, Guo-Bao, et al. "Detection of CTX-M-15, CTX-M-22, and SHV-2 extended-spectrum β-lactamases (ESBLs) in Escherichia coli fecal-sample isolates from pig farms in China." Foodborne pathogens and disease 6.3 (2009): 297-304.	Disk diffusion	Diffusion	ClSI	Unknown	No	M7-A7, M2-A9	2006	NA	Ciprofloxacin	122	101	112	Lower	Mixed	2009	2007.17	Local	Unknown	Sichuan	China	Asia	No	Unknown	Unknown	Unknown	No
2009-dejong	DeJong	de Jong, Anno, et al. "A pan-European survey of antimicrobial susceptibility towards human-use antimicrobial drugs among zoonotic and commensal enteric bacteria isolated from healthy food-producing animals." Journal of Antimicrobial Chemotherapy 63.4 (2009): 733-744.	Agar dilution	Dilution	CLSI	CLSI	Yes	M31-A2, M100-S17	2002, 2006	No	Ciprofloxacin	97	0	0	High	Healthy	2009	2002-2003	National	Systematic random	National	Germany	Europe	No	Unknown	Slaughterhouse	Unknown	Yes
2009-dejong	DeJong	de Jong, Anno, et al. "A pan-European survey of antimicrobial susceptibility towards human-use antimicrobial drugs among zoonotic and commensal enteric bacteria isolated from healthy food-producing animals." Journal of Antimicrobial Chemotherapy 63.4 (2009): 733-744.	Agar dilution	Dilution	CLSI	CLSI	Yes	M31-A2, M100-S17	2002, 2006	No	Enrofloxacin	97	0	0	High	Healthy	2009	2002-2003	National	Systematic random	National	Germany	Europe	No	Unknown	Slaughterhouse	Unknown	Yes
2009-dejong	DeJong	de Jong, Anno, et al. "A pan-European survey of antimicrobial susceptibility towards human-use antimicrobial drugs among zoonotic and commensal enteric bacteria isolated from healthy food-producing animals." Journal of Antimicrobial Chemotherapy 63.4 (2009): 733-744.	Agar dilution	Dilution	CLSI	Gales	Yes	NA	NA	No	Colistin	97	0	0	High	Healthy	2009	2002-2003	National	Systematic random	National	Germany	Europe	No	Unknown	Slaughterhouse	Unknown	Yes
2009-dejong	DeJong	de Jong, Anno, et al. "A pan-European survey of antimicrobial susceptibility towards human-use antimicrobial drugs among zoonotic and commensal enteric bacteria isolated from healthy food-producing animals." Journal of Antimicrobial Chemotherapy 63.4 (2009): 733-744.	Agar dilution	Dilution	CLSI	CLSI	Yes	M31-A2, M100-S17	2002, 2006	No	Ciprofloxacin	101	0	0	High	Healthy	2009	2002-2003	National	Systematic random	National	France	Europe	No	Unknown	Slaughterhouse	Unknown	Yes
2009-dejong	DeJong	de Jong, Anno, et al. "A pan-European survey of antimicrobial susceptibility towards human-use antimicrobial drugs among zoonotic and commensal enteric bacteria isolated from healthy food-producing animals." Journal of Antimicrobial Chemotherapy 63.4 (2009): 733-744.	Agar dilution	Dilution	CLSI	CLSI	Yes	M31-A2, M100-S17	2002, 2006	No	Enrofloxacin	101	0	0	High	Healthy	2009	2002-2003	National	Systematic random	National	France	Europe	No	Unknown	Slaughterhouse	Unknown	Yes
2009-dejong	DeJong	de Jong, Anno, et al. "A pan-European survey of antimicrobial susceptibility towards human-use antimicrobial drugs among zoonotic and commensal enteric bacteria isolated from healthy food-producing animals." Journal of Antimicrobial Chemotherapy 63.4 (2009): 733-744.	Agar dilution	Dilution	CLSI	Gales	Yes	NA	NA	No	Colistin	101	0	0	High	Healthy	2009	2002-2003	National	Systematic random	National	France	Europe	No	Unknown	Slaughterhouse	Unknown	Yes
2009-dejong	DeJong	de Jong, Anno, et al. "A pan-European survey of antimicrobial susceptibility towards human-use antimicrobial drugs among zoonotic and commensal enteric bacteria isolated from healthy food-producing animals." Journal of Antimicrobial Chemotherapy 63.4 (2009): 733-744.	Agar dilution	Dilution	CLSI	CLSI	Yes	M31-A2, M100-S17	2002, 2006	No	Ciprofloxacin	97	0	0	High	Healthy	2009	2002-2003	National	Systematic random	National	Denmark	Europe	No	Unknown	Slaughterhouse	Unknown	Yes
2009-dejong	DeJong	de Jong, Anno, et al. "A pan-European survey of antimicrobial susceptibility towards human-use antimicrobial drugs among zoonotic and commensal enteric bacteria isolated from healthy food-producing animals." Journal of Antimicrobial Chemotherapy 63.4 (2009): 733-744.	Agar dilution	Dilution	CLSI	CLSI	Yes	M31-A2, M100-S17	2002, 2006	No	Enrofloxacin	97	0	0	High	Healthy	2009	2002-2003	National	Systematic random	National	Denmark	Europe	No	Unknown	Slaughterhouse	Unknown	Yes
2009-dejong	DeJong	de Jong, Anno, et al. "A pan-European survey of antimicrobial susceptibility towards human-use antimicrobial drugs among zoonotic and commensal enteric bacteria isolated from healthy food-producing animals." Journal of Antimicrobial Chemotherapy 63.4 (2009): 733-744.	Agar dilution	Dilution	CLSI	Gales	Yes	NA	NA	No	Colistin	97	0	0	High	Healthy	2009	2002-2003	National	Systematic random	National	Denmark	Europe	No	Unknown	Slaughterhouse	Unknown	Yes
2009-dejong	DeJong	de Jong, Anno, et al. "A pan-European survey of antimicrobial susceptibility towards human-use antimicrobial drugs among zoonotic and commensal enteric bacteria isolated from healthy food-producing animals." Journal of Antimicrobial Chemotherapy 63.4 (2009): 733-744.	Agar dilution	Dilution	CLSI	CLSI	Yes	M31-A2, M100-S17	2002, 2006	No	Ciprofloxacin	99	0	0	High	Healthy	2009	2002-2003	National	Systematic random	National	Netherlands	Europe	No	Unknown	Slaughterhouse	Unknown	Yes
2009-dejong	DeJong	de Jong, Anno, et al. "A pan-European survey of antimicrobial susceptibility towards human-use antimicrobial drugs among zoonotic and commensal enteric bacteria isolated from healthy food-producing animals." Journal of Antimicrobial Chemotherapy 63.4 (2009): 733-744.	Agar dilution	Dilution	CLSI	CLSI	Yes	M31-A2, M100-S17	2002, 2006	No	Enrofloxacin	99	0	0	High	Healthy	2009	2002-2003	National	Systematic random	National	Netherlands	Europe	No	Unknown	Slaughterhouse	Unknown	Yes
2009-dejong	DeJong	de Jong, Anno, et al. "A pan-European survey of antimicrobial susceptibility towards human-use antimicrobial drugs among zoonotic and commensal enteric bacteria isolated from healthy food-producing animals." Journal of Antimicrobial Chemotherapy 63.4 (2009): 733-744.	Agar dilution	Dilution	CLSI	Gales	Yes	NA	NA	No	Colistin	99	0	0	High	Healthy	2009	2002-2003	National	Systematic random	National	Netherlands	Europe	No	Unknown	Slaughterhouse	Unknown	Yes
2009-dejong	DeJong	de Jong, Anno, et al. "A pan-European survey of antimicrobial susceptibility towards human-use antimicrobial drugs among zoonotic and commensal enteric bacteria isolated from healthy food-producing animals." Journal of Antimicrobial Chemotherapy 63.4 (2009): 733-744.	Agar dilution	Dilution	CLSI	CLSI	Yes	M31-A2, M100-S17	2002, 2006	No	Ciprofloxacin	100	0	0	High	Healthy	2009	2002-2003	National	Systematic random	National	Spain	Europe	No	Unknown	Slaughterhouse	Unknown	Yes
2009-dejong	DeJong	de Jong, Anno, et al. "A pan-European survey of antimicrobial susceptibility towards human-use antimicrobial drugs among zoonotic and commensal enteric bacteria isolated from healthy food-producing animals." Journal of Antimicrobial Chemotherapy 63.4 (2009): 733-744.	Agar dilution	Dilution	CLSI	CLSI	Yes	M31-A2, M100-S17	2002, 2006	No	Enrofloxacin	100	2	2	High	Healthy	2009	2002-2003	National	Systematic random	National	Spain	Europe	No	Unknown	Slaughterhouse	Unknown	Yes
2009-dejong	DeJong	de Jong, Anno, et al. "A pan-European survey of antimicrobial susceptibility towards human-use antimicrobial drugs among zoonotic and commensal enteric bacteria isolated from healthy food-producing animals." Journal of Antimicrobial Chemotherapy 63.4 (2009): 733-744.	Agar dilution	Dilution	CLSI	Gales	Yes	NA	NA	No	Colistin	100	2	2	High	Healthy	2009	2002-2003	National	Systematic random	National	Spain	Europe	No	Unknown	Slaughterhouse	Unknown	Yes
2008-varga	Varga	Varga, Csaba, et al. "Antimicrobial resistance in generic Escherichia coli isolated from swine fecal samples in 90 Alberta finishing farms." Canadian Journal of Veterinary Research 72.2 (2008): 175.	Broth microdilution	Dilution	CLSI	CLSI	Yes	M31-A2, M100-S15	2004, 2005	No	Ciprofloxacin	1322	0	0	High	Healthy	2008	2000.41666666667-2000.75	Local	Convenience	Alberta	Canada	North America	No	Unknown	Finishing	Unknown	Yes
2008-rosengren	Rosengren	Rosengren, Leigh B., et al. "Antimicrobial resistance of fecal Escherichia coli isolated from grow-finish pigs in 20 herds in Alberta and Saskatchewan." Canadian Journal of Veterinary Research 72.2 (2008): 160.	Broth microdilution	Dilution	CLSI	CLSI	Yes	M31-A2, M100-S15	2004, 2005	Yes	Ciprofloxacin	1439	0	0	High	Healthy	2008	2004.41666666667-2004.75	Local	Random	Sas, Alberta	Canada	North America	No	Unknown	Grow-finisher	Unknown	Yes
2008-nulsen	Nulsen	Nulsen, M. F., M. B. Mor, and D. E. B. Lawton. "Antibiotic resistance among indicator bacteria isolated from healthy pigs in New Zealand." New Zealand veterinary journal 56.1 (2008): 29-35.	Disk diffusion	Diffusion	CLSI	Unknown	No	M2-A7, M100-S10	2000	NA	Ciprofloxacin	296	0	0	High	Healthy	2008	2001.25-2001.83333333333	Local	Unknown	North Island	New Zealand	Oceania	Yes	Conventional	Finisher	Conventional	Yes
2008-lapierrre	Lapierre	Lapierre, Lisette, et al. "Genetic characterization of antibiotic resistance genes linked to class 1 and class 2 integrons in commensal strains of Escherichia coli isolated from poultry and swine." Microbial Drug Resistance 14.4 (2008): 265-272.	Agar dilution	Dilution	CLSI	CLSI	No	M100-S16	2006	Yes	Enrofloxacin	87	9	9	High	Healthy	2008	NA	Unknown	Unknown	Unknown	Chile	South America	No	Unknown	Slaughterhouse	Unknown	Yes
2008-lapierrre	Lapierre	Lapierre, Lisette, et al. "Genetic characterization of antibiotic resistance genes linked to class 1 and class 2 integrons in commensal strains of Escherichia coli isolated from poultry and swine." Microbial Drug Resistance 14.4 (2008): 265-272.	Agar dilution	Dilution	CLSI	CLSI	No	M100-S16	2006	Yes	Ciprofloxacin	87	9	10	High	Healthy	2008	NA	Unknown	Unknown	Unknown	Chile	South America	No	Unknown	Slaughterhouse	Unknown	Yes
2008-lapierrre	Lapierre	Lapierre, Lisette, et al. "Genetic characterization of antibiotic resistance genes linked to class 1 and class 2 integrons in commensal strains of Escherichia coli isolated from poultry and swine." Microbial Drug Resistance 14.4 (2008): 265-272.	PCR	PCR	NA	NA	NA	NA	NA	NA	qnr	87	0	0	High	Healthy	2008	NA	Unknown	Unknown	Unknown	Chile	South America	No	Unknown	Slaughterhouse	Unknown	Yes
2008-kramamtong	Kramamtong	﻿Proceedings, The 15th Congress of FAVA - OIE Joint Symposium on Emerging Diseases 27-30 October	Disk diffusion	Diffusion	CLSI	CLSI	No	M2-A7, M100-S5, M100-S17	1994, 2000, 2007	NA	Ciprofloxacin	131	64	71	Lower	Diseased	2008	2006.75-2008.08333333333	Unknown	Unknown	Unknown	Thailand	Asia	No	Unknown	1-10 weeks	Unknown	Yes
2008-fratamico	Fratamico	FAVA - OIE Joint Symposium on Emerging Diseases Bangkok, Thailand	Broth microdilution	Dilution	Manufacturer	CLSI	No	M100-S16	2006	No	Ciprofloxacin	219	1	1	High	Healthy	2008	2000	National	Unknown	National	USA	North America	No	Unknown	Unknown	Unknown	No
2008-da costa	Da Costa	Costa, Mateus Matiuzzi da, et al. "Virulence factors and antimicrobial resistance of Escherichia coli isolated from urinary tract of swine in southern of Brazil." Brazilian Journal of Microbiology 39 (2008): 741-743.	Disk diffusion	Diffusion	Bauer	Unknown	No	NA	NA	NA	Enrofloxacin	82	45	45	Lower	Diseased	2008	NA	Local	Unknown	Southern	Brazil	South America	No	Unknown	Sows	Unknown	Yes
2008-chikwendu	Chikwendu	Chikwendu, C. I., R. N. Nwabueze, and B. N. Anyanwu. "Antibiotic resistance profile of Escherichia coli from clinically healthy pigs and their commercial farm environments." African Journal of Microbiology Research 2.2 (2008): 12-17.	Disk diffusion	Diffusion	Bauer	Bnauer	No	NA	NA	NA	Ciprofloxacin	121	9	10	Lower	Healthy	2008	NA	Local	Unknown	Capital	Nigeria	Africa	Yes	Commercial	Unknown	Commercial	No
2008-akwar(2)	Akwar	Akwar, Holy T., et al. "Prevalence and patterns of antimicrobial resistance of fecal Escherichia coli among pigs on 47 farrow-to-finish farms with different in-feed medication policies in Ontario and British Columbia." Canadian Journal of Veterinary Research 72.2 (2008): 195.	Agar dilution	Dilution	CLSI	CLSI	Yes	M31-A, M100-S8	1998, 1999	Yes	Ciprofloxacin	940	0	0	High	Healthy	2008	1999-2000	Local	Systematic random	Ontario, BC	Canada	North America	Yes	Unknown	mixed	Unknown	Yes
2007-minas	Minas	Minas, Anastasios, et al. "Antibiotic resistance in indicator bacteria isolated from cattle and swine in Greece." Journal of Animal and Veterinary Advances (2007).	Broth microdilution	Dilution	CLSI	Unknown	Yes	M7-A6	2003	No	Enrofloxacin	122	3	2	High	Healthy	2007	2005	Local	Random	Central & North	Greece	Europe	No	Unknown	Slaughterhouse	Unknown	Yes
2007-lim	Lim	Lim, Suk-Kyung, et al. "Antimicrobial resistance observed in Escherichia coli strains isolated from fecal samples of cattle and pigs in Korea during 2003–2004." International journal of food microbiology 116.2 (2007): 283-286.	Disk diffusion	Diffusion	Bauer	CLSI	Yes	M100-S13	2003	NA	Ciprofloxacin	410	32	36	High	Healthy	2007	2003.33333333333-2004.83333333333	Unknown	Random	Unknown	South Korea	Asia	Yes	Unknown	Grower-fnisher	Unknown	Yes
2007-lim	Lim	Lim, Suk-Kyung, et al. "Antimicrobial resistance observed in Escherichia coli strains isolated from fecal samples of cattle and pigs in Korea during 2003–2004." International journal of food microbiology 116.2 (2007): 283-286.	Disk diffusion	Diffusion	Bauer	CLSI	Yes	M100-S13	2003	NA	Enrofloxacin	410	33	33	High	Healthy	2007	2003.33333333333-2004.83333333333	Unknown	Random	Unknown	South Korea	Asia	Yes	Unknown	Grower-fnisher	Unknown	Yes
2007-bunner	Bunner	Bunner, Christine A., et al. "Prevalence and pattern of antimicrobial susceptibility in Escherichia coli isolated from pigs reared under antimicrobial-free and conventional production methods." Journal of the American Veterinary Medical Association 231.2 (2007): 275-283.	Broth microdilution	Dilution	CLSI	CLSI	Yes	M43-A	1999	Yes	Ciprofloxacin	1381	0	0	High	Healthy	2007	2002-2003	Local	Unknown	Midwest	USA	North America	Yes	Intensive	Finisher	Intensive	Yes
1998-aarestrup	Aarestrup	Aarestrup, Frank Møller, et al. "Resistance to antimicrobial agents used for animal therapy in pathogenic‐, zoonotic‐and indicator bacteria isolated from different food animals in Denmark: a baseline study for the Danish Integrated Antimicrobial Resistance Monitoring Programme (DANMAP)." Apmis 106.7‐12 (1998): 745-770.	Disk diffusion	Diffusion	Manufacturer	Unknown	Yes	NA	NA	Yes	Enrofloxacin	124	2	1	High	Diseased	1998	1995.83333333333-1997	National	Stratified random	National	Denmark	Europe	Yes	Unknown	Unknown	Unknown	No
1998-aarestrup	Aarestrup	Aarestrup, Frank Møller, et al. "Resistance to antimicrobial agents used for animal therapy in pathogenic‐, zoonotic‐and indicator bacteria isolated from different food animals in Denmark: a baseline study for the Danish Integrated Antimicrobial Resistance Monitoring Programme (DANMAP)." Apmis 106.7‐12 (1998): 745-770.	Disk diffusion	Diffusion	Manufacturer	Unknown	Yes	NA	NA	Yes	Enrofloxacin	398	0	0	High	Healthy	1998	1995.83333333333-1997	National	Stratified random	National	Denmark	Europe	Yes	Unknown	Finishing	Unknown	Yes
1993-ngoma	Ngoma	NGOMA, Michael, et al. "Antibiotic resistance of Escherichia coli and Salmonella from apparently healthy slaughtered cattle and pigs, and diseased animals in Zambia." Japanese Journal of Veterinary Research 41.1 (1993): 1-10.	Agar dilution	Dilution	Manufacturer	Unknown	No	NA	NA	No	Colistin	157	1	1	Lower	Healthy	1993	1989	Local	Unknown	Lusaka	Zambia	Africa	No	Commercial	Slaughterhouse	Unknown	Yes
1992-hariharan	Hariharan	Hariharan, H., et al. "Observations on production of hemolysin, heat-labile enterotoxin and antimicrobial drug resistance among enterotoxigenic Escherichia coli from pigs." Comparative immunology, microbiology and infectious diseases 15.4 (1992): 229-234.	Disk diffusion	Diffusion	Bauer	Manufacturer	Yes	NA	NA	NA	Enrofloxacin	46	0	0	High	Diseased	1992	1989.08333333333-1990.75	Local	Unknown	Prince Edward Island	Canada	North America	No	Unknown	Piglets	Unknown	Yes
1983-kanai	Kanai	Kanai, Hisashi, Hajime Hashimoto, and Susumu Mitsuhashi. "Drug resistance and conjugative R plasmids in fecal Escherichia coli strains isolated from healthy younger animals (chickens, piglets, calves) and children." Microbiology and immunology 27.12 (1983): 1031-1041.	Agar dilution	Dilution	Unknown	Unknown	No	NA	NA	No	Colistin	102	0	0	High	Healthy	1983	1979	Local	Unknown	Gumma	Japan	Asia	Yes	Unknown	Piglets	Unknown	Yes
2015-efsa	efsa	https://www.efsa.europa.eu/en/topics/topic/antimicrobial-resistance	Broth microdilution	Dilution	Variable	ECOFF	Yes	NA	NA	No	Ciprofloxacin	163	8	3	High	Healthy	2017	2015	National	Systematic random	National	Austria	Europe	No	Unknown	Finishing	Slaughterhouse	Yes
2015-efsa	efsa	https://www.efsa.europa.eu/en/topics/topic/antimicrobial-resistance	Broth microdilution	Dilution	Variable	ECOFF	Yes	NA	NA	No	Ciprofloxacin	186	4	0	High	Healthy	2017	2015	National	Systematic random	National	Belgium	Europe	No	Unknown	Finishing	Slaughterhouse	Yes
2015-efsa	efsa	https://www.efsa.europa.eu/en/topics/topic/antimicrobial-resistance	Broth microdilution	Dilution	Variable	ECOFF	Yes	NA	NA	No	Ciprofloxacin	21	10	5	Lower	Healthy	2017	2015	National	Systematic random	National	Bulgaria	Europe	No	Unknown	Finishing	Slaughterhouse	Yes
2015-efsa	efsa	https://www.efsa.europa.eu/en/topics/topic/antimicrobial-resistance	Broth microdilution	Dilution	Variable	ECOFF	Yes	NA	NA	No	Ciprofloxacin	85	6	1	High	Healthy	2017	2015	National	Systematic random	National	Croatia	Europe	No	Unknown	Finishing	Slaughterhouse	Yes
2015-efsa	efsa	https://www.efsa.europa.eu/en/topics/topic/antimicrobial-resistance	Broth microdilution	Dilution	Variable	ECOFF	Yes	NA	NA	No	Ciprofloxacin	55	24	8	High	Healthy	2017	2015	National	Systematic random	National	Cyprus	Europe	No	Unknown	Finishing	Slaughterhouse	Yes
2015-efsa	efsa	https://www.efsa.europa.eu/en/topics/topic/antimicrobial-resistance	Broth microdilution	Dilution	Variable	ECOFF	Yes	NA	NA	No	Ciprofloxacin	187	4	2	High	Healthy	2017	2015	National	Systematic random	National	Czechia	Europe	No	Unknown	Finishing	Slaughterhouse	Yes
2015-efsa	efsa	https://www.efsa.europa.eu/en/topics/topic/antimicrobial-resistance	Broth microdilution	Dilution	Variable	ECOFF	Yes	NA	NA	No	Ciprofloxacin	174	2	0	High	Healthy	2017	2015	National	Systematic random	National	Denmark	Europe	No	Unknown	Finishing	Slaughterhouse	Yes
2015-efsa	efsa	https://www.efsa.europa.eu/en/topics/topic/antimicrobial-resistance	Broth microdilution	Dilution	Variable	ECOFF	Yes	NA	NA	No	Ciprofloxacin	85	6	2	High	Healthy	2017	2015	National	Systematic random	National	Estonia	Europe	No	Unknown	Finishing	Slaughterhouse	Yes
2015-efsa	efsa	https://www.efsa.europa.eu/en/topics/topic/antimicrobial-resistance	Broth microdilution	Dilution	Variable	ECOFF	Yes	NA	NA	No	Ciprofloxacin	217	1	0	High	Healthy	2017	2015	National	Systematic random	National	Finland	Europe	No	Unknown	Finishing	Slaughterhouse	Yes
2015-efsa	efsa	https://www.efsa.europa.eu/en/topics/topic/antimicrobial-resistance	Broth microdilution	Dilution	Variable	ECOFF	Yes	NA	NA	No	Ciprofloxacin	200	9	2	High	Healthy	2017	2015	National	Systematic random	National	France	Europe	No	Unknown	Finishing	Slaughterhouse	Yes
2015-efsa	efsa	https://www.efsa.europa.eu/en/topics/topic/antimicrobial-resistance	Broth microdilution	Dilution	Variable	ECOFF	Yes	NA	NA	No	Ciprofloxacin	212	9	2	High	Healthy	2017	2015	National	Systematic random	National	Germany	Europe	No	Unknown	Finishing	Slaughterhouse	Yes
2015-efsa	efsa	https://www.efsa.europa.eu/en/topics/topic/antimicrobial-resistance	Broth microdilution	Dilution	Variable	ECOFF	Yes	NA	NA	No	Ciprofloxacin	116	14	3	High	Healthy	2017	2015	National	Systematic random	National	Greece	Europe	No	Unknown	Finishing	Slaughterhouse	Yes
2015-efsa	efsa	https://www.efsa.europa.eu/en/topics/topic/antimicrobial-resistance	Broth microdilution	Dilution	Variable	ECOFF	Yes	NA	NA	No	Ciprofloxacin	170	14	2	High	Healthy	2017	2015	National	Systematic random	National	Hungary	Europe	No	Unknown	Finishing	Slaughterhouse	Yes
2015-efsa	efsa	https://www.efsa.europa.eu/en/topics/topic/antimicrobial-resistance	Broth microdilution	Dilution	Variable	ECOFF	Yes	NA	NA	No	Ciprofloxacin	147	4	1	High	Healthy	2017	2015	National	Systematic random	National	Ireland	Europe	No	Unknown	Finishing	Slaughterhouse	Yes
2015-efsa	efsa	https://www.efsa.europa.eu/en/topics/topic/antimicrobial-resistance	Broth microdilution	Dilution	Variable	ECOFF	Yes	NA	NA	No	Ciprofloxacin	168	25	1	High	Healthy	2017	2015	National	Systematic random	National	Italy	Europe	No	Unknown	Finishing	Slaughterhouse	Yes
2015-efsa	efsa	https://www.efsa.europa.eu/en/topics/topic/antimicrobial-resistance	Broth microdilution	Dilution	Variable	ECOFF	Yes	NA	NA	No	Ciprofloxacin	150	8	2	High	Healthy	2017	2015	National	Systematic random	National	Latvia	Europe	No	Unknown	Finishing	Slaughterhouse	Yes
2015-efsa	efsa	https://www.efsa.europa.eu/en/topics/topic/antimicrobial-resistance	Broth microdilution	Dilution	Variable	ECOFF	Yes	NA	NA	No	Ciprofloxacin	89	9	2	High	Healthy	2017	2015	National	Systematic random	National	Lithuania	Europe	No	Unknown	Finishing	Slaughterhouse	Yes
2015-efsa	efsa	https://www.efsa.europa.eu/en/topics/topic/antimicrobial-resistance	Broth microdilution	Dilution	Variable	ECOFF	Yes	NA	NA	No	Ciprofloxacin	68	4	3	High	Healthy	2017	2015	National	Systematic random	National	Malta	Europe	No	Unknown	Finishing	Slaughterhouse	Yes
2015-efsa	efsa	https://www.efsa.europa.eu/en/topics/topic/antimicrobial-resistance	Broth microdilution	Dilution	Variable	ECOFF	Yes	NA	NA	No	Ciprofloxacin	298	2	0	High	Healthy	2017	2015	National	Systematic random	National	Netherlands	Europe	No	Unknown	Finishing	Slaughterhouse	Yes
2015-efsa	efsa	https://www.efsa.europa.eu/en/topics/topic/antimicrobial-resistance	Broth microdilution	Dilution	Variable	ECOFF	Yes	NA	NA	No	Ciprofloxacin	170	27	6	High	Healthy	2017	2015	National	Systematic random	National	Poland	Europe	No	Unknown	Finishing	Slaughterhouse	Yes
2015-efsa	efsa	https://www.efsa.europa.eu/en/topics/topic/antimicrobial-resistance	Broth microdilution	Dilution	Variable	ECOFF	Yes	NA	NA	No	Ciprofloxacin	198	41	14	High	Healthy	2017	2015	National	Systematic random	National	Portugal	Europe	No	Unknown	Finishing	Slaughterhouse	Yes
2015-efsa	efsa	https://www.efsa.europa.eu/en/topics/topic/antimicrobial-resistance	Broth microdilution	Dilution	Variable	ECOFF	Yes	NA	NA	No	Ciprofloxacin	399	118	18	Lower	Healthy	2017	2015	National	Systematic random	National	Romania	Europe	No	Unknown	Finishing	Slaughterhouse	Yes
2015-efsa	efsa	https://www.efsa.europa.eu/en/topics/topic/antimicrobial-resistance	Broth microdilution	Dilution	Variable	ECOFF	Yes	NA	NA	No	Ciprofloxacin	85	6	1	High	Healthy	2017	2015	National	Systematic random	National	Slovakia	Europe	No	Unknown	Finishing	Slaughterhouse	Yes
2015-efsa	efsa	https://www.efsa.europa.eu/en/topics/topic/antimicrobial-resistance	Broth microdilution	Dilution	Variable	ECOFF	Yes	NA	NA	No	Ciprofloxacin	85	2	0	High	Healthy	2017	2015	National	Systematic random	National	Slovenia	Europe	No	Unknown	Finishing	Slaughterhouse	Yes
2015-efsa	efsa	https://www.efsa.europa.eu/en/topics/topic/antimicrobial-resistance	Broth microdilution	Dilution	Variable	ECOFF	Yes	NA	NA	No	Ciprofloxacin	170	84	11	High	Healthy	2017	2015	National	Systematic random	National	Spain	Europe	No	Unknown	Finishing	Slaughterhouse	Yes
2015-efsa	efsa	https://www.efsa.europa.eu/en/topics/topic/antimicrobial-resistance	Broth microdilution	Dilution	Variable	ECOFF	Yes	NA	NA	No	Ciprofloxacin	200	5	0	High	Healthy	2017	2015	National	Systematic random	National	Sweden	Europe	No	Unknown	Finishing	Slaughterhouse	Yes
2015-efsa	efsa	https://www.efsa.europa.eu/en/topics/topic/antimicrobial-resistance	Broth microdilution	Dilution	Variable	ECOFF	Yes	NA	NA	No	Ciprofloxacin	170	4	0	High	Healthy	2017	2015	National	Systematic random	National	UK	Europe	No	Unknown	Finishing	Slaughterhouse	Yes
2015-efsa	efsa	https://www.efsa.europa.eu/en/topics/topic/antimicrobial-resistance	Broth microdilution	Dilution	Variable	ECOFF	Yes	NA	NA	No	Ciprofloxacin	270	2	0	High	Healthy	2017	2015	National	Systematic random	National	Norway	Europe	No	Unknown	Finishing	Slaughterhouse	Yes
2015-efsa	efsa	https://www.efsa.europa.eu/en/topics/topic/antimicrobial-resistance	Broth microdilution	Dilution	Variable	ECOFF	Yes	NA	NA	No	Ciprofloxacin	182	6	1	High	Healthy	2017	2015	National	Systematic random	National	Switzerland	Europe	No	Unknown	Finishing	Slaughterhouse	Yes
2015-efsa	efsa	https://www.efsa.europa.eu/en/topics/topic/antimicrobial-resistance	Broth microdilution	Dilution	Variable	ECOFF	Yes	NA	NA	No	Colistin	163	1	1	High	Healthy	2017	2015	National	Systematic random	National	Austria	Europe	No	Unknown	Finishing	Slaughterhouse	Yes
2015-efsa	efsa	https://www.efsa.europa.eu/en/topics/topic/antimicrobial-resistance	Broth microdilution	Dilution	Variable	ECOFF	Yes	NA	NA	No	Colistin	186	0	0	High	Healthy	2017	2015	National	Systematic random	National	Belgium	Europe	No	Unknown	Finishing	Slaughterhouse	Yes
2015-efsa	efsa	https://www.efsa.europa.eu/en/topics/topic/antimicrobial-resistance	Broth microdilution	Dilution	Variable	ECOFF	Yes	NA	NA	No	Colistin	21	0	0	Lower	Healthy	2017	2015	National	Systematic random	National	Bulgaria	Europe	No	Unknown	Finishing	Slaughterhouse	Yes
2015-efsa	efsa	https://www.efsa.europa.eu/en/topics/topic/antimicrobial-resistance	Broth microdilution	Dilution	Variable	ECOFF	Yes	NA	NA	No	Colistin	85	0	0	High	Healthy	2017	2015	National	Systematic random	National	Croatia	Europe	No	Unknown	Finishing	Slaughterhouse	Yes
2015-efsa	efsa	https://www.efsa.europa.eu/en/topics/topic/antimicrobial-resistance	Broth microdilution	Dilution	Variable	ECOFF	Yes	NA	NA	No	Colistin	55	0	0	High	Healthy	2017	2015	National	Systematic random	National	Cyprus	Europe	No	Unknown	Finishing	Slaughterhouse	Yes
2015-efsa	efsa	https://www.efsa.europa.eu/en/topics/topic/antimicrobial-resistance	Broth microdilution	Dilution	Variable	ECOFF	Yes	NA	NA	No	Colistin	187	0	0	High	Healthy	2017	2015	National	Systematic random	National	Czechia	Europe	No	Unknown	Finishing	Slaughterhouse	Yes
2015-efsa	efsa	https://www.efsa.europa.eu/en/topics/topic/antimicrobial-resistance	Broth microdilution	Dilution	Variable	ECOFF	Yes	NA	NA	No	Colistin	174	1	1	High	Healthy	2017	2015	National	Systematic random	National	Denmark	Europe	No	Unknown	Finishing	Slaughterhouse	Yes
2015-efsa	efsa	https://www.efsa.europa.eu/en/topics/topic/antimicrobial-resistance	Broth microdilution	Dilution	Variable	ECOFF	Yes	NA	NA	No	Colistin	85	0	0	High	Healthy	2017	2015	National	Systematic random	National	Estonia	Europe	No	Unknown	Finishing	Slaughterhouse	Yes
2015-efsa	efsa	https://www.efsa.europa.eu/en/topics/topic/antimicrobial-resistance	Broth microdilution	Dilution	Variable	ECOFF	Yes	NA	NA	No	Colistin	217	0	0	High	Healthy	2017	2015	National	Systematic random	National	Finland	Europe	No	Unknown	Finishing	Slaughterhouse	Yes
2015-efsa	efsa	https://www.efsa.europa.eu/en/topics/topic/antimicrobial-resistance	Broth microdilution	Dilution	Variable	ECOFF	Yes	NA	NA	No	Colistin	200	0	0	High	Healthy	2017	2015	National	Systematic random	National	France	Europe	No	Unknown	Finishing	Slaughterhouse	Yes
2015-efsa	efsa	https://www.efsa.europa.eu/en/topics/topic/antimicrobial-resistance	Broth microdilution	Dilution	Variable	ECOFF	Yes	NA	NA	No	Colistin	212	0	0	High	Healthy	2017	2015	National	Systematic random	National	Germany	Europe	No	Unknown	Finishing	Slaughterhouse	Yes
2015-efsa	efsa	https://www.efsa.europa.eu/en/topics/topic/antimicrobial-resistance	Broth microdilution	Dilution	Variable	ECOFF	Yes	NA	NA	No	Colistin	116	0	0	High	Healthy	2017	2015	National	Systematic random	National	Greece	Europe	No	Unknown	Finishing	Slaughterhouse	Yes
2015-efsa	efsa	https://www.efsa.europa.eu/en/topics/topic/antimicrobial-resistance	Broth microdilution	Dilution	Variable	ECOFF	Yes	NA	NA	No	Colistin	170	0	0	High	Healthy	2017	2015	National	Systematic random	National	Hungary	Europe	No	Unknown	Finishing	Slaughterhouse	Yes
2015-efsa	efsa	https://www.efsa.europa.eu/en/topics/topic/antimicrobial-resistance	Broth microdilution	Dilution	Variable	ECOFF	Yes	NA	NA	No	Colistin	147	0	0	High	Healthy	2017	2015	National	Systematic random	National	Ireland	Europe	No	Unknown	Finishing	Slaughterhouse	Yes
2015-efsa	efsa	https://www.efsa.europa.eu/en/topics/topic/antimicrobial-resistance	Broth microdilution	Dilution	Variable	ECOFF	Yes	NA	NA	No	Colistin	168	1	1	High	Healthy	2017	2015	National	Systematic random	National	Italy	Europe	No	Unknown	Finishing	Slaughterhouse	Yes
2015-efsa	efsa	https://www.efsa.europa.eu/en/topics/topic/antimicrobial-resistance	Broth microdilution	Dilution	Variable	ECOFF	Yes	NA	NA	No	Colistin	150	1	1	High	Healthy	2017	2015	National	Systematic random	National	Latvia	Europe	No	Unknown	Finishing	Slaughterhouse	Yes
2015-efsa	efsa	https://www.efsa.europa.eu/en/topics/topic/antimicrobial-resistance	Broth microdilution	Dilution	Variable	ECOFF	Yes	NA	NA	No	Colistin	89	2	2	High	Healthy	2017	2015	National	Systematic random	National	Lithuania	Europe	No	Unknown	Finishing	Slaughterhouse	Yes
2015-efsa	efsa	https://www.efsa.europa.eu/en/topics/topic/antimicrobial-resistance	Broth microdilution	Dilution	Variable	ECOFF	Yes	NA	NA	No	Colistin	68	0	0	High	Healthy	2017	2015	National	Systematic random	National	Malta	Europe	No	Unknown	Finishing	Slaughterhouse	Yes
2015-efsa	efsa	https://www.efsa.europa.eu/en/topics/topic/antimicrobial-resistance	Broth microdilution	Dilution	Variable	ECOFF	Yes	NA	NA	No	Colistin	298	0	0	High	Healthy	2017	2015	National	Systematic random	National	Netherlands	Europe	No	Unknown	Finishing	Slaughterhouse	Yes
2015-efsa	efsa	https://www.efsa.europa.eu/en/topics/topic/antimicrobial-resistance	Broth microdilution	Dilution	Variable	ECOFF	Yes	NA	NA	No	Colistin	170	0	0	High	Healthy	2017	2015	National	Systematic random	National	Poland	Europe	No	Unknown	Finishing	Slaughterhouse	Yes
2015-efsa	efsa	https://www.efsa.europa.eu/en/topics/topic/antimicrobial-resistance	Broth microdilution	Dilution	Variable	ECOFF	Yes	NA	NA	No	Colistin	198	5	5	High	Healthy	2017	2015	National	Systematic random	National	Portugal	Europe	No	Unknown	Finishing	Slaughterhouse	Yes
2015-efsa	efsa	https://www.efsa.europa.eu/en/topics/topic/antimicrobial-resistance	Broth microdilution	Dilution	Variable	ECOFF	Yes	NA	NA	No	Colistin	399	2	2	Lower	Healthy	2017	2015	National	Systematic random	National	Romania	Europe	No	Unknown	Finishing	Slaughterhouse	Yes
2015-efsa	efsa	https://www.efsa.europa.eu/en/topics/topic/antimicrobial-resistance	Broth microdilution	Dilution	Variable	ECOFF	Yes	NA	NA	No	Colistin	85	0	0	High	Healthy	2017	2015	National	Systematic random	National	Slovakia	Europe	No	Unknown	Finishing	Slaughterhouse	Yes
2015-efsa	efsa	https://www.efsa.europa.eu/en/topics/topic/antimicrobial-resistance	Broth microdilution	Dilution	Variable	ECOFF	Yes	NA	NA	No	Colistin	85	0	0	High	Healthy	2017	2015	National	Systematic random	National	Slovenia	Europe	No	Unknown	Finishing	Slaughterhouse	Yes
2015-efsa	efsa	https://www.efsa.europa.eu/en/topics/topic/antimicrobial-resistance	Broth microdilution	Dilution	Variable	ECOFF	Yes	NA	NA	No	Colistin	170	5	5	High	Healthy	2017	2015	National	Systematic random	National	Spain	Europe	No	Unknown	Finishing	Slaughterhouse	Yes
2015-efsa	efsa	https://www.efsa.europa.eu/en/topics/topic/antimicrobial-resistance	Broth microdilution	Dilution	Variable	ECOFF	Yes	NA	NA	No	Colistin	200	0	0	High	Healthy	2017	2015	National	Systematic random	National	Sweden	Europe	No	Unknown	Finishing	Slaughterhouse	Yes
2015-efsa	efsa	https://www.efsa.europa.eu/en/topics/topic/antimicrobial-resistance	Broth microdilution	Dilution	Variable	ECOFF	Yes	NA	NA	No	Colistin	170	1	1	High	Healthy	2017	2015	National	Systematic random	National	UK	Europe	No	Unknown	Finishing	Slaughterhouse	Yes
2015-efsa	efsa	https://www.efsa.europa.eu/en/topics/topic/antimicrobial-resistance	Broth microdilution	Dilution	Variable	ECOFF	Yes	NA	NA	No	Colistin	270	0	0	High	Healthy	2017	2015	National	Systematic random	National	Norway	Europe	No	Unknown	Finishing	Slaughterhouse	Yes
2015-efsa	efsa	https://www.efsa.europa.eu/en/topics/topic/antimicrobial-resistance	Broth microdilution	Dilution	Variable	ECOFF	Yes	NA	NA	No	Colistin	182	0	0	High	Healthy	2017	2015	National	Systematic random	National	Switzerland	Europe	No	Unknown	Finishing	Slaughterhouse	Yes
2014-efsa	efsa	https://www.efsa.europa.eu/en/topics/topic/antimicrobial-resistance	Broth microdilution	Dilution	Variable	ECOFF	Yes	NA	NA	No	Ciprofloxacin	140	7	4	High	Healthy	2014	2012	National	Systematic random	National	Austria	Europe	No	Unknown	Finishing	Unknown	Yes
2014-efsa	efsa	https://www.efsa.europa.eu/en/topics/topic/antimicrobial-resistance	Broth microdilution	Dilution	Variable	ECOFF	Yes	NA	NA	No	Ciprofloxacin	205	34	5	High	Healthy	2014	2012	National	Systematic random	National	Belgium	Europe	No	Unknown	Breeding	Unknown	Yes
2014-efsa	efsa	https://www.efsa.europa.eu/en/topics/topic/antimicrobial-resistance	Broth microdilution	Dilution	Variable	ECOFF	Yes	NA	NA	No	Ciprofloxacin	152	1	0	High	Healthy	2014	2012	National	Systematic random	National	Denmark	Europe	No	Unknown	Finishing	Unknown	Yes
2014-efsa	efsa	https://www.efsa.europa.eu/en/topics/topic/antimicrobial-resistance	Broth microdilution	Dilution	Variable	ECOFF	Yes	NA	NA	No	Ciprofloxacin	200	17	1	High	Healthy	2014	2012	National	Systematic random	National	France	Europe	No	Unknown	Finishing	Unknown	Yes
2014-efsa	efsa	https://www.efsa.europa.eu/en/topics/topic/antimicrobial-resistance	Broth microdilution	Dilution	Variable	ECOFF	Yes	NA	NA	No	Ciprofloxacin	68	9	2	High	Healthy	2014	2012	National	Systematic random	National	Hungary	Europe	No	Unknown	Finishing	Unknown	Yes
2014-efsa	efsa	https://www.efsa.europa.eu/en/topics/topic/antimicrobial-resistance	Broth microdilution	Dilution	Variable	ECOFF	Yes	NA	NA	No	Ciprofloxacin	284	3	1	High	Healthy	2014	2012	National	Systematic random	National	Netherlands	Europe	No	Unknown	Finishing	Unknown	Yes
2014-efsa	efsa	https://www.efsa.europa.eu/en/topics/topic/antimicrobial-resistance	Broth microdilution	Dilution	Variable	ECOFF	Yes	NA	NA	No	Ciprofloxacin	190	22	6	High	Healthy	2014	2012	National	Systematic random	National	Poland	Europe	No	Unknown	Slaughterhouse	Unknown	Yes
2014-efsa	efsa	https://www.efsa.europa.eu/en/topics/topic/antimicrobial-resistance	Broth microdilution	Dilution	Variable	ECOFF	Yes	NA	NA	No	Ciprofloxacin	185	6	0	High	Healthy	2014	2012	National	Systematic random	National	Switzerland	Europe	No	Unknown	Finishing	Unknown	Yes
2014-efsa	efsa	https://www.efsa.europa.eu/en/topics/topic/antimicrobial-resistance	Broth microdilution	Dilution	Variable	ECOFF	Yes	NA	NA	No	Colistin	205	1	1	High	Healthy	2014	2012	National	Systematic random	National	Belgium	Europe	No	Unknown	Breeding	Unknown	Yes
2014-efsa	efsa	https://www.efsa.europa.eu/en/topics/topic/antimicrobial-resistance	Broth microdilution	Dilution	Variable	ECOFF	Yes	NA	NA	No	Colistin	152	0	0	High	Healthy	2014	2012	National	Systematic random	National	Denmark	Europe	No	Unknown	Finishing	Unknown	Yes
2014-efsa	efsa	https://www.efsa.europa.eu/en/topics/topic/antimicrobial-resistance	Broth microdilution	Dilution	Variable	ECOFF	Yes	NA	NA	No	Colistin	185	0	0	High	Healthy	2014	2012	National	Systematic random	National	Switzerland	Europe	No	Unknown	Finishing	Unknown	Yes
2013-efsa	efsa	https://www.efsa.europa.eu/en/topics/topic/antimicrobial-resistance	Broth microdilution	Dilution	Variable	ECOFF	Yes	NA	NA	No	Ciprofloxacin	162	7	1	High	Healthy	2013	2011	National	Systematic random	National	Austria	Europe	No	Unknown	Slaughterhouse	Unknown	Yes
2013-efsa	efsa	https://www.efsa.europa.eu/en/topics/topic/antimicrobial-resistance	Broth microdilution	Dilution	Variable	ECOFF	Yes	NA	NA	No	Ciprofloxacin	157	2	1	High	Healthy	2013	2011	National	Systematic random	National	Denmark	Europe	No	Unknown	Slaughterhouse	Unknown	Yes
2013-efsa	efsa	https://www.efsa.europa.eu/en/topics/topic/antimicrobial-resistance	Broth microdilution	Dilution	Variable	ECOFF	Yes	NA	NA	No	Ciprofloxacin	22	3	0	High	Healthy	2013	2011	National	Systematic random	National	Estonia	Europe	No	Unknown	Slaughterhouse	Unknown	Yes
2013-efsa	efsa	https://www.efsa.europa.eu/en/topics/topic/antimicrobial-resistance	Broth microdilution	Dilution	Variable	ECOFF	Yes	NA	NA	No	Ciprofloxacin	184	20	1	High	Healthy	2013	2011	National	Systematic random	National	France	Europe	No	Unknown	Slaughterhouse	Unknown	Yes
2013-efsa	efsa	https://www.efsa.europa.eu/en/topics/topic/antimicrobial-resistance	Broth microdilution	Dilution	Variable	ECOFF	Yes	NA	NA	No	Ciprofloxacin	859	51	16	High	Healthy	2013	2011	National	Systematic random	National	Germany	Europe	No	Unknown	Slaughterhouse	Unknown	Yes
2013-efsa	efsa	https://www.efsa.europa.eu/en/topics/topic/antimicrobial-resistance	Broth microdilution	Dilution	Variable	ECOFF	Yes	NA	NA	No	Ciprofloxacin	287	6	1	High	Healthy	2013	2011	National	Systematic random	National	Netherlands	Europe	No	Unknown	Slaughterhouse	Unknown	Yes
2013-efsa	efsa	https://www.efsa.europa.eu/en/topics/topic/antimicrobial-resistance	Broth microdilution	Dilution	Variable	ECOFF	Yes	NA	NA	No	Ciprofloxacin	172	16	1	High	Healthy	2013	2011	National	Systematic random	National	Poland	Europe	No	Unknown	Slaughterhouse	Unknown	Yes
2013-efsa	efsa	https://www.efsa.europa.eu/en/topics/topic/antimicrobial-resistance	Broth microdilution	Dilution	Variable	ECOFF	Yes	NA	NA	No	Ciprofloxacin	170	52	13	High	Healthy	2013	2011	National	Systematic random	National	Spain	Europe	No	Unknown	Slaughterhouse	Unknown	Yes
2013-efsa	efsa	https://www.efsa.europa.eu/en/topics/topic/antimicrobial-resistance	Broth microdilution	Dilution	Variable	ECOFF	Yes	NA	NA	No	Ciprofloxacin	175	14	5	High	Healthy	2013	2011	National	Systematic random	National	Switzerland	Europe	No	Unknown	Slaughterhouse	Unknown	Yes
2013-efsa	efsa	https://www.efsa.europa.eu/en/topics/topic/antimicrobial-resistance	Broth microdilution	Dilution	Variable	ECOFF	Yes	NA	NA	No	Ciprofloxacin	192	61	0	High	Healthy	2013	2011	National	Systematic random	National	Norway	Europe	No	Unknown	Slaughterhouse	Unknown	Yes
2013-efsa	efsa	https://www.efsa.europa.eu/en/topics/topic/antimicrobial-resistance	Broth microdilution	Dilution	Variable	ECOFF	Yes	NA	NA	No	Colistin	157	0	0	High	Healthy	2013	2011	National	Systematic random	National	Denmark	Europe	No	Unknown	Slaughterhouse	Unknown	Yes
2013-efsa	efsa	https://www.efsa.europa.eu/en/topics/topic/antimicrobial-resistance	Broth microdilution	Dilution	Variable	ECOFF	Yes	NA	NA	No	Colistin	22	0	0	High	Healthy	2013	2011	National	Systematic random	National	Estonia	Europe	No	Unknown	Slaughterhouse	Unknown	Yes
2013-efsa	efsa	https://www.efsa.europa.eu/en/topics/topic/antimicrobial-resistance	Broth microdilution	Dilution	Variable	ECOFF	Yes	NA	NA	No	Colistin	167	0	0	High	Healthy	2013	2011	National	Systematic random	National	Sweden	Europe	No	Unknown	Slaughterhouse	Unknown	Yes
2013-efsa	efsa	https://www.efsa.europa.eu/en/topics/topic/antimicrobial-resistance	Broth microdilution	Dilution	Variable	ECOFF	Yes	NA	NA	No	Colistin	192	0	0	High	Healthy	2013	2011	National	Systematic random	National	Norway	Europe	No	Unknown	Slaughterhouse	Unknown	Yes
2012-efsa	efsa	https://www.efsa.europa.eu/en/topics/topic/antimicrobial-resistance	Broth microdilution	Dilution	Variable	ECOFF	Yes	NA	NA	No	Ciprofloxacin	169	8	1	High	Healthy	2012	2010	National	Systematic random	National	Austria	Europe	No	Unknown	Slaughterhouse	Unknown	Yes
2012-efsa	efsa	https://www.efsa.europa.eu/en/topics/topic/antimicrobial-resistance	Broth microdilution	Dilution	Variable	ECOFF	Yes	NA	NA	No	Ciprofloxacin	160	0	0	High	Healthy	2012	2010	National	Systematic random	National	Denmark	Europe	No	Unknown	Slaughterhouse	Unknown	Yes
2012-efsa	efsa	https://www.efsa.europa.eu/en/topics/topic/antimicrobial-resistance	Broth microdilution	Dilution	Variable	ECOFF	Yes	NA	NA	No	Ciprofloxacin	40	2	0	High	Healthy	2012	2010	National	Systematic random	National	Estonia	Europe	No	Unknown	Slaughterhouse	Unknown	Yes
2012-efsa	efsa	https://www.efsa.europa.eu/en/topics/topic/antimicrobial-resistance	Broth microdilution	Dilution	Variable	ECOFF	Yes	NA	NA	No	Ciprofloxacin	158	4	1	High	Healthy	2012	2010	National	Systematic random	National	France	Europe	No	Unknown	Slaughterhouse	Unknown	Yes
2012-efsa	efsa	https://www.efsa.europa.eu/en/topics/topic/antimicrobial-resistance	Broth microdilution	Dilution	Variable	ECOFF	Yes	NA	NA	No	Ciprofloxacin	282	1	0	High	Healthy	2012	2010	National	Systematic random	National	Netherlands	Europe	No	Unknown	Slaughterhouse	Unknown	Yes
2012-efsa	efsa	https://www.efsa.europa.eu/en/topics/topic/antimicrobial-resistance	Broth microdilution	Dilution	Variable	ECOFF	Yes	NA	NA	No	Ciprofloxacin	179	6	3	High	Healthy	2012	2010	National	Systematic random	National	Switzerland	Europe	No	Unknown	Slaughterhouse	Unknown	Yes
2011-efsa	efsa	https://www.efsa.europa.eu/en/topics/topic/antimicrobial-resistance	Broth microdilution	Dilution	Variable	ECOFF	Yes	NA	NA	No	Ciprofloxacin	162	2	0	High	Healthy	2011	2009	National	Systematic random	National	Austria	Europe	No	Unknown	Slaughterhouse	Unknown	Yes
2011-efsa	efsa	https://www.efsa.europa.eu/en/topics/topic/antimicrobial-resistance	Broth microdilution	Dilution	Variable	ECOFF	Yes	NA	NA	No	Ciprofloxacin	150	1	0	High	Healthy	2011	2009	National	Systematic random	National	Denmark	Europe	No	Unknown	Slaughterhouse	Unknown	Yes
2011-efsa	efsa	https://www.efsa.europa.eu/en/topics/topic/antimicrobial-resistance	Broth microdilution	Dilution	Variable	ECOFF	Yes	NA	NA	No	Ciprofloxacin	17	2	1	High	Healthy	2011	2009	National	Systematic random	National	Estonia	Europe	No	Unknown	Slaughterhouse	Unknown	Yes
2011-efsa	efsa	https://www.efsa.europa.eu/en/topics/topic/antimicrobial-resistance	Broth microdilution	Dilution	Variable	ECOFF	Yes	NA	NA	No	Ciprofloxacin	155	9	1	High	Healthy	2011	2009	National	Systematic random	National	France	Europe	No	Unknown	Slaughterhouse	Unknown	Yes
2011-efsa	efsa	https://www.efsa.europa.eu/en/topics/topic/antimicrobial-resistance	Broth microdilution	Dilution	Variable	ECOFF	Yes	NA	NA	No	Ciprofloxacin	296	23	1	High	Healthy	2011	2009	National	Systematic random	National	Netherlands	Europe	No	Unknown	Slaughterhouse	Unknown	Yes
2011-efsa	efsa	https://www.efsa.europa.eu/en/topics/topic/antimicrobial-resistance	Broth microdilution	Dilution	Variable	ECOFF	Yes	NA	NA	No	Ciprofloxacin	184	26	5	High	Healthy	2011	2009	National	Systematic random	National	Poland	Europe	No	Unknown	Slaughterhouse	Unknown	Yes
2011-efsa	efsa	https://www.efsa.europa.eu/en/topics/topic/antimicrobial-resistance	Broth microdilution	Dilution	Variable	ECOFF	Yes	NA	NA	No	Ciprofloxacin	278	83	34	High	Healthy	2011	2009	National	Systematic random	National	Spain	Europe	No	Unknown	Slaughterhouse	Unknown	Yes
2011-efsa	efsa	https://www.efsa.europa.eu/en/topics/topic/antimicrobial-resistance	Broth microdilution	Dilution	Variable	ECOFF	Yes	NA	NA	No	Ciprofloxacin	181	6	3	High	Healthy	2011	2009	National	Systematic random	National	Switzerland	Europe	No	Unknown	Slaughterhouse	Unknown	Yes
2010-efsa	efsa	https://www.efsa.europa.eu/en/topics/topic/antimicrobial-resistance	Broth microdilution	Dilution	Variable	ECOFF	Yes	NA	NA	No	Ciprofloxacin	170	1	0	High	Healthy	2010	2008	National	Systematic random	National	Austria	Europe	No	Unknown	Slaughterhouse	Unknown	Yes
2010-efsa	efsa	https://www.efsa.europa.eu/en/topics/topic/antimicrobial-resistance	Broth microdilution	Dilution	Variable	ECOFF	Yes	NA	NA	No	Ciprofloxacin	151	1	0	High	Healthy	2010	2008	National	Systematic random	National	Denmark	Europe	No	Unknown	Slaughterhouse	Unknown	Yes
2010-efsa	efsa	https://www.efsa.europa.eu/en/topics/topic/antimicrobial-resistance	Broth microdilution	Dilution	Variable	ECOFF	Yes	NA	NA	No	Ciprofloxacin	10	0	0	High	Healthy	2010	2008	National	Systematic random	National	Estonia	Europe	No	Unknown	Slaughterhouse	Unknown	Yes
2010-efsa	efsa	https://www.efsa.europa.eu/en/topics/topic/antimicrobial-resistance	Broth microdilution	Dilution	Variable	ECOFF	Yes	NA	NA	No	Ciprofloxacin	137	4	1	High	Healthy	2010	2008	National	Systematic random	National	France	Europe	No	Unknown	Slaughterhouse	Unknown	Yes
2010-efsa	efsa	https://www.efsa.europa.eu/en/topics/topic/antimicrobial-resistance	Broth microdilution	Dilution	Variable	ECOFF	Yes	NA	NA	No	Ciprofloxacin	295	6	0	High	Healthy	2010	2008	National	Systematic random	National	Netherlands	Europe	No	Unknown	Slaughterhouse	Unknown	Yes
2010-efsa	efsa	https://www.efsa.europa.eu/en/topics/topic/antimicrobial-resistance	Broth microdilution	Dilution	Variable	ECOFF	Yes	NA	NA	No	Ciprofloxacin	258	59	0	High	Healthy	2010	2008	National	Systematic random	National	Norway	Europe	No	Unknown	Slaughterhouse	Unknown	Yes
2010-efsa	efsa	https://www.efsa.europa.eu/en/topics/topic/antimicrobial-resistance	Broth microdilution	Dilution	Variable	ECOFF	Yes	NA	NA	No	Ciprofloxacin	168	17	3	High	Healthy	2010	2008	National	Systematic random	National	Spain	Europe	No	Unknown	Slaughterhouse	Unknown	Yes
2010-efsa	efsa	https://www.efsa.europa.eu/en/topics/topic/antimicrobial-resistance	Broth microdilution	Dilution	Variable	ECOFF	Yes	NA	NA	No	Ciprofloxacin	349	14	3	High	Healthy	2010	2008	National	Systematic random	National	Sweden	Europe	No	Unknown	Slaughterhouse	Unknown	Yes
2009-efsa	efsa	https://www.efsa.europa.eu/en/topics/topic/antimicrobial-resistance	Broth microdilution	Dilution	Variable	ECOFF	Yes	NA	NA	No	Ciprofloxacin	266	132	32	High	Healthy	2009	2006	National	Systematic random	National	Austria	Europe	No	Unknown	Slaughterhouse	Unknown	Yes
2009-efsa	efsa	https://www.efsa.europa.eu/en/topics/topic/antimicrobial-resistance	Broth microdilution	Dilution	Variable	ECOFF	Yes	NA	NA	No	Ciprofloxacin	43	21	4	High	Healthy	2009	2007	National	Systematic random	National	Austria	Europe	No	Unknown	Slaughterhouse	Unknown	Yes
2009-efsa	efsa	https://www.efsa.europa.eu/en/topics/topic/antimicrobial-resistance	Broth microdilution	Dilution	Variable	ECOFF	Yes	NA	NA	No	Ciprofloxacin	142	19	0	High	Healthy	2009	2004	National	Systematic random	National	Denmark	Europe	No	Unknown	Slaughterhouse	Unknown	Yes
2009-efsa	efsa	https://www.efsa.europa.eu/en/topics/topic/antimicrobial-resistance	Broth microdilution	Dilution	Variable	ECOFF	Yes	NA	NA	No	Ciprofloxacin	132	14	0	High	Healthy	2009	2005	National	Systematic random	National	Denmark	Europe	No	Unknown	Slaughterhouse	Unknown	Yes
2009-efsa	efsa	https://www.efsa.europa.eu/en/topics/topic/antimicrobial-resistance	Broth microdilution	Dilution	Variable	ECOFF	Yes	NA	NA	No	Ciprofloxacin	123	10	0	High	Healthy	2009	2006	National	Systematic random	National	Denmark	Europe	No	Unknown	Slaughterhouse	Unknown	Yes
2009-efsa	efsa	https://www.efsa.europa.eu/en/topics/topic/antimicrobial-resistance	Broth microdilution	Dilution	Variable	ECOFF	Yes	NA	NA	No	Ciprofloxacin	114	16	1	High	Healthy	2009	2007	National	Systematic random	National	Denmark	Europe	No	Unknown	Slaughterhouse	Unknown	Yes
2009-efsa	efsa	https://www.efsa.europa.eu/en/topics/topic/antimicrobial-resistance	Broth microdilution	Dilution	Variable	ECOFF	Yes	NA	NA	No	Ciprofloxacin	100	27	4	High	Healthy	2009	2005	National	Systematic random	National	France	Europe	No	Unknown	Slaughterhouse	Unknown	Yes
2009-efsa	efsa	https://www.efsa.europa.eu/en/topics/topic/antimicrobial-resistance	Broth microdilution	Dilution	Variable	ECOFF	Yes	NA	NA	No	Ciprofloxacin	101	21	1	High	Healthy	2009	2007	National	Systematic random	National	France	Europe	No	Unknown	Slaughterhouse	Unknown	Yes
2009-efsa	efsa	https://www.efsa.europa.eu/en/topics/topic/antimicrobial-resistance	Broth microdilution	Dilution	Variable	ECOFF	Yes	NA	NA	No	Ciprofloxacin	42	20	1	High	Healthy	2009	2005	National	Systematic random	National	Germany	Europe	No	Unknown	Slaughterhouse	Unknown	Yes
2009-efsa	efsa	https://www.efsa.europa.eu/en/topics/topic/antimicrobial-resistance	Broth microdilution	Dilution	Variable	ECOFF	Yes	NA	NA	No	Ciprofloxacin	54	29	1	High	Healthy	2009	2007	National	Systematic random	National	Italy	Europe	No	Unknown	Slaughterhouse	Unknown	Yes
2009-efsa	efsa	https://www.efsa.europa.eu/en/topics/topic/antimicrobial-resistance	Broth microdilution	Dilution	Variable	ECOFF	Yes	NA	NA	No	Ciprofloxacin	303	303	15	High	Healthy	2009	2005	National	Systematic random	National	Netherlands	Europe	No	Unknown	Slaughterhouse	Unknown	Yes
2009-efsa	efsa	https://www.efsa.europa.eu/en/topics/topic/antimicrobial-resistance	Broth microdilution	Dilution	Variable	ECOFF	Yes	NA	NA	No	Ciprofloxacin	190	38	0	High	Healthy	2009	2006	National	Systematic random	National	Norway	Europe	No	Unknown	Slaughterhouse	Unknown	Yes
2009-efsa	efsa	https://www.efsa.europa.eu/en/topics/topic/antimicrobial-resistance	Broth microdilution	Dilution	Variable	ECOFF	Yes	NA	NA	No	Ciprofloxacin	310	115	13	High	Healthy	2009	2006	National	Systematic random	National	Switzerland	Europe	No	Unknown	Slaughterhouse	Unknown	Yes
2009-efsa	efsa	https://www.efsa.europa.eu/en/topics/topic/antimicrobial-resistance	Broth microdilution	Dilution	Variable	ECOFF	Yes	NA	NA	No	Ciprofloxacin	284	70	6	High	Healthy	2009	2007	National	Systematic random	National	Switzerland	Europe	No	Unknown	Slaughterhouse	Unknown	Yes
2009-efsa	efsa	https://www.efsa.europa.eu/en/topics/topic/antimicrobial-resistance	Broth microdilution	Dilution	Variable	ECOFF	Yes	NA	NA	No	Ciprofloxacin	50	22	5	High	Healthy	2009	2006	National	Systematic random	National	Germany	Europe	No	Unknown	Slaughterhouse	Unknown	Yes
2009-efsa	efsa	https://www.efsa.europa.eu/en/topics/topic/antimicrobial-resistance	Broth microdilution	Dilution	Variable	ECOFF	Yes	NA	NA	No	Ciprofloxacin	154	154	14	High	Healthy	2009	2006	National	Systematic random	National	Netherlands	Europe	No	Unknown	Slaughterhouse	Unknown	Yes
2009-efsa	efsa	https://www.efsa.europa.eu/en/topics/topic/antimicrobial-resistance	Broth microdilution	Dilution	Variable	ECOFF	Yes	NA	NA	No	Ciprofloxacin	43	21	3	High	Healthy	2009	2007	National	Systematic random	National	Netherlands	Europe	No	Unknown	Slaughterhouse	Unknown	Yes
2009-efsa	efsa	https://www.efsa.europa.eu/en/topics/topic/antimicrobial-resistance	Broth microdilution	Dilution	Variable	ECOFF	Yes	NA	NA	No	Ciprofloxacin	152	152	55	High	Healthy	2009	2004	National	Systematic random	National	Spain	Europe	No	Unknown	Slaughterhouse	Unknown	Yes
2009-efsa	efsa	https://www.efsa.europa.eu/en/topics/topic/antimicrobial-resistance	Broth microdilution	Dilution	Variable	ECOFF	Yes	NA	NA	No	Ciprofloxacin	74	74	43	High	Healthy	2009	2005	National	Systematic random	National	Spain	Europe	No	Unknown	Slaughterhouse	Unknown	Yes
2009-efsa	efsa	https://www.efsa.europa.eu/en/topics/topic/antimicrobial-resistance	Broth microdilution	Dilution	Variable	ECOFF	Yes	NA	NA	No	Ciprofloxacin	89	89	42	High	Healthy	2009	2006	National	Systematic random	National	Spain	Europe	No	Unknown	Slaughterhouse	Unknown	Yes
2009-efsa	efsa	https://www.efsa.europa.eu/en/topics/topic/antimicrobial-resistance	Broth microdilution	Dilution	Variable	ECOFF	Yes	NA	NA	No	Ciprofloxacin	296	177	0	High	Healthy	2009	2007	National	Systematic random	National	Sweden	Europe	No	Unknown	Slaughterhouse	Unknown	Yes
2017-finres	finres	https://www.ruokavirasto.fi/en/farmers/animal-husbandry/animal-medication/monitoring-of-antibiotic-resistance/finres-vet-reports/	Broth microdilution	Dilution	CLSI	CLSI	Yes	Vet01-A4, Vet01-S2	Unknown	Yes	Ciprofloxacin	31	6	3	High	Diseased	2017	2013	National	Stratified random	National	Finland	Europe	Yes	Unknown	Unknown	Unknown	No
2017-finres	finres	https://www.ruokavirasto.fi/en/farmers/animal-husbandry/animal-medication/monitoring-of-antibiotic-resistance/finres-vet-reports/	Broth microdilution	Dilution	CLSI	CLSI	Yes	Vet01-A4, Vet01-S2	Unknown	Yes	Colistin	31	0	0	High	Diseased	2017	2013	National	Stratified random	National	Finland	Europe	Yes	Unknown	Unknown	Unknown	No
2017-finres	finres	https://www.ruokavirasto.fi/en/farmers/animal-husbandry/animal-medication/monitoring-of-antibiotic-resistance/finres-vet-reports/	Broth microdilution	Dilution	CLSI	CLSI	Yes	Vet01-A4, Vet01-S2	Unknown	Yes	Ciprofloxacin	26	7	1	High	Diseased	2017	2014	National	Stratified random	National	Finland	Europe	Yes	Unknown	Unknown	Unknown	No
2017-finres	finres	https://www.ruokavirasto.fi/en/farmers/animal-husbandry/animal-medication/monitoring-of-antibiotic-resistance/finres-vet-reports/	Broth microdilution	Dilution	CLSI	CLSI	Yes	Vet01-A4, Vet01-S2	Unknown	Yes	Colistin	26	0	0	High	Diseased	2017	2014	National	Stratified random	National	Finland	Europe	Yes	Unknown	Unknown	Unknown	No
2017-finres	finres	https://www.ruokavirasto.fi/en/farmers/animal-husbandry/animal-medication/monitoring-of-antibiotic-resistance/finres-vet-reports/	Broth microdilution	Dilution	CLSI	CLSI	Yes	Vet01-A4, Vet01-S2	Unknown	Yes	Ciprofloxacin	19	6	1	High	Diseased	2017	2015	National	Stratified random	National	Finland	Europe	Yes	Unknown	Unknown	Unknown	No
2017-finres	finres	https://www.ruokavirasto.fi/en/farmers/animal-husbandry/animal-medication/monitoring-of-antibiotic-resistance/finres-vet-reports/	Broth microdilution	Dilution	CLSI	CLSI	Yes	Vet01-A4, Vet01-S2	Unknown	Yes	Colistin	19	0	0	High	Diseased	2017	2015	National	Stratified random	National	Finland	Europe	Yes	Unknown	Unknown	Unknown	No
2017-finres	finres	https://www.ruokavirasto.fi/en/farmers/animal-husbandry/animal-medication/monitoring-of-antibiotic-resistance/finres-vet-reports/	Broth microdilution	Dilution	CLSI	ECOFF	Yes	Vet01-A4, Vet01-S2	Unknown	Yes	Colistin	315	0	0	High	Healthy	2017	2013	National	Stratified random	National	Finland	Europe	Yes	Unknown	Slaughterhouse	Unknown	Yes
2017-finres	finres	https://www.ruokavirasto.fi/en/farmers/animal-husbandry/animal-medication/monitoring-of-antibiotic-resistance/finres-vet-reports/	Broth microdilution	Dilution	CLSI	ECOFF	Yes	Vet01-A4, Vet01-S2	Unknown	Yes	Ciprofloxacin	315	6	0	High	Healthy	2017	2013	National	Stratified random	National	Finland	Europe	Yes	Unknown	Slaughterhouse	Unknown	Yes
2017-finres	finres	https://www.ruokavirasto.fi/en/farmers/animal-husbandry/animal-medication/monitoring-of-antibiotic-resistance/finres-vet-reports/	Broth microdilution	Dilution	CLSI	ECOFF	Yes	Vet01-A4, Vet01-S2	Unknown	Yes	Colistin	217	0	0	High	Healthy	2017	2015	National	Stratified random	National	Finland	Europe	Yes	Unknown	Slaughterhouse	Unknown	Yes
2017-finres	finres	https://www.ruokavirasto.fi/en/farmers/animal-husbandry/animal-medication/monitoring-of-antibiotic-resistance/finres-vet-reports/	Broth microdilution	Dilution	CLSI	ECOFF	Yes	Vet01-A4, Vet01-S2	Unknown	Yes	Ciprofloxacin	217	1	0	High	Healthy	2017	2015	National	Stratified random	National	Finland	Europe	Yes	Unknown	Slaughterhouse	Unknown	Yes
2010-12 finres	finres	https://www.ruokavirasto.fi/en/farmers/animal-husbandry/animal-medication/monitoring-of-antibiotic-resistance/finres-vet-reports/	Broth microdilution	Dilution	CLSI	ECOFF	Yes	Unknown	2008	Yes	Ciprofloxacin	23	6	2	High	Diseased	2012	2012	National	Stratified random	National	Finland	Europe	Yes	Unknown	Unknown	Unknown	No
2010-12 finres	finres	https://www.ruokavirasto.fi/en/farmers/animal-husbandry/animal-medication/monitoring-of-antibiotic-resistance/finres-vet-reports/	Broth microdilution	Dilution	CLSI	ECOFF	Yes	Unknown	2008	Yes	Ciprofloxacin	35	0	0	High	Diseased	2012	2011	National	Stratified random	National	Finland	Europe	Yes	Unknown	Unknown	Unknown	No
2010-12 finres	finres	https://www.ruokavirasto.fi/en/farmers/animal-husbandry/animal-medication/monitoring-of-antibiotic-resistance/finres-vet-reports/	Broth microdilution	Dilution	CLSI	ECOFF	Yes	Unknown	2008	Yes	Ciprofloxacin	31	9	1	High	Diseased	2012	2010	National	Stratified random	National	Finland	Europe	Yes	Unknown	Unknown	Unknown	No
2010-12 finres	finres	https://www.ruokavirasto.fi/en/farmers/animal-husbandry/animal-medication/monitoring-of-antibiotic-resistance/finres-vet-reports/	Broth microdilution	Dilution	CLSI	ECOFF	Yes	Unknown	2008	Yes	Ciprofloxacin	250	4	0	High	Healthy	2012	2010	National	Stratified random	National	Finland	Europe	Yes	Unknown	Slaughterhouse	Unknown	Yes
2010-12 finres	finres	https://www.ruokavirasto.fi/en/farmers/animal-husbandry/animal-medication/monitoring-of-antibiotic-resistance/finres-vet-reports/	Broth microdilution	Dilution	CLSI	ECOFF	Yes	Unknown	2008	Yes	Colistin	250	0	0	High	Healthy	2012	2010	National	Stratified random	National	Finland	Europe	Yes	Unknown	Slaughterhouse	Unknown	Yes
2007-09 finres	finres	https://www.ruokavirasto.fi/en/farmers/animal-husbandry/animal-medication/monitoring-of-antibiotic-resistance/finres-vet-reports/	Broth microdilution	Dilution	CLSI	ECOFF	Yes	Unknown	2004, 2008	Yes	Ciprofloxacin	24	5	2	High	Diseased	2009	2009	National	Stratified random	National	Finland	Europe	Yes	Unknown	Unknown	Unknown	No
2007-09 finres	finres	https://www.ruokavirasto.fi/en/farmers/animal-husbandry/animal-medication/monitoring-of-antibiotic-resistance/finres-vet-reports/	Broth microdilution	Dilution	CLSI	ECOFF	Yes	Unknown	2004, 2008	Yes	Ciprofloxacin	28	8	1	High	Diseased	2009	2008	National	Stratified random	National	Finland	Europe	Yes	Unknown	Unknown	Unknown	No
2007-09 finres	finres	https://www.ruokavirasto.fi/en/farmers/animal-husbandry/animal-medication/monitoring-of-antibiotic-resistance/finres-vet-reports/	Broth microdilution	Dilution	CLSI	ECOFF	Yes	Unknown	2004, 2008	Yes	Ciprofloxacin	18	5	1	High	Diseased	2009	2007	National	Stratified random	National	Finland	Europe	Yes	Unknown	Unknown	Unknown	No
2007-09 finres	finres	https://www.ruokavirasto.fi/en/farmers/animal-husbandry/animal-medication/monitoring-of-antibiotic-resistance/finres-vet-reports/	Broth microdilution	Dilution	CLSI	ECOFF	Yes	Unknown	2004, 2008	Yes	Ciprofloxacin	135	1	0	High	Healthy	2009	2007	National	Stratified random	National	Finland	Europe	Yes	Unknown	Slaughterhouse	Unknown	Yes
2005-06 finres	finres	https://www.ruokavirasto.fi/en/farmers/animal-husbandry/animal-medication/monitoring-of-antibiotic-resistance/finres-vet-reports/	Broth microdilution	Dilution	CLSI	ECOFF	Yes	Unknown	Unknown	Yes	Ciprofloxacin	34	8	2	High	Diseased	2006	2006	National	Stratified random	National	Finland	Europe	Yes	Unknown	Unknown	Unknown	No
2005-06 finres	finres	https://www.ruokavirasto.fi/en/farmers/animal-husbandry/animal-medication/monitoring-of-antibiotic-resistance/finres-vet-reports/	Broth microdilution	Dilution	CLSI	ECOFF	Yes	Unknown	Unknown	Yes	Enrofloxacin	40	3	3	High	Diseased	2006	2005	National	Stratified random	National	Finland	Europe	Yes	Unknown	Unknown	Unknown	No
2004 finres	finres	https://www.ruokavirasto.fi/en/farmers/animal-husbandry/animal-medication/monitoring-of-antibiotic-resistance/finres-vet-reports/	Broth microdilution	Dilution	CLSI	Nordic programmes	yes	Unknown	2002	Yes	Enrofloxacin	61	6	0	High	Diseased	2004	2004	National	Stratified random	National	Finland	Europe	Yes	Unknown	Unknown	Unknown	No
2004 finres	finres	https://www.ruokavirasto.fi/en/farmers/animal-husbandry/animal-medication/monitoring-of-antibiotic-resistance/finres-vet-reports/	Broth microdilution	Dilution	CLSI	Nordic programmes	yes	Unknown	2002	Yes	Enrofloxacin	391	3	1	High	Healthy	2004	2004	National	Stratified random	National	Finland	Europe	Yes	Unknown	Slaughterhouse	Unknown	Yes
2002-03 finres	finres	https://www.ruokavirasto.fi/en/farmers/animal-husbandry/animal-medication/monitoring-of-antibiotic-resistance/finres-vet-reports/	Broth microdilution	Dilution	CLSI	Nordic programmes	Yes	Unknown	2002	Yes	Enrofloxacin	123	23	2	High	Diseased	2003	2002-2003	National	Stratified random	National	Finland	Europe	Yes	Unknown	Unknown	Unknown	No
1999 finres	finres	https://www.ruokavirasto.fi/en/farmers/animal-husbandry/animal-medication/monitoring-of-antibiotic-resistance/finres-vet-reports/	DIsk diffusion	Diffusion	CLSI	CLSI	No	M31-20	1994	NA	Enrofloxacin	162	2	2	High	Diseased	1999	1998	National	Stratified random	National	Finland	Europe	Yes	Unknown	Unknown	Unknown	No
1999 finres	finres	https://www.ruokavirasto.fi/en/farmers/animal-husbandry/animal-medication/monitoring-of-antibiotic-resistance/finres-vet-reports/	DIsk diffusion	Diffusion	CLSI	CLSI	No	M31-20	1994	NA	Enrofloxacin	163	3	3	High	Diseased	1999	1997	National	Stratified random	National	Finland	Europe	Yes	Unknown	Unknown	Unknown	No
1999 finres	finres	https://www.ruokavirasto.fi/en/farmers/animal-husbandry/animal-medication/monitoring-of-antibiotic-resistance/finres-vet-reports/	DIsk diffusion	Diffusion	CLSI	CLSI	No	M31-20	1994	NA	Enrofloxacin	155	2	2	High	Diseased	1999	1996	National	Stratified random	National	Finland	Europe	Yes	Unknown	Unknown	Unknown	No
2017-danmap	danmap	https://www.danmap.org/reports	Broth microdilution	Dilution	CLSI	ECOFF	Yes	Unknown	Unknown	Yes	Ciprofloxacin	59	1	1	High	Diseased	2017	2016	National	Stratified random	National	Denmark	Europe	Yes	Unknown	weaners	Unknown	Yes
2017-danmap	danmap	https://www.danmap.org/reports	Broth microdilution	Dilution	CLSI	ECOFF	Yes	Unknown	Unknown	Yes	Colistin	59	0	0	High	Diseased	2017	2016	National	Stratified random	National	Denmark	Europe	Yes	Unknown	weaners	Unknown	Yes
2017-danmap	danmap	https://www.danmap.org/reports	Broth microdilution	Dilution	CLSI	ECOFF	Yes	Unknown	Unknown	Yes	Ciprofloxacin	145	2	0	High	Healthy	2017	2016	National	Stratified random	National	Denmark	Europe	Yes	Unknown	Slaughterhouse	Unknown	Yes
2017-danmap	danmap	https://www.danmap.org/reports	Broth microdilution	Dilution	CLSI	ECOFF	Yes	Unknown	Unknown	Yes	Colistin	145	0	0	High	Healthy	2017	2016	National	Stratified random	National	Denmark	Europe	Yes	Unknown	Slaughterhouse	Unknown	Yes
2016-danmap	danmap	https://www.danmap.org/reports	Broth microdilution	Dilution	CLSI	ECOFF	Yes	Unknown	Unknown	Yes	Ciprofloxacin	53	7	0	High	Diseased	2016	2015	National	Stratified random	National	Denmark	Europe	Yes	Unknown	weaners	Unknown	Yes
2016-danmap	danmap	https://www.danmap.org/reports	Broth microdilution	Dilution	CLSI	ECOFF	Yes	Unknown	Unknown	Yes	Colistin	53	0	0	High	Diseased	2016	2015	National	Stratified random	National	Denmark	Europe	Yes	Unknown	weaners	Unknown	Yes
2016-danmap	danmap	https://www.danmap.org/reports	Broth microdilution	Dilution	CLSI	ECOFF	Yes	Unknown	Unknown	Yes	Colistin	174	1	1	High	Healthy	2016	2015	National	Stratified random	National	Denmark	Europe	Yes	Unknown	Slaughterhouse	Unknown	Yes
2016-danmap	danmap	https://www.danmap.org/reports	Broth microdilution	Dilution	CLSI	ECOFF	Yes	Unknown	Unknown	Yes	Ciprofloxacin	174	2	0	High	Healthy	2016	2015	National	Stratified random	National	Denmark	Europe	Yes	Unknown	Slaughterhouse	Unknown	Yes
2015-danmap	danmap	https://www.danmap.org/reports	Broth microdilution	Dilution	CLSI	ECOFF	Yes	Unknown	Unknown	Yes	Ciprofloxacin	209	1	0	High	Healthy	2015	2014	National	Stratified random	National	Denmark	Europe	Yes	Unknown	Slaughterhouse	Unknown	Yes
2015-danmap	danmap	https://www.danmap.org/reports	Broth microdilution	Dilution	CLSI	ECOFF	Yes	Unknown	Unknown	Yes	Colistin	209	0	0	High	Healthy	2015	2014	National	Stratified random	National	Denmark	Europe	Yes	Unknown	Slaughterhouse	Unknown	Yes
2014-danmap	danmap	https://www.danmap.org/reports	Broth microdilution	Dilution	CLSI	ECOFF	Yes	Unknown	Unknown	Yes	Colistin	146	1	1	High	Healthy	2014	2013	National	Stratified random	National	Denmark	Europe	Yes	Unknown	Slaughterhouse	Unknown	Yes
2013-danmap	danmap	https://www.danmap.org/reports	Broth microdilution	Dilution	CLSI	ECOFF	Yes	Unknown	Unknown	Yes	Colistin	152	0	0	High	Healthy	2013	2012	National	Stratified random	National	Denmark	Europe	Yes	Unknown	Slaughterhouse	Unknown	Yes
2013-danmap	danmap	https://www.danmap.org/reports	Broth microdilution	Dilution	CLSI	ECOFF	Yes	Unknown	Unknown	Yes	Colistin	36	1	1	High	Diseased	2013	2012	National	Stratified random	National	Denmark	Europe	Yes	Unknown	weaners	Unknown	Yes
2013-danmap	danmap	https://www.danmap.org/reports	Broth microdilution	Dilution	CLSI	ECOFF	Yes	Unknown	Unknown	Yes	Ciprofloxacin	36	2	0	High	Diseased	2013	2012	National	Stratified random	National	Denmark	Europe	Yes	Unknown	weaners	Unknown	Yes
2013-danmap	danmap	https://www.danmap.org/reports	Broth microdilution	Dilution	CLSI	ECOFF	Yes	Unknown	Unknown	Yes	Ciprofloxacin	152	1	0	High	Healthy	2013	2012	National	Stratified random	National	Denmark	Europe	Yes	Unknown	Slaughterhouse	Unknown	Yes
2011-danmap	danmap	https://www.danmap.org/reports	Broth microdilution	Dilution	CLSI	ECOFF	Yes	Unknown	Unknown	Yes	Ciprofloxacin	33	8	0	High	Diseased	2011	2010	National	Stratified random	National	Denmark	Europe	Yes	Unknown	weaners	Unknown	Yes
2011-danmap	danmap	https://www.danmap.org/reports	Broth microdilution	Dilution	CLSI	ECOFF	Yes	Unknown	Unknown	Yes	Colistin	33	0	0	High	Diseased	2011	2010	National	Stratified random	National	Denmark	Europe	Yes	Unknown	weaners	Unknown	Yes
2011-danmap	danmap	https://www.danmap.org/reports	Broth microdilution	Dilution	CLSI	ECOFF	Yes	Unknown	Unknown	Yes	Colistin	160	1	1	High	Healthy	2011	2010	National	Stratified random	National	Denmark	Europe	Yes	Unknown	Slaughterhouse	Unknown	Yes
2011-danmap	danmap	https://www.danmap.org/reports	Broth microdilution	Dilution	CLSI	ECOFF	Yes	Unknown	Unknown	Yes	Ciprofloxacin	160	0	0	High	Healthy	2011	2010	National	Stratified random	National	Denmark	Europe	Yes	Unknown	Slaughterhouse	Unknown	Yes
2012-danmap	danmap	https://www.danmap.org/reports	Broth microdilution	Dilution	CLSI	ECOFF	Yes	Unknown	Unknown	Yes	Colistin	157	0	0	High	Healthy	2012	2011	National	Stratified random	National	Denmark	Europe	Yes	Unknown	Slaughterhouse	Unknown	Yes
2012-danmap	danmap	https://www.danmap.org/reports	Broth microdilution	Dilution	CLSI	ECOFF	Yes	Unknown	Unknown	Yes	Ciprofloxacin	31	2	0	High	Diseased	2012	2011	National	Stratified random	National	Denmark	Europe	Yes	Unknown	weaners	Unknown	Yes
2012-danmap	danmap	https://www.danmap.org/reports	Broth microdilution	Dilution	CLSI	ECOFF	Yes	Unknown	Unknown	Yes	COlistin	31	0	0	High	Diseased	2012	2011	National	Stratified random	National	Denmark	Europe	Yes	Unknown	weaners	Unknown	Yes
2012-danmap	danmap	https://www.danmap.org/reports	Broth microdilution	Dilution	CLSI	ECOFF	Yes	Unknown	Unknown	Yes	Ciprofloxacin	157	1	1	High	Healthy	2012	2011	National	Stratified random	National	Denmark	Europe	Yes	Unknown	Slaughterhouse	Unknown	Yes
2010-danmap	danmap	https://www.danmap.org/reports	Broth microdilution	Dilution	CLSI	ECOFF	Yes	Unknown	Unknown	Yes	Ciprofloxacin	48	3	0	High	Diseased	2010	2009	National	Stratified random	National	Denmark	Europe	Yes	Unknown	weaners	Unknown	Yes
2010-danmap	danmap	https://www.danmap.org/reports	Broth microdilution	Dilution	CLSI	ECOFF	Yes	Unknown	Unknown	Yes	Colistin	48	0	0	High	Diseased	2010	2009	National	Stratified random	National	Denmark	Europe	Yes	Unknown	weaners	Unknown	Yes
2010-danmap	danmap	https://www.danmap.org/reports	Broth microdilution	Dilution	CLSI	ECOFF	Yes	Unknown	Unknown	Yes	Colistin	150	0	0	High	Healthy	2010	2009	National	Stratified random	National	Denmark	Europe	Yes	Unknown	Slaughterhouse	Unknown	Yes
2010-danmap	danmap	https://www.danmap.org/reports	Broth microdilution	Dilution	CLSI	ECOFF	Yes	Unknown	Unknown	Yes	Ciprofloxacin	150	1	0	High	Healthy	2010	2009	National	Stratified random	National	Denmark	Europe	Yes	Unknown	Slaughterhouse	Unknown	Yes
2009-danmap	danmap	https://www.danmap.org/reports	Broth microdilution	Dilution	CLSI	ECOFF	Yes	Unknown	Unknown	Yes	Ciprofloxacin	71	11	1	High	Diseased	2009	2008	National	Stratified random	National	Denmark	Europe	Yes	Unknown	weaners	Unknown	Yes
2009-danmap	danmap	https://www.danmap.org/reports	Broth microdilution	Dilution	CLSI	ECOFF	Yes	Unknown	Unknown	Yes	Colistin	71	0	0	High	Diseased	2009	2008	National	Stratified random	National	Denmark	Europe	Yes	Unknown	weaners	Unknown	Yes
2009-danmap	danmap	https://www.danmap.org/reports	Broth microdilution	Dilution	CLSI	ECOFF	Yes	Unknown	Unknown	Yes	Ciprofloxacin	33	7	0	High	Diseased	2009	2007	National	Stratified random	National	Denmark	Europe	Yes	Unknown	weaners	Unknown	Yes
2009-danmap	danmap	https://www.danmap.org/reports	Broth microdilution	Dilution	CLSI	ECOFF	Yes	Unknown	Unknown	Yes	Colistin	151	0	0	High	Healthy	2009	2008	National	Stratified random	National	Denmark	Europe	Yes	Unknown	Slaughterhouse	Unknown	Yes
2009-danmap	danmap	https://www.danmap.org/reports	Broth microdilution	Dilution	CLSI	ECOFF	Yes	Unknown	Unknown	Yes	Ciprofloxacin	150	0	0	High	Healthy	2009	2007	National	Stratified random	National	Denmark	Europe	Yes	Unknown	Slaughterhouse	Unknown	Yes
2009-danmap	danmap	https://www.danmap.org/reports	Broth microdilution	Dilution	CLSI	ECOFF	Yes	Unknown	Unknown	Yes	Ciprofloxacin	151	1	0	High	Healthy	2009	2008	National	Stratified random	National	Denmark	Europe	Yes	Unknown	Slaughterhouse	Unknown	Yes
2007-danmap	danmap	https://www.danmap.org/reports	Broth microdilution	Dilution	CLSI	ECOFF	Yes	Unknown	Unknown	Yes	Ciprofloxacin	118	15	1	High	Diseased	2007	2006	National	Stratified random	National	Denmark	Europe	Yes	Unknown	weaners	Unknown	Yes
2007-danmap	danmap	https://www.danmap.org/reports	Broth microdilution	Dilution	CLSI	ECOFF	Yes	Unknown	Unknown	Yes	Ciprofloxacin	148	1	0	High	Healthy	2007	2006	National	Stratified random	National	Denmark	Europe	Yes	Unknown	Slaughterhouse	Unknown	Yes
2006-danmap	danmap	https://www.danmap.org/reports	Broth microdilution	Dilution	CLSI	Unknown	Yes	Unknown	Unknown	Yes	Ciprofloxacin	103	0	0	High	Diseased	2006	2005	National	Stratified random	National	Denmark	Europe	Yes	Unknown	weaners	Unknown	Yes
2006-danmap	danmap	https://www.danmap.org/reports	Broth microdilution	Dilution	CLSI	Unknown	Yes	Unknown	Unknown	Yes	Ciprofloxacin	136	0	0	High	Healthy	2006	2005	National	Stratified random	National	Denmark	Europe	Yes	Unknown	Slaughterhouse	Unknown	Yes
2005-danmap	danmap	https://www.danmap.org/reports	Broth microdilution	Dilution	CLSI	Unknown	Yes	Unknown	Unknown	Yes	Ciprofloxacin	49	0	1	High	Diseased	2005	2004	National	Stratified random	National	Denmark	Europe	Yes	Unknown	weaners	Unknown	Yes
2005-danmap	danmap	https://www.danmap.org/reports	Broth microdilution	Dilution	CLSI	Unknown	Yes	Unknown	Unknown	Yes	Ciprofloxacin	208	0	0	High	Healthy	2005	2004	National	Stratified random	National	Denmark	Europe	Yes	Unknown	Slaughterhouse	Unknown	Yes
2004-danmap	danmap	https://www.danmap.org/reports	Broth microdilution	Dilution	CLSI	Unknown	Yes	Unknown	Unknown	Yes	Ciprofloxacin	77	0	1	High	Diseased	2004	2003	National	Stratified random	National	Denmark	Europe	Yes	Unknown	weaners	Unknown	Yes
2004-danmap	danmap	https://www.danmap.org/reports	Broth microdilution	Dilution	CLSI	Unknown	Yes	Unknown	Unknown	Yes	Ciprofloxacin	317	0	1	High	Healthy	2004	2003	National	Stratified random	National	Denmark	Europe	Yes	Unknown	Slaughterhouse	Unknown	Yes
2003-danmap	danmap	https://www.danmap.org/reports	Broth microdilution	Dilution	CLSI	Unknown	Yes	Unknown	Unknown	Yes	Ciprofloxacin	293	0	0	High	Healthy	2003	2002	National	Stratified random	National	Denmark	Europe	Yes	Unknown	Slaughterhouse	Unknown	Yes
2003-danmap	danmap	https://www.danmap.org/reports	Broth microdilution	Dilution	CLSI	Unknown	Yes	Unknown	Unknown	Yes	Ciprofloxacin	111	0	1	High	Diseased	2003	2002	National	Stratified random	National	Denmark	Europe	Yes	Unknown	weaners	Unknown	Yes
2002-danmap	danmap	https://www.danmap.org/reports	Broth microdilution	Dilution	CLSI	Unknown	Yes	Unknown	Unknown	Yes	Ciprofloxacin	304	0	0	High	Healthy	2002	2001	National	Stratified random	National	Denmark	Europe	Yes	Unknown	Slaughterhouse	Unknown	Yes
2002-danmap	danmap	https://www.danmap.org/reports	Broth microdilution	Dilution	CLSI	Unknown	Yes	Unknown	Unknown	Yes	Ciprofloxacin	196	2	3	High	Diseased	2002	2001	National	Stratified random	National	Denmark	Europe	Yes	Unknown	weaners	Unknown	Yes
2001-danmap	danmap	https://www.danmap.org/reports	Broth microdilution	Dilution	CLSI	Unknown	Yes	Unknown	Unknown	No	Ciprofloxacin	299	0	0	High	Healthy	2001	2000	National	Stratified random	National	Denmark	Europe	Yes	Unknown	Slaughterhouse	Unknown	Yes
2001-danmap	danmap	https://www.danmap.org/reports	Broth microdilution	Dilution	CLSI	Unknown	Yes	Unknown	Unknown	No	Ciprofloxacin	390	8	9	High	Diseased	2001	2000	National	Stratified random	National	Denmark	Europe	Yes	Unknown	weaners	Unknown	Yes
2000-danmap	danmap	https://www.danmap.org/reports	Broth microdilution	Dilution	CLSI	Unknown	Yes	Unknown	Unknown	No	Ciprofloxacin	284	0	0	High	Healthy	2000	1999	National	Stratified random	National	Denmark	Europe	Yes	Unknown	Slaughterhouse	Unknown	Yes
2000-danmap	danmap	https://www.danmap.org/reports	Broth microdilution	Dilution	CLSI	Unknown	Yes	Unknown	Unknown	No	Colistin	284	0	0	High	Healthy	2000	1999	National	Stratified random	National	Denmark	Europe	Yes	Unknown	Slaughterhouse	Unknown	Yes
2000-danmap	danmap	https://www.danmap.org/reports	Broth microdilution	Dilution	CLSI	Unknown	Yes	Unknown	Unknown	No	Ciprofloxacin	94	0	0	High	Diseased	2000	1999	National	Stratified random	National	Denmark	Europe	Yes	Unknown	weaners	Unknown	Yes
2000-danmap	danmap	https://www.danmap.org/reports	Broth microdilution	Dilution	CLSI	Unknown	Yes	Unknown	Unknown	No	Colistin	94	1	2	High	Diseased	2000	1999	National	Stratified random	National	Denmark	Europe	Yes	Unknown	weaners	Unknown	Yes
1999-danmap	danmap	https://www.danmap.org/reports	Broth microdilution	Dilution	CLSI	Unknown	Yes	Unknown	Unknown	No	Ciprofloxacin	298	0	0	High	Healthy	1999	1998	National	Stratified random	National	Denmark	Europe	Yes	Unknown	Slaughterhouse	Unknown	Yes
1999-danmap	danmap	https://www.danmap.org/reports	Broth microdilution	Dilution	CLSI	Unknown	Yes	Unknown	Unknown	No	Colistin	298	0	0	High	Healthy	1999	1998	National	Stratified random	National	Denmark	Europe	Yes	Unknown	Slaughterhouse	Unknown	Yes
1999-danmap	danmap	https://www.danmap.org/reports	Broth microdilution	Dilution	CLSI	Unknown	Yes	Unknown	Unknown	No	Ciprofloxacin	108	13	14	High	Diseased	1999	1998	National	Stratified random	National	Denmark	Europe	Yes	Unknown	weaners	Unknown	Yes
1999-danmap	danmap	https://www.danmap.org/reports	Broth microdilution	Dilution	CLSI	Unknown	Yes	Unknown	Unknown	No	Colistin	108	0	0	High	Diseased	1999	1998	National	Stratified random	National	Denmark	Europe	Yes	Unknown	weaners	Unknown	Yes
1998-danmap	danmap	https://www.danmap.org/reports	Broth microdilution	Dilution	CLSI	Unknown	Yes	Unknown	Unknown	No	Enrofloxacin	287	0	0	High	Healthy	1998	1997	National	Stratified random	National	Denmark	Europe	Yes	Unknown	Slaughterhouse	Unknown	Yes
1998-danmap	danmap	https://www.danmap.org/reports	Broth microdilution	Dilution	CLSI	Unknown	Yes	Unknown	Unknown	No	Colistin	287	0	0	High	Healthy	1998	1997	National	Stratified random	National	Denmark	Europe	Yes	Unknown	Slaughterhouse	Unknown	Yes
1998-danmap	danmap	https://www.danmap.org/reports	Broth microdilution	Dilution	CLSI	Unknown	Yes	Unknown	Unknown	No	Enrofloxacin	114	2	2	High	Diseased	1998	1997	National	Stratified random	National	Denmark	Europe	Yes	Unknown	weaners	Unknown	Yes
1998-danmap	danmap	https://www.danmap.org/reports	Broth microdilution	Dilution	CLSI	Unknown	Yes	Unknown	Unknown	No	Colistin	114	0	0	High	Diseased	1998	1997	National	Stratified random	National	Denmark	Europe	Yes	Unknown	weaners	Unknown	Yes
1997-danmap	danmap	https://www.danmap.org/reports	Disk diffusion	Diffusion	CLSI	Unknown	Yes	Unknown	Unknown	NA	Enrofloxacin	327	0	0	High	Healthy	1997	1996	National	Stratified random	National	Denmark	Europe	Yes	Unknown	Slaughterhouse	Unknown	Yes
1997-danmap	danmap	https://www.danmap.org/reports	Disk diffusion	Diffusion	CLSI	Unknown	Yes	Unknown	Unknown	NA	Enrofloxacin	67	1	1	High	Diseased	1997	1996	National	Stratified random	National	Denmark	Europe	Yes	Unknown	Slaughterhouse	Unknown	Yes
2016-maran	Maran	https://www.wur.nl/en/Research-Results/Research-Institutes/Bioveterinary-Research/In-the-spotlight/Antibiotic-resistance/MARAN-reports.htm	Broth microdilution	Dilution	CLSI	ECOFF	Yes	M31-A2, M100-S19	Unknown	Yes	Ciprofloxacin	299	2	1	High	Healthy	2016	2016	National	Stratified random	National	Netherlands	Europe	Yes	Unknown	Slaughterhouse	Unknown	Yes
2016-maran	Maran	https://www.wur.nl/en/Research-Results/Research-Institutes/Bioveterinary-Research/In-the-spotlight/Antibiotic-resistance/MARAN-reports.htm	Broth microdilution	Dilution	CLSI	ECOFF	Yes	M31-A2, M100-S19	Unknown	Yes	Colistin	299	0	0	High	Healthy	2016	2016	National	Stratified random	National	Netherlands	Europe	Yes	Unknown	Slaughterhouse	Unknown	Yes
2015-maran	Maran	https://www.wur.nl/en/Research-Results/Research-Institutes/Bioveterinary-Research/In-the-spotlight/Antibiotic-resistance/MARAN-reports.htm	Broth microdilution	Dilution	CLSI	ECOFF	Yes	M31-A2, M100-S19	Unknown	Yes	Colistin	1832	3	3	High	Healthy	2015	2010-2015	National	Stratified random	National	Netherlands	Europe	Yes	Unknown	Slaughterhouse	Unknown	Yes
2015-maran	Maran	https://www.wur.nl/en/Research-Results/Research-Institutes/Bioveterinary-Research/In-the-spotlight/Antibiotic-resistance/MARAN-reports.htm	PCR	PCR	NA	NA	NA	NA	NA	NA	mcr-1	1832	0	0	High	Healthy	2015	2010-2015	National	Stratified random	National	Netherlands	Europe	Yes	Unknown	Slaughterhouse	Unknown	Yes
2015-maran	Maran	https://www.wur.nl/en/Research-Results/Research-Institutes/Bioveterinary-Research/In-the-spotlight/Antibiotic-resistance/MARAN-reports.htm	Broth microdilution	Dilution	CLSI	ECOFF	Yes	M31-A2, M100-S19	Unknown	Yes	Ciprofloxacin	298	2	1	High	Healthy	2015	2015	National	Stratified random	National	Netherlands	Europe	Yes	Unknown	Slaughterhouse	Unknown	Yes
2015-maran	Maran	https://www.wur.nl/en/Research-Results/Research-Institutes/Bioveterinary-Research/In-the-spotlight/Antibiotic-resistance/MARAN-reports.htm	Broth microdilution	Dilution	CLSI	ECOFF	Yes	M31-A2, M100-S19	Unknown	Yes	Colistin	298	0	0	High	Healthy	2015	2015	National	Stratified random	National	Netherlands	Europe	Yes	Unknown	Slaughterhouse	Unknown	Yes
2014-maran	Maran	https://www.wur.nl/en/Research-Results/Research-Institutes/Bioveterinary-Research/In-the-spotlight/Antibiotic-resistance/MARAN-reports.htm	Broth microdilution	Dilution	CLSI	ECOFF	Yes	M31-A2, M100-S19	Unknown	Yes	Ciprofloxacin	392	0	0	High	Healthy	2014	2014	National	Stratified random	National	Netherlands	Europe	Yes	Unknown	Slaughterhouse	Unknown	Yes
2014-maran	Maran	https://www.wur.nl/en/Research-Results/Research-Institutes/Bioveterinary-Research/In-the-spotlight/Antibiotic-resistance/MARAN-reports.htm	Broth microdilution	Dilution	CLSI	ECOFF	Yes	M31-A2, M100-S19	Unknown	Yes	Colistin	392	0	0	High	Healthy	2014	2014	National	Stratified random	National	Netherlands	Europe	Yes	Unknown	Slaughterhouse	Unknown	Yes
2013-maran	Maran	https://www.wur.nl/en/Research-Results/Research-Institutes/Bioveterinary-Research/In-the-spotlight/Antibiotic-resistance/MARAN-reports.htm	Broth microdilution	Dilution	CLSI	ECOFF	Yes	M31-A2, M100-S19	Unknown	Yes	Ciprofloxacin	289	0	0	High	Healthy	2013	2013	National	Stratified random	National	Netherlands	Europe	Yes	Unknown	Slaughterhouse	Unknown	Yes
2004-maran	Maran	https://www.wur.nl/en/Research-Results/Research-Institutes/Bioveterinary-Research/In-the-spotlight/Antibiotic-resistance/MARAN-reports.htm	Broth microdilution	Dilution	CLSI	Microbiological cutoffs	Yes	M31-A2, M7-A6	Unknown	Yes	Ciprofloxacin	296	0	1	High	Healthy	2004	2004	National	Stratified random	National	Netherlands	Europe	Yes	Unknown	Slaughterhouse	Unknown	Yes
2003-maran	Maran	https://www.wur.nl/en/Research-Results/Research-Institutes/Bioveterinary-Research/In-the-spotlight/Antibiotic-resistance/MARAN-reports.htm	Broth microdilution	Dilution	CLSI	Microbiological cutoffs	Yes	M31-A2, M7-A6	Unknown	Yes	Ciprofloxacin	155	0	0	High	Healthy	2003	2003	National	Stratified random	National	Netherlands	Europe	Yes	Unknown	Slaughterhouse	Unknown	Yes
2002-maran	Maran	https://www.wur.nl/en/Research-Results/Research-Institutes/Bioveterinary-Research/In-the-spotlight/Antibiotic-resistance/MARAN-reports.htm	Broth microdilution	Dilution	CLSI	Microbiological cutoffs	Yes	M31-A2, M7-A6	Unknown	Yes	Ciprofloxacin	149	0	1	High	Healthy	2002	2002	National	Stratified random	National	Netherlands	Europe	Yes	Unknown	Slaughterhouse	Unknown	Yes
2002-cipars	cipars	https://www.canada.ca/en/public-health/services/surveillance/canadian-integrated-program-antimicrobial-resistance-surveillance-cipars/cipars-reports.html	Broth microdilution	Dilution	CLSI	CLSI	Yes			No	Ciprofloxacin	38	0	0	High	Healthy	2002	2002	National	Systematic random	National	Canada	North America	Yes	Unknown	Slaughterhouse	Unknown	Yes
2003-cipars	cipars	https://www.canada.ca/en/public-health/services/surveillance/canadian-integrated-program-antimicrobial-resistance-surveillance-cipars/cipars-reports.html	Broth microdilution	Dilution	CLSI	CLSI	Yes			Yes	Ciprofloxacin	155	0	0	High	Healthy	2003	2003	National	Systematic random	National	Canada	North America	Yes	Unknown	Slaughterhouse	Unknown	Yes
2004-cipars	cipars	https://www.canada.ca/en/public-health/services/surveillance/canadian-integrated-program-antimicrobial-resistance-surveillance-cipars/cipars-reports.html	Broth microdilution	Dilution	CLSI	CLSI	Yes			Yes	Ciprofloxacin	142	0	0	High	Healthy	2004	2004	National	Systematic random	National	Canada	North America	Yes	Unknown	Slaughterhouse	Unknown	Yes
2005-cipars	cipars	https://www.canada.ca/en/public-health/services/surveillance/canadian-integrated-program-antimicrobial-resistance-surveillance-cipars/cipars-reports.html	Broth microdilution	Dilution	CLSI	CLSI	Yes			Yes	Ciprofloxacin	162	1	1	High	Healthy	2005	2005	National	Systematic random	National	Canada	North America	Yes	Unknown	Slaughterhouse	Unknown	Yes
2006-cipars	cipars	https://www.canada.ca/en/public-health/services/surveillance/canadian-integrated-program-antimicrobial-resistance-surveillance-cipars/cipars-reports.html	Broth microdilution	Dilution	CLSI	CLSI	Yes			Yes	Ciprofloxacin	115	0	0	High	Healthy	2006	2006	National	Systematic random	National	Canada	North America	Yes	Unknown	Slaughterhouse	Unknown	Yes
2006-cipars	cipars	https://www.canada.ca/en/public-health/services/surveillance/canadian-integrated-program-antimicrobial-resistance-surveillance-cipars/cipars-reports.html	Broth microdilution	Dilution	CLSI	CLSI	Yes			Yes	Ciprofloxacin	2197	1	1	High	Healthy	2006	2006	National	Systematic random	National	Canada	North America	Yes	Unknown	grower-finisher	Unknown	Yes
2007-cipars	cipars	https://www.canada.ca/en/public-health/services/surveillance/canadian-integrated-program-antimicrobial-resistance-surveillance-cipars/cipars-reports.html	Broth microdilution	Dilution	CLSI	CLSI	Yes			Yes	Ciprofloxacin	105	0	0	High	Healthy	2007	2007	National	Systematic random	National	Canada	North America	Yes	Unknown	Slaughterhouse	Unknown	Yes
2007-cipars	cipars	https://www.canada.ca/en/public-health/services/surveillance/canadian-integrated-program-antimicrobial-resistance-surveillance-cipars/cipars-reports.html	Broth microdilution	Dilution	CLSI	CLSI	Yes			Yes	Ciprofloxacin	1575	0	0	High	Healthy	2007	2007	National	Systematic random	National	Canada	North America	Yes	Unknown	grower-finisher	Unknown	Yes
2008-cipars	cipars	https://www.canada.ca/en/public-health/services/surveillance/canadian-integrated-program-antimicrobial-resistance-surveillance-cipars/cipars-reports.html	Broth microdilution	Dilution	CLSI	CLSI	Yes			Yes	Ciprofloxacin	150	0	0	High	Healthy	2008	2008	National	Systematic random	National	Canada	North America	Yes	Unknown	Slaughterhouse	Unknown	Yes
2008-cipars	cipars	https://www.canada.ca/en/public-health/services/surveillance/canadian-integrated-program-antimicrobial-resistance-surveillance-cipars/cipars-reports.html	Broth microdilution	Dilution	CLSI	CLSI	Yes			Yes	Ciprofloxacin	1425	0	0	High	Healthy	2008	2008	National	Systematic random	National	Canada	North America	Yes	Unknown	grower-finisher	Unknown	Yes
2009-cipars	cipars	https://www.canada.ca/en/public-health/services/surveillance/canadian-integrated-program-antimicrobial-resistance-surveillance-cipars/cipars-reports.html	Broth microdilution	Dilution	CLSI	CLSI	Yes			Yes	Ciprofloxacin	160	0	0	High	Healthy	2009	2009	National	Systematic random	National	Canada	North America	Yes	Unknown	Slaughterhouse	Unknown	Yes
2009-cipars	cipars	https://www.canada.ca/en/public-health/services/surveillance/canadian-integrated-program-antimicrobial-resistance-surveillance-cipars/cipars-reports.html	Broth microdilution	Dilution	CLSI	CLSI	Yes			Yes	Ciprofloxacin	2057	2	0	High	Healthy	2009	2009	National	Systematic random	National	Canada	North America	Yes	Unknown	grower-finisher	Unknown	Yes
2010-cipars	cipars	https://www.canada.ca/en/public-health/services/surveillance/canadian-integrated-program-antimicrobial-resistance-surveillance-cipars/cipars-reports.html	Broth microdilution	Dilution	CLSI	CLSI	Yes			Yes	Ciprofloxacin	199	0	0	High	Healthy	2010	2010	National	Systematic random	National	Canada	North America	Yes	Unknown	Slaughterhouse	Unknown	Yes
2010-cipars	cipars	https://www.canada.ca/en/public-health/services/surveillance/canadian-integrated-program-antimicrobial-resistance-surveillance-cipars/cipars-reports.html	Broth microdilution	Dilution	CLSI	CLSI	Yes			Yes	Ciprofloxacin	1673	0	0	High	Healthy	2010	2010	National	Systematic random	National	Canada	North America	Yes	Unknown	grower-finisher	Unknown	Yes
2012-cipars	cipars	https://www.canada.ca/en/public-health/services/surveillance/canadian-integrated-program-antimicrobial-resistance-surveillance-cipars/cipars-reports.html	Broth microdilution	Dilution	CLSI	CLSI	Yes			Yes	Ciprofloxacin	184	0	0	High	Healthy	2012	2012	National	Systematic random	National	Canada	North America	Yes	Unknown	Slaughterhouse	Unknown	Yes
2012-cipars	cipars	https://www.canada.ca/en/public-health/services/surveillance/canadian-integrated-program-antimicrobial-resistance-surveillance-cipars/cipars-reports.html	Broth microdilution	Dilution	CLSI	CLSI	Yes			Yes	Ciprofloxacin	1553	0	0	High	Healthy	2012	2012	National	Systematic random	National	Canada	North America	Yes	Unknown	Growing-finish	Unknown	Yes
2013-cipars	cipars	https://www.canada.ca/en/public-health/services/surveillance/canadian-integrated-program-antimicrobial-resistance-surveillance-cipars/cipars-reports.html	Broth microdilution	Dilution	CLSI	CLSI	Yes			Yes	Ciprofloxacin	171	0	0	High	Healthy	2013	2013	National	Systematic random	National	Canada	North America	Yes	Unknown	Slaughterhouse	Unknown	Yes
2013-cipars	cipars	https://www.canada.ca/en/public-health/services/surveillance/canadian-integrated-program-antimicrobial-resistance-surveillance-cipars/cipars-reports.html	Broth microdilution	Dilution	CLSI	CLSI	Yes			Yes	Ciprofloxacin	1573	0	0	High	Healthy	2013	2013	National	Systematic random	National	Canada	North America	Yes	Unknown	Growing-finish	Unknown	Yes
2014-cipars	cipars	https://www.canada.ca/en/public-health/services/surveillance/canadian-integrated-program-antimicrobial-resistance-surveillance-cipars/cipars-reports.html	Broth microdilution	Dilution	CLSI	CLSI	Yes			Yes	Ciprofloxacin	161	0	0	High	Healthy	2014	2014	National	Systematic random	National	Canada	North America	Yes	Unknown	Slaughterhouse	Unknown	Yes
2014-cipars	cipars	https://www.canada.ca/en/public-health/services/surveillance/canadian-integrated-program-antimicrobial-resistance-surveillance-cipars/cipars-reports.html	Broth microdilution	Dilution	CLSI	CLSI	Yes			Yes	Ciprofloxacin	1672	0	0	High	Healthy	2014	2014	National	Systematic random	National	Canada	North America	Yes	Unknown	Growing-finish	Unknown	Yes
2015-cipars	cipars	https://www.canada.ca/en/public-health/services/surveillance/canadian-integrated-program-antimicrobial-resistance-surveillance-cipars/cipars-reports.html	Broth microdilution	Dilution	CLSI	CLSI	Yes			No	Ciprofloxacin	192	0	0	High	Healthy	2015	2015	National	Systematic random	National	Canada	North America	Yes	Unknown	Slaughterhouse	Unknown	Yes
2015-cipars	cipars	https://www.canada.ca/en/public-health/services/surveillance/canadian-integrated-program-antimicrobial-resistance-surveillance-cipars/cipars-reports.html	Broth microdilution	Dilution	CLSI	CLSI	Yes			No	Ciprofloxacin	500	0	0	High	Healthy	2015	2015	National	Systematic random	National	Canada	North America	Yes	Unknown	Growing-finish	Unknown	Yes
2008-hendrikwen	Hednriksen	Hendriksen, Rene S., et al. "Occurrence of antimicrobial resistance among bacterial pathogens and indicator bacteria in pigs in different European countries from year 2002–2004: the ARBAO-II study." Acta Veterinaria Scandinavica 50.1 (2008): 1-10.	Broth microdilution	Dilution	Unknown	Unclear	No	NA	NA	No	Ciprofloxacin	61	2	2	High	Diseased	2008	2002	National	Systematic random	National	Belgium	Europe	No	Unknown	Unknown	Unknown	No
2008-hendrikwen	Hednriksen	Hendriksen, Rene S., et al. "Occurrence of antimicrobial resistance among bacterial pathogens and indicator bacteria in pigs in different European countries from year 2002–2004: the ARBAO-II study." Acta Veterinaria Scandinavica 50.1 (2008): 1-10.	Broth microdilution	Dilution	Unknown	Unclear	No	NA	NA	No	Ciprofloxacin	365	29	32	High	Diseased	2008	2002	National	Systematic random	National	UK	Europe	No	Unknown	Unknown	Unknown	No
2008-hendrikwen	Hednriksen	Hendriksen, Rene S., et al. "Occurrence of antimicrobial resistance among bacterial pathogens and indicator bacteria in pigs in different European countries from year 2002–2004: the ARBAO-II study." Acta Veterinaria Scandinavica 50.1 (2008): 1-10.	Broth microdilution	Dilution	Unknown	Unclear	No	NA	NA	No	Ciprofloxacin	33	25	28	High	Diseased	2008	2002	National	Systematic random	National	Portugal	Europe	No	Unknown	Unknown	Unknown	No
2008-hendrikwen	Hednriksen	Hendriksen, Rene S., et al. "Occurrence of antimicrobial resistance among bacterial pathogens and indicator bacteria in pigs in different European countries from year 2002–2004: the ARBAO-II study." Acta Veterinaria Scandinavica 50.1 (2008): 1-10.	Broth microdilution	Dilution	Unknown	Unclear	No	NA	NA	No	Ciprofloxacin	77	12	13	High	Diseased	2008	2002	National	Systematic random	National	Spain	Europe	No	Unknown	Unknown	Unknown	No
2008-hendrikwen	Hednriksen	Hendriksen, Rene S., et al. "Occurrence of antimicrobial resistance among bacterial pathogens and indicator bacteria in pigs in different European countries from year 2002–2004: the ARBAO-II study." Acta Veterinaria Scandinavica 50.1 (2008): 1-10.	Broth microdilution	Dilution	Unknown	Unclear	No	NA	NA	No	Ciprofloxacin	100	1	1	High	Diseased	2008	2003	National	Systematic random	National	Belgium	Europe	No	Unknown	Unknown	Unknown	No
2008-hendrikwen	Hednriksen	Hendriksen, Rene S., et al. "Occurrence of antimicrobial resistance among bacterial pathogens and indicator bacteria in pigs in different European countries from year 2002–2004: the ARBAO-II study." Acta Veterinaria Scandinavica 50.1 (2008): 1-10.	Broth microdilution	Dilution	Unknown	Unclear	No	NA	NA	No	Ciprofloxacin	137	4	4	High	Diseased	2008	2004	National	Systematic random	National	Belgium	Europe	No	Unknown	Unknown	Unknown	No
2008-hendrikwen	Hednriksen	Hendriksen, Rene S., et al. "Occurrence of antimicrobial resistance among bacterial pathogens and indicator bacteria in pigs in different European countries from year 2002–2004: the ARBAO-II study." Acta Veterinaria Scandinavica 50.1 (2008): 1-10.	Broth microdilution	Dilution	Unknown	Unclear	No	NA	NA	No	Ciprofloxacin	352	7	8	High	Diseased	2008	2003	National	Systematic random	National	UK	Europe	No	Unknown	Unknown	Unknown	No
2008-hendrikwen	Hednriksen	Hendriksen, Rene S., et al. "Occurrence of antimicrobial resistance among bacterial pathogens and indicator bacteria in pigs in different European countries from year 2002–2004: the ARBAO-II study." Acta Veterinaria Scandinavica 50.1 (2008): 1-10.	Broth microdilution	Dilution	Unknown	Unclear	No	NA	NA	No	Ciprofloxacin	313	6	7	High	Diseased	2008	2004	National	Systematic random	National	UK	Europe	No	Unknown	Unknown	Unknown	No
2008-hendrikwen	Hednriksen	Hendriksen, Rene S., et al. "Occurrence of antimicrobial resistance among bacterial pathogens and indicator bacteria in pigs in different European countries from year 2002–2004: the ARBAO-II study." Acta Veterinaria Scandinavica 50.1 (2008): 1-10.	Broth microdilution	Dilution	Unknown	Unclear	No	NA	NA	No	Ciprofloxacin	31	7	8	High	Diseased	2008	2003	National	Systematic random	National	Latvia	Europe	No	Unknown	Unknown	Unknown	No
2008-hendrikwen	Hednriksen	Hendriksen, Rene S., et al. "Occurrence of antimicrobial resistance among bacterial pathogens and indicator bacteria in pigs in different European countries from year 2002–2004: the ARBAO-II study." Acta Veterinaria Scandinavica 50.1 (2008): 1-10.	Broth microdilution	Dilution	Unknown	Unclear	No	NA	NA	No	Enrofloxacin	45	17	17	High	Diseased	2008	2003	National	Systematic random	National	Portugal	Europe	No	Unknown	Unknown	Unknown	No
2008-hendrikwen	Hednriksen	Hendriksen, Rene S., et al. "Occurrence of antimicrobial resistance among bacterial pathogens and indicator bacteria in pigs in different European countries from year 2002–2004: the ARBAO-II study." Acta Veterinaria Scandinavica 50.1 (2008): 1-10.	Broth microdilution	Dilution	Unknown	Unclear	No	NA	NA	No	Enrofloxacin	44	13	13	High	Diseased	2008	2004	National	Systematic random	National	Portugal	Europe	No	Unknown	Unknown	Unknown	No
2008-hendrikwen	Hednriksen	Hendriksen, Rene S., et al. "Occurrence of antimicrobial resistance among bacterial pathogens and indicator bacteria in pigs in different European countries from year 2002–2004: the ARBAO-II study." Acta Veterinaria Scandinavica 50.1 (2008): 1-10.	Broth microdilution	Dilution	Unknown	Unclear	No	NA	NA	No	Ciprofloxacin	154	23	26	High	Diseased	2008	2003	National	Systematic random	National	Spain	Europe	No	Unknown	Unknown	Unknown	No
2008-hendrikwen	Hednriksen	Hendriksen, Rene S., et al. "Occurrence of antimicrobial resistance among bacterial pathogens and indicator bacteria in pigs in different European countries from year 2002–2004: the ARBAO-II study." Acta Veterinaria Scandinavica 50.1 (2008): 1-10.	Broth microdilution	Dilution	Unknown	Unclear	No	NA	NA	No	Ciprofloxacin	169	24	27	High	Diseased	2008	2004	National	Systematic random	National	Spain	Europe	No	Unknown	Unknown	Unknown	No
2008-hendrikwen	Hednriksen	Hendriksen, Rene S., et al. "Occurrence of antimicrobial resistance among bacterial pathogens and indicator bacteria in pigs in different European countries from year 2002–2004: the ARBAO-II study." Acta Veterinaria Scandinavica 50.1 (2008): 1-10.	Broth microdilution	Dilution	Unknown	Unclear	No	NA	NA	No	Ciprofloxacin	92	1	1	High	Diseased	2008	2003	National	Systematic random	National	Switzerland	Europe	No	Unknown	Unknown	Unknown	No
2008-hendrikwen	Hednriksen	Hendriksen, Rene S., et al. "Occurrence of antimicrobial resistance among bacterial pathogens and indicator bacteria in pigs in different European countries from year 2002–2004: the ARBAO-II study." Acta Veterinaria Scandinavica 50.1 (2008): 1-10.	Broth microdilution	Dilution	Unknown	Unclear	No	NA	NA	No	Ciprofloxacin	47	0	0	High	Diseased	2008	2004	National	Systematic random	National	Switzerland	Europe	No	Unknown	Unknown	Unknown	No
2008-hendrikwen	Hednriksen	Hendriksen, Rene S., et al. "Occurrence of antimicrobial resistance among bacterial pathogens and indicator bacteria in pigs in different European countries from year 2002–2004: the ARBAO-II study." Acta Veterinaria Scandinavica 50.1 (2008): 1-10.	Broth microdilution	Dilution	Unknown	Unclear	No	NA	NA	No	Ciprofloxacin	146	3	3	High	Healthy	2008	2002	National	Systematic random	National	Belgium	Europe	No	Unknown	Unknown	Unknown	No
2008-hendrikwen	Hednriksen	Hendriksen, Rene S., et al. "Occurrence of antimicrobial resistance among bacterial pathogens and indicator bacteria in pigs in different European countries from year 2002–2004: the ARBAO-II study." Acta Veterinaria Scandinavica 50.1 (2008): 1-10.	Broth microdilution	Dilution	Unknown	Unclear	No	NA	NA	No	Ciprofloxacin	103	1	1	High	Healthy	2008	2003	National	Systematic random	National	Italy	Europe	No	Unknown	Unknown	Unknown	No
2008-hendrikwen	Hednriksen	Hendriksen, Rene S., et al. "Occurrence of antimicrobial resistance among bacterial pathogens and indicator bacteria in pigs in different European countries from year 2002–2004: the ARBAO-II study." Acta Veterinaria Scandinavica 50.1 (2008): 1-10.	Broth microdilution	Dilution	Unknown	Unclear	No	NA	NA	No	Ciprofloxacin	166	9	10	High	Healthy	2008	2004	National	Systematic random	National	Italy	Europe	No	Unknown	Unknown	Unknown	No
2008-hendrikwen	Hednriksen	Hendriksen, Rene S., et al. "Occurrence of antimicrobial resistance among bacterial pathogens and indicator bacteria in pigs in different European countries from year 2002–2004: the ARBAO-II study." Acta Veterinaria Scandinavica 50.1 (2008): 1-10.	Broth microdilution	Dilution	Unknown	Unclear	No	NA	NA	No	Ciprofloxacin	355	9	10	High	Healthy	2008	2004	National	Systematic random	National	Poland	Europe	No	Unknown	Unknown	Unknown	No
2008-hendrikwen	Hednriksen	Hendriksen, Rene S., et al. "Occurrence of antimicrobial resistance among bacterial pathogens and indicator bacteria in pigs in different European countries from year 2002–2004: the ARBAO-II study." Acta Veterinaria Scandinavica 50.1 (2008): 1-10.	Broth microdilution	Dilution	Unknown	Unclear	No	NA	NA	No	Ciprofloxacin	289	5	6	High	Healthy	2008	2002	National	Systematic random	National	Spain	Europe	No	Unknown	Unknown	Unknown	No
2008-hendrikwen	Hednriksen	Hendriksen, Rene S., et al. "Occurrence of antimicrobial resistance among bacterial pathogens and indicator bacteria in pigs in different European countries from year 2002–2004: the ARBAO-II study." Acta Veterinaria Scandinavica 50.1 (2008): 1-10.	Broth microdilution	Dilution	Unknown	Unclear	No	NA	NA	No	Ciprofloxacin	285	3	3	High	Healthy	2008	2003	National	Systematic random	National	Spain	Europe	No	Unknown	Unknown	Unknown	No
2008-hendrikwen	Hednriksen	Hendriksen, Rene S., et al. "Occurrence of antimicrobial resistance among bacterial pathogens and indicator bacteria in pigs in different European countries from year 2002–2004: the ARBAO-II study." Acta Veterinaria Scandinavica 50.1 (2008): 1-10.	Broth microdilution	Dilution	Unknown	Unclear	No	NA	NA	No	Ciprofloxacin	183	6	7	High	Healthy	2008	2004	National	Systematic random	National	Spain	Europe	No	Unknown	Unknown	Unknown	No
2015-kylla	Kylla	Hosterson, Kylla, and Passah Pynhun. "Serogroups and antibiogram profile of Escherichia coli isolated from diarrhoeic piglets of Meghalaya." North-East Veterinarian 15.3 (2015): 38-40.	Disk Diffusion	Diffusion	Bauer	Manufacturer	No	NA	NA	NA	Ciprofloxacin	60	6	7	Lower	Diseased	2015	NA	Local	Unknown	Meghalaya	India	Asia	No	Organized, private	piglets, pre-weaned	Organized, private	Yes
2015-kylla	Kylla	Hosterson, Kylla, and Passah Pynhun. "Serogroups and antibiogram profile of Escherichia coli isolated from diarrhoeic piglets of Meghalaya." North-East Veterinarian 15.3 (2015): 38-40.	Disk Diffusion	Diffusion	Bauer	Manufacturer	No	NA	NA	NA	Enrofloxacin	60	10	10	Lower	Diseased	2015	NA	Local	Unknown	Meghalaya	India	Asia	No	Organized, private	piglets, pre-weaned	Organized, private	Yes
2015-begum	Begum	Begum, Jubeda, et al. "Antimicrobial assay of shigatoxigenic E. coli (STEC) and enteropathogenic E. coli (EPEC) isolated from diarrhoeic faecal samples of piglets and infants in Mizoram." Indian Journal of Animal Sciences 85.10 (2015): 1067-1072.	Disk Diffusion	Diffusion	Bauer	Manufacturer	No	NA	NA	NA	Enrofloxacin	65	7	7	Lower	Diseased	2015	2010.5-2011.33333333333	Local	Unknown	Mizoram	India	Asia	No	Unknown	Piglets	Unknown	Yes
2017-bessone	Bessone	Bessone, Fernando A., et al. "Presence and characterization of Escherichia coli virulence genes isolated from diseased pigs in the central region of Argentina." Veterinary world 10.8 (2017): 939.	Disk diffusion	Diffusion	CLSI	Manufacturer	No	Unknown	2014	NA	Enrofloxacin	54	31	31	Lower	Diseased	2017	NA	Local	Unknown	Central	Argentina	South America	No	Intensive	Piglets	Intensive	Yes
2017-brand	Brand	Brand, Piera Alena, Stefanie Gobeli, and Vincent Perreten. Pathotyping and antibiotic resistance of porcine enterovirulent Escherichia coli strains from Switzerland (2014-2015). Diss. Vetsuisse-Fakultät Universität Bern, 2017.	Broth microdilution	Dilution	EUCAST	EUCAST	Yes	M100-S26	2016	Yes	Ciprofloxacin	119	10	10	High	Diseased	2017	2014-2015	Unknown	Unknown	Unknown	Switzerland	Europe	No	Unknown	Piglets	Unknown	Yes
2017-brand	Brand	Brand, Piera Alena, Stefanie Gobeli, and Vincent Perreten. Pathotyping and antibiotic resistance of porcine enterovirulent Escherichia coli strains from Switzerland (2014-2015). Diss. Vetsuisse-Fakultät Universität Bern, 2017.	Broth microdilution	Dilution	EUCAST	EUCAST	Yes	M100-S26	2016	Yes	Colistin	119	0	0	High	Diseased	2017	2014-2015	Unknown	Unknown	Unknown	Switzerland	Europe	No	Unknown	Piglets	Unknown	Yes
2017-hu	Hu	Hu, Yoon Sung, et al. "Prevalence and mechanism of fluoroquinolone resistance in Escherichia coli isolated from swine feces in Korea." Journal of food protection 80.7 (2017): 1145-1151.	Disk diffusion	Diffusion	CLSI	CLSI	No	Unknown	2008	NA	Ciprofloxacin	52	21	23	High	Diseased	2017	2015.25-2015.5	National	Unknown	National	South Korea	Asia	No	Unknown	Unknown	Unknown	No
2017-hu	Hu	Hu, Yoon Sung, et al. "Prevalence and mechanism of fluoroquinolone resistance in Escherichia coli isolated from swine feces in Korea." Journal of food protection 80.7 (2017): 1145-1151.	Disk diffusion	Diffusion	CLSI	CLSI	No	Unknown	2008	NA	Ciprofloxacin	119	38	42	High	Healthy	2017	2015.25-2015.5	National	Unknown	National	South Korea	Asia	No	Unknown	Unknown	Unknown	No
2017-huang	Huang	Huang, Xianhui, et al. "High prevalence of colistin resistance and mcr-1 gene in Escherichia coli isolated from food animals in China." Frontiers in Microbiology 8 (2017): 562.	Agar dilution	Dilution	CLSI	ECOFF	No	M100-S25	2013	No	Colistin	172	22	22	Lower	Healthy	2017	2010-2011	National	Random	National	China	Asia	No	Unknown	mixed	Unknown	Yes
2017-huang	Huang	Huang, Xianhui, et al. "High prevalence of colistin resistance and mcr-1 gene in Escherichia coli isolated from food animals in China." Frontiers in Microbiology 8 (2017): 562.	Agar dilution	Dilution	CLSI	ECOFF	No	M100-S25	2013	No	Colistin	2455	579	579	Lower	Healthy	2017	2013.41666666667-2014.66666666667	National	Random	National	China	Asia	No	Unknown	mixed	Unknown	Yes
2017-iwu	Iwu	Iwu, Chinwe Juliana, et al. "Antibiotic resistance profiles of Escherichia coli O26, O145, and O157: H7 isolated from swine in the Eastern Cape Province, South Africa." Asian Pacific Journal of Tropical Disease 7.9 (2017): 553-559.	Disk diffusion	Diffusion	CLSI	CLSI	No	M100-S25	2015	NA	Ciprofloxacin	169	51	57	Lower	Unknown	2017	2014.33333333333-2014.41666666667	Local	Unknown	Nkonkobe	South Africa	Africa	No	Commercial	Unknown	Commercial	No
2017-rosager	Rosager	Rosager, Weber Nicolai, et al. "Comparison of antimicrobial resistance in E. coli isolated from rectal and floor samples in pens with diarrhoeic nursery pigs in Denmark." Preventive veterinary medicine 147 (2017): 42-49.	Broth microdilution	Dilution	CLSI	CLSI	Yes	Vet01-S	2015	No	Ciprofloxacin	380	0	0	High	Diseased	2017	2014	Unknown	Random	Unknown	Denmark	Europe	Yes	Unknown	Piglets	Unknown	Yes
2017-rosager	Rosager	Rosager, Weber Nicolai, et al. "Comparison of antimicrobial resistance in E. coli isolated from rectal and floor samples in pens with diarrhoeic nursery pigs in Denmark." Preventive veterinary medicine 147 (2017): 42-49.	Broth microdilution	Dilution	CLSI	DANMAP	Yes	Vet01-S	2015	No	Colistin	380	0	0	High	Diseased	2017	2014	Unknown	Random	Unknown	Denmark	Europe	Yes	Unknown	Piglets	Unknown	Yes
2017-skockova	Skockova	SKOČKOVÁ, ALENA, et al. "Shiga toxin-producing Escherichia coli (STEC) in the Czech Republic: Characterization of pathogenic strains isolated from pig and cattle carcasses." Journal of Food & Nutrition Research 56.4 (2017).	Disk diffusion	Diffusion	CLSI	CLSI	No	M100-S24	2014	NA	Ciprofloxacin	27	0	0	High	Healthy	2017	2013.5-2014.66666666667	Unknown	Unknown	Unknown	Czechia	Europe	No	Unknown	Slaughterhouse	Unknown	Yes
2017-skockova	Skockova	SKOČKOVÁ, ALENA, et al. "Shiga toxin-producing Escherichia coli (STEC) in the Czech Republic: Characterization of pathogenic strains isolated from pig and cattle carcasses." Journal of Food & Nutrition Research 56.4 (2017).	PCR	PCR	NA	NA	NA	NA	NA	NA	qnrA	27	0	0	High	Healthy	2017	2013.5-2014.66666666667	Unknown	Unknown	Unknown	Czechia	Europe	No	Unknown	Slaughterhouse	Unknown	Yes
2017-skockova	Skockova	SKOČKOVÁ, ALENA, et al. "Shiga toxin-producing Escherichia coli (STEC) in the Czech Republic: Characterization of pathogenic strains isolated from pig and cattle carcasses." Journal of Food & Nutrition Research 56.4 (2017).	PCR	PCR	NA	NA	NA	NA	NA	NA	qnrB	27	0	0	High	Healthy	2017	2013.5-2014.66666666667	Unknown	Unknown	Unknown	Czechia	Europe	No	Unknown	Slaughterhouse	Unknown	Yes
2017-skockova	Skockova	SKOČKOVÁ, ALENA, et al. "Shiga toxin-producing Escherichia coli (STEC) in the Czech Republic: Characterization of pathogenic strains isolated from pig and cattle carcasses." Journal of Food & Nutrition Research 56.4 (2017).	PCR	PCR	NA	NA	NA	NA	NA	NA	qnrS	27	0	0	High	Healthy	2017	2013.5-2014.66666666667	Unknown	Unknown	Unknown	Czechia	Europe	No	Unknown	Slaughterhouse	Unknown	Yes
2017-strom	Strom	Ström, G., et al. "Antimicrobial use and antimicrobial susceptibility in Escherichia coli on small-and medium-scale pig farms in north-eastern Thailand." Antimicrobial Resistance & Infection Control 6.1 (2017): 1-9.	Broth microdilution	Dilution	CLSI	EUCAST	Yes	Vet01-A4	Unknown	Yes	Ciprofloxacin	150	67	81	Lower	Healthy	2017	2015.75-2015.91666666667	Local	Systematic random	Khon Kaen	Thailand	Asia	Yes	small-medium scale	Sows	small-medium scale	Yes
2017-strom	Strom	Ström, G., et al. "Antimicrobial use and antimicrobial susceptibility in Escherichia coli on small-and medium-scale pig farms in north-eastern Thailand." Antimicrobial Resistance & Infection Control 6.1 (2017): 1-9.	Broth microdilution	Dilution	CLSI	EUCAST	Yes	Vet01-A4	Unknown	Yes	Colistin	150	0	0	Lower	Healthy	2017	2015.75-2015.91666666667	Local	Systematic random	Khon Kaen	Thailand	Asia	Yes	small-medium scale	Sows	small-medium scale	Yes
2017-Torres luque	Torres-luque	Luque, Andrea Torres, et al. "Antimicrobial resistant Escherichia coli in the reproductive tract microbiota of cows and sows." Comparative immunology, microbiology and infectious diseases 55 (2017): 13-19.	Disk diffusion	Diffusion	CLSI	CLSI	No	M100-S22	2012	NA	Enrofloxacin	21	3	3	Lower	Healthy	2017	NA	Local	Unknown	Tucuman	Argentina	South America	No	Unknown	sows	Unknown	Yes
2017-yassin (2)	Yassin	Yassin, Afrah Kamal, et al. "Identification and characterization of mcr mediated colistin resistance in extraintestinal Escherichia coli from poultry and livestock in China." FEMS microbiology letters 364.24 (2017): fnx242.	PCR	PCR	NA	NA	NA	NA	NA	NA	mcr-1	113	1	0	Lower	Diseased	2017	2004-2012	Local	Unknown	Jiangsu	China	Asia	No	Unknown	Unknown	Unknown	No
2017-yassin (2)	Yassin	Yassin, Afrah Kamal, et al. "Identification and characterization of mcr mediated colistin resistance in extraintestinal Escherichia coli from poultry and livestock in China." FEMS microbiology letters 364.24 (2017): fnx242.	PCR	PCR	NA	NA	NA	NA	NA	NA	mcr-2	113	0	0	Lower	Diseased	2017	2004-2012	Local	Unknown	Jiangsu	China	Asia	No	Unknown	Unknown	Unknown	No
2017-yassin (2)	Yassin	Yassin, Afrah Kamal, et al. "Identification and characterization of mcr mediated colistin resistance in extraintestinal Escherichia coli from poultry and livestock in China." FEMS microbiology letters 364.24 (2017): fnx242.	PCR	PCR	NA	NA	NA	NA	NA	NA	mcr-3	113	0	0	Lower	Diseased	2017	2004-2012	Local	Unknown	Jiangsu	China	Asia	No	Unknown	Unknown	Unknown	No
2017-yassin	Yassin	Yassin, Afrah Kamal, et al. "Antimicrobial resistance in clinical Escherichia coli isolates from poultry and livestock, China." PloS one 12.9 (2017): e0185326.	Disk diffusion	Diffusion	CLSI	Unknown	No	Vet01-A4, Vet01-S2	2013	NA	Ciprofloxacin	113	50	56	Lower	Diseased	2017	2004-2012	Local	Unknown	Jiangsu	China	Asia	No	Unknown	Unknown	Unknown	No
2017-yassin	Yassin	Yassin, Afrah Kamal, et al. "Antimicrobial resistance in clinical Escherichia coli isolates from poultry and livestock, China." PloS one 12.9 (2017): e0185326.	Disk diffusion	Diffusion	CLSI	Unknown	No	Vet01-A4, Vet01-S2	2013	NA	Enrofloxacin	113	50	50	Lower	Diseased	2017	2004-2012	Local	Unknown	Jiangsu	China	Asia	No	Unknown	Unknown	Unknown	No
2017-yeh	Yeh	Yeh, Jih-Ching, et al. "Prevalence of plasmid-mediated quinolone resistance in Escherichia coli isolated from diseased animals in Taiwan." Journal of Veterinary Medical Science 79.4 (2017): 730-735.	Broth microdilution	Dilution	CLSI	CLSI	Yes	M31-A2, M100-S24	2002, 2014	No	Enrofloxacin	583	277	277	High	Diseased	2017	2011.25-2014.16666666667	National	Unknown	National	Taiwan	Asia	No	Unknown	Unknown	Unknown	No
2017-yeh	Yeh	Yeh, Jih-Ching, et al. "Prevalence of plasmid-mediated quinolone resistance in Escherichia coli isolated from diseased animals in Taiwan." Journal of Veterinary Medical Science 79.4 (2017): 730-735.	Broth microdilution	Dilution	CLSI	CLSI	Yes	M31-A2, M100-S24	2002, 2014	No	Ciprofloxacin	583	232	255	High	Diseased	2017	2011.25-2014.16666666667	National	Unknown	National	Taiwan	Asia	No	Unknown	Unknown	Unknown	No
2017-yeh	Yeh	Yeh, Jih-Ching, et al. "Prevalence of plasmid-mediated quinolone resistance in Escherichia coli isolated from diseased animals in Taiwan." Journal of Veterinary Medical Science 79.4 (2017): 730-735.	PCR	PCR	NA	NA	NA	NA	NA	NA	qnrA	583	0	0	High	Diseased	2017	2011.25-2014.16666666667	National	Unknown	National	Taiwan	Asia	No	Unknown	Unknown	Unknown	No
2017-yeh	Yeh	Yeh, Jih-Ching, et al. "Prevalence of plasmid-mediated quinolone resistance in Escherichia coli isolated from diseased animals in Taiwan." Journal of Veterinary Medical Science 79.4 (2017): 730-735.	PCR	PCR	NA	NA	NA	NA	NA	NA	qnrB2	583	0	0	High	Diseased	2017	2011.25-2014.16666666667	National	Unknown	National	Taiwan	Asia	No	Unknown	Unknown	Unknown	No
2017-yeh	Yeh	Yeh, Jih-Ching, et al. "Prevalence of plasmid-mediated quinolone resistance in Escherichia coli isolated from diseased animals in Taiwan." Journal of Veterinary Medical Science 79.4 (2017): 730-735.	PCR	PCR	NA	NA	NA	NA	NA	NA	qnrC	583	0	0	High	Diseased	2017	2011.25-2014.16666666667	National	Unknown	National	Taiwan	Asia	No	Unknown	Unknown	Unknown	No
2017-yeh	Yeh	Yeh, Jih-Ching, et al. "Prevalence of plasmid-mediated quinolone resistance in Escherichia coli isolated from diseased animals in Taiwan." Journal of Veterinary Medical Science 79.4 (2017): 730-735.	PCR	PCR	NA	NA	NA	NA	NA	NA	qnrD	583	0	0	High	Diseased	2017	2011.25-2014.16666666667	National	Unknown	National	Taiwan	Asia	No	Unknown	Unknown	Unknown	No
2017-yeh	Yeh	Yeh, Jih-Ching, et al. "Prevalence of plasmid-mediated quinolone resistance in Escherichia coli isolated from diseased animals in Taiwan." Journal of Veterinary Medical Science 79.4 (2017): 730-735.	PCR	PCR	NA	NA	NA	NA	NA	NA	qnrS1	583	84	0	High	Diseased	2017	2011.25-2014.16666666667	National	Unknown	National	Taiwan	Asia	No	Unknown	Unknown	Unknown	No
2017-zhang (2)	Zhang	Zhang, Peng, et al. "Surveillance of antimicrobial resistance among Escherichia coli from chicken and swine, China, 2008–2015." Veterinary microbiology 203 (2017): 49-55.	Broth microdilution	Dilution	CLSI	CLSI	No	Vet01-A4	2013	No	Enrofloxacin	779	448	448	Lower	Unknown	2017	2008	National	Unknown	National	China	Asia	No	Unknown	Unknown	Unknown	No
2017-zhang (2)	Zhang	Zhang, Peng, et al. "Surveillance of antimicrobial resistance among Escherichia coli from chicken and swine, China, 2008–2015." Veterinary microbiology 203 (2017): 49-55.	Broth microdilution	Dilution	CLSI	CLSI	No	Vet01-A4	2013	No	Enrofloxacin	887	559	559	Lower	Unknown	2017	2009	National	Unknown	National	China	Asia	No	Unknown	Unknown	Unknown	No
2017-zhang (2)	Zhang	Zhang, Peng, et al. "Surveillance of antimicrobial resistance among Escherichia coli from chicken and swine, China, 2008–2015." Veterinary microbiology 203 (2017): 49-55.	Broth microdilution	Dilution	CLSI	CLSI	No	Vet01-A4	2013	No	Enrofloxacin	869	536	536	Lower	Unknown	2017	2010	National	Unknown	National	China	Asia	No	Unknown	Unknown	Unknown	No
2017-zhang (2)	Zhang	Zhang, Peng, et al. "Surveillance of antimicrobial resistance among Escherichia coli from chicken and swine, China, 2008–2015." Veterinary microbiology 203 (2017): 49-55.	Broth microdilution	Dilution	CLSI	CLSI	No	Vet01-A4	2013	No	Enrofloxacin	1091	584	584	Lower	Unknown	2017	2011	National	Unknown	National	China	Asia	No	Unknown	Unknown	Unknown	No
2017-zhang (2)	Zhang	Zhang, Peng, et al. "Surveillance of antimicrobial resistance among Escherichia coli from chicken and swine, China, 2008–2015." Veterinary microbiology 203 (2017): 49-55.	Broth microdilution	Dilution	CLSI	CLSI	No	Vet01-A4	2013	No	Enrofloxacin	1154	637	637	Lower	Unknown	2017	2012	National	Unknown	National	China	Asia	No	Unknown	Unknown	Unknown	No
2017-zhang (2)	Zhang	Zhang, Peng, et al. "Surveillance of antimicrobial resistance among Escherichia coli from chicken and swine, China, 2008–2015." Veterinary microbiology 203 (2017): 49-55.	Broth microdilution	Dilution	CLSI	CLSI	No	Vet01-A4	2013	No	Enrofloxacin	933	533	533	Lower	Unknown	2017	2013	National	Unknown	National	China	Asia	No	Unknown	Unknown	Unknown	No
2017-zhang (2)	Zhang	Zhang, Peng, et al. "Surveillance of antimicrobial resistance among Escherichia coli from chicken and swine, China, 2008–2015." Veterinary microbiology 203 (2017): 49-55.	Broth microdilution	Dilution	CLSI	CLSI	No	Vet01-A4	2013	No	Enrofloxacin	931	497	497	Lower	Unknown	2017	2014	National	Unknown	National	China	Asia	No	Unknown	Unknown	Unknown	No
2017-zhang (2)	Zhang	Zhang, Peng, et al. "Surveillance of antimicrobial resistance among Escherichia coli from chicken and swine, China, 2008–2015." Veterinary microbiology 203 (2017): 49-55.	Broth microdilution	Dilution	CLSI	CLSI	No	Vet01-A4	2013	No	Enrofloxacin	928	511	511	Lower	Unknown	2017	2015	National	Unknown	National	China	Asia	No	Unknown	Unknown	Unknown	No
2017-zhang (2)	Zhang	Zhang, Peng, et al. "Surveillance of antimicrobial resistance among Escherichia coli from chicken and swine, China, 2008–2015." Veterinary microbiology 203 (2017): 49-55.	Broth microdilution	Dilution	CLSI	ECOFF	No	Vet01-A4	2013	No	Colistin	779	100	100	Lower	Unknown	2017	2008	National	Unknown	National	China	Asia	No	Unknown	Unknown	Unknown	No
2017-zhang (2)	Zhang	Zhang, Peng, et al. "Surveillance of antimicrobial resistance among Escherichia coli from chicken and swine, China, 2008–2015." Veterinary microbiology 203 (2017): 49-55.	Broth microdilution	Dilution	CLSI	ECOFF	No	Vet01-A4	2013	No	Colistin	887	210	210	Lower	Unknown	2017	2009	National	Unknown	National	China	Asia	No	Unknown	Unknown	Unknown	No
2017-zhang (2)	Zhang	Zhang, Peng, et al. "Surveillance of antimicrobial resistance among Escherichia coli from chicken and swine, China, 2008–2015." Veterinary microbiology 203 (2017): 49-55.	Broth microdilution	Dilution	CLSI	ECOFF	No	Vet01-A4	2013	No	Colistin	869	225	225	Lower	Unknown	2017	2010	National	Unknown	National	China	Asia	No	Unknown	Unknown	Unknown	No
2017-zhang (2)	Zhang	Zhang, Peng, et al. "Surveillance of antimicrobial resistance among Escherichia coli from chicken and swine, China, 2008–2015." Veterinary microbiology 203 (2017): 49-55.	Broth microdilution	Dilution	CLSI	ECOFF	No	Vet01-A4	2013	No	Colistin	1091	480	480	Lower	Unknown	2017	2011	National	Unknown	National	China	Asia	No	Unknown	Unknown	Unknown	No
2017-zhang (2)	Zhang	Zhang, Peng, et al. "Surveillance of antimicrobial resistance among Escherichia coli from chicken and swine, China, 2008–2015." Veterinary microbiology 203 (2017): 49-55.	Broth microdilution	Dilution	CLSI	ECOFF	No	Vet01-A4	2013	No	Colistin	1154	584	584	Lower	Unknown	2017	2012	National	Unknown	National	China	Asia	No	Unknown	Unknown	Unknown	No
2017-zhang (2)	Zhang	Zhang, Peng, et al. "Surveillance of antimicrobial resistance among Escherichia coli from chicken and swine, China, 2008–2015." Veterinary microbiology 203 (2017): 49-55.	Broth microdilution	Dilution	CLSI	ECOFF	No	Vet01-A4	2013	No	Colistin	933	240	240	Lower	Unknown	2017	2013	National	Unknown	National	China	Asia	No	Unknown	Unknown	Unknown	No
2017-zhang (2)	Zhang	Zhang, Peng, et al. "Surveillance of antimicrobial resistance among Escherichia coli from chicken and swine, China, 2008–2015." Veterinary microbiology 203 (2017): 49-55.	Broth microdilution	Dilution	CLSI	ECOFF	No	Vet01-A4	2013	No	Colistin	931	342	342	Lower	Unknown	2017	2014	National	Unknown	National	China	Asia	No	Unknown	Unknown	Unknown	No
2017-zhang (2)	Zhang	Zhang, Peng, et al. "Surveillance of antimicrobial resistance among Escherichia coli from chicken and swine, China, 2008–2015." Veterinary microbiology 203 (2017): 49-55.	Broth microdilution	Dilution	CLSI	ECOFF	No	Vet01-A4	2013	No	Colistin	928	520	520	Lower	Unknown	2017	2015	National	Unknown	National	China	Asia	No	Unknown	Unknown	Unknown	No
2017-zhang	Zhang	Zhang, Hongna, et al. "Prevalence and antimicrobial resistance profiles of Escherichia coli isolated from free-range pigs." The Journal of Infection in Developing Countries 11.08 (2017): 652-655.	Disk diffusion	Diffusion	CLSI	Unknown	No	M100-S23	2013	NA	Ciprofloxacin	123	23	26	Lower	Unknown	2017	2015.41666666667-2015.83333333333	Local	Random	Laiwu	China	Asia	Yes	Free-ranging	12-16 months	Free-ranging	Yes
2017-zhang	Zhang	Zhang, Hongna, et al. "Prevalence and antimicrobial resistance profiles of Escherichia coli isolated from free-range pigs." The Journal of Infection in Developing Countries 11.08 (2017): 652-655.	PCR	PCR	NA	NA	NA	NA	NA	NA	qnrA	123	0	0	Lower	Unknown	2017	2015.41666666667-2015.83333333333	Local	Random	Laiwu	China	Asia	Yes	Free-ranging	12-16 months	Free-ranging	Yes
2017-zhang	Zhang	Zhang, Hongna, et al. "Prevalence and antimicrobial resistance profiles of Escherichia coli isolated from free-range pigs." The Journal of Infection in Developing Countries 11.08 (2017): 652-655.	PCR	PCR	NA	NA	NA	NA	NA	NA	qnrC	123	0	0	Lower	Unknown	2017	2015.41666666667-2015.83333333333	Local	Random	Laiwu	China	Asia	Yes	Free-ranging	12-16 months	Free-ranging	Yes
2017-zhang	Zhang	Zhang, Hongna, et al. "Prevalence and antimicrobial resistance profiles of Escherichia coli isolated from free-range pigs." The Journal of Infection in Developing Countries 11.08 (2017): 652-655.	PCR	PCR	NA	NA	NA	NA	NA	NA	qnrB	123	7	0	Lower	Unknown	2017	2015.41666666667-2015.83333333333	Local	Random	Laiwu	China	Asia	Yes	Free-ranging	12-16 months	Free-ranging	Yes
2017-zhang	Zhang	Zhang, Hongna, et al. "Prevalence and antimicrobial resistance profiles of Escherichia coli isolated from free-range pigs." The Journal of Infection in Developing Countries 11.08 (2017): 652-655.	PCR	PCR	NA	NA	NA	NA	NA	NA	qnrS	123	7	0	Lower	Unknown	2017	2015.41666666667-2015.83333333333	Local	Random	Laiwu	China	Asia	Yes	Free-ranging	12-16 months	Free-ranging	Yes
2017-zhang	Zhang	Zhang, Hongna, et al. "Prevalence and antimicrobial resistance profiles of Escherichia coli isolated from free-range pigs." The Journal of Infection in Developing Countries 11.08 (2017): 652-655.	PCR	PCR	NA	NA	NA	NA	NA	NA	qnrD	123	10	0	Lower	Unknown	2017	2015.41666666667-2015.83333333333	Local	Random	Laiwu	China	Asia	Yes	Free-ranging	12-16 months	Free-ranging	Yes
2018-alba	Alba	Alba, Patricia, et al. "Molecular epidemiology of mcr-encoded colistin resistance in Enterobacteriaceae from food-producing animals in Italy revealed through the EU harmonized antimicrobial resistance monitoring." Frontiers in microbiology 9 (2018): 1217.	Broth microdilution	Dilution	EUCAST	ECOFF	Yes	NA	NA	No	Colistin	168	1	1	High	Healthy	2018	2015	National	Systematic random	National	Italy	Europe	No	Unknown	Slaughterhouse	Unknown	Yes
2018-alba	Alba	Alba, Patricia, et al. "Molecular epidemiology of mcr-encoded colistin resistance in Enterobacteriaceae from food-producing animals in Italy revealed through the EU harmonized antimicrobial resistance monitoring." Frontiers in microbiology 9 (2018): 1217.	PCR	PCR	NA	NA	NA	NA	NA	NA	mcr-1	168	1	0	High	Healthy	2018	2015	National	Systematic random	National	Italy	Europe	No	Unknown	Slaughterhouse	Unknown	Yes
2018-alba	Alba	Alba, Patricia, et al. "Molecular epidemiology of mcr-encoded colistin resistance in Enterobacteriaceae from food-producing animals in Italy revealed through the EU harmonized antimicrobial resistance monitoring." Frontiers in microbiology 9 (2018): 1217.	PCR	PCR	NA	NA	NA	NA	NA	NA	mcr-2	168	0	0	High	Healthy	2018	2015	National	Systematic random	National	Italy	Europe	No	Unknown	Slaughterhouse	Unknown	Yes
2018-alba	Alba	Alba, Patricia, et al. "Molecular epidemiology of mcr-encoded colistin resistance in Enterobacteriaceae from food-producing animals in Italy revealed through the EU harmonized antimicrobial resistance monitoring." Frontiers in microbiology 9 (2018): 1217.	PCR	PCR	NA	NA	NA	NA	NA	NA	mcr-3	168	0	0	High	Healthy	2018	2015	National	Systematic random	National	Italy	Europe	No	Unknown	Slaughterhouse	Unknown	Yes
2018-alba	Alba	Alba, Patricia, et al. "Molecular epidemiology of mcr-encoded colistin resistance in Enterobacteriaceae from food-producing animals in Italy revealed through the EU harmonized antimicrobial resistance monitoring." Frontiers in microbiology 9 (2018): 1217.	PCR	PCR	NA	NA	NA	NA	NA	NA	mcr-4	168	0	0	High	Healthy	2018	2015	National	Systematic random	National	Italy	Europe	No	Unknown	Slaughterhouse	Unknown	Yes
2018-alba	Alba	Alba, Patricia, et al. "Molecular epidemiology of mcr-encoded colistin resistance in Enterobacteriaceae from food-producing animals in Italy revealed through the EU harmonized antimicrobial resistance monitoring." Frontiers in microbiology 9 (2018): 1217.	PCR	PCR	NA	NA	NA	NA	NA	NA	mcr-5	168	0	0	High	Healthy	2018	2015	National	Systematic random	National	Italy	Europe	No	Unknown	Slaughterhouse	Unknown	Yes
2018-breda	Bread	Van Breda, L. K., O. P. Dhungyel, and M. P. Ward. "Antibiotic resistant Escherichia coli in southeastern Australian pig herds and implications for surveillance." Zoonoses and public health 65.1 (2018): e1-e7.	Broth microdilution	Dilution	Manufacturer	CLSI	No	Vet01-A4	2013	No	Enrofloxacin	325	6	6	High	Mixed	2018	2013.75-2014.41666666667	Local	Random	Victoria, NSW, South	Australia	Oceania	No	Unknown	Pre-weaned and weaned piglets	Unknown	Yes
2018-breda	Bread	Van Breda, L. K., O. P. Dhungyel, and M. P. Ward. "Antibiotic resistant Escherichia coli in southeastern Australian pig herds and implications for surveillance." Zoonoses and public health 65.1 (2018): e1-e7.	Broth microdilution	Dilution	Manufacturer	CLSI	No	M100-S22	2012	No	Colistin	325	1	1	High	Mixed	2018	2013.75-2014.41666666667	Local	Random	Victoria, NSW, South	Australia	Oceania	No	Unknown	Pre-weaned and weaned piglets	Unknown	Yes
2018-buraanansinsup	Buraanansinsup	Buranasinsup, Shutipen, et al. "Prevalence of the Multi-drug Resistance of Shiga Toxin-producing Escherichia coli Isolated from Pigs in Central Thailand." Chiang Mai J. Sci 45.1 (2018): 21-32.	Disk diffusion	Diffusion	CLSI	Unknown	No	M100-S22	2012	NA	Ciprofloxacin	206	4	4	Lower	Unknown	2018	2012-2014	Local	Unknown	Nakornpathom, Ratchaburi	Thailand	Asia	Yes	Unknown	Piglets	Unknown	Yes
2018-buraanansinsup	Buraanansinsup	Buranasinsup, Shutipen, et al. "Prevalence of the Multi-drug Resistance of Shiga Toxin-producing Escherichia coli Isolated from Pigs in Central Thailand." Chiang Mai J. Sci 45.1 (2018): 21-32.	PCR	PCR	NA	NA	NA	NA	NA	NA	qnrA	206	0	0	Lower	Unknown	2018	2012-2014	Local	Unknown	Nakornpathom, Ratchaburi	Thailand	Asia	Yes	Unknown	Piglets	Unknown	Yes
2018-buraanansinsup	Buraanansinsup	Buranasinsup, Shutipen, et al. "Prevalence of the Multi-drug Resistance of Shiga Toxin-producing Escherichia coli Isolated from Pigs in Central Thailand." Chiang Mai J. Sci 45.1 (2018): 21-32.	PCR	PCR	NA	NA	NA	NA	NA	NA	qnrB	206	0	0	Lower	Unknown	2018	2012-2014	Local	Unknown	Nakornpathom, Ratchaburi	Thailand	Asia	Yes	Unknown	Piglets	Unknown	Yes
2018-buraanansinsup	Buraanansinsup	Buranasinsup, Shutipen, et al. "Prevalence of the Multi-drug Resistance of Shiga Toxin-producing Escherichia coli Isolated from Pigs in Central Thailand." Chiang Mai J. Sci 45.1 (2018): 21-32.	PCR	PCR	NA	NA	NA	NA	NA	NA	qnrS	206	7	0	Lower	Unknown	2018	2012-2014	Local	Unknown	Nakornpathom, Ratchaburi	Thailand	Asia	Yes	Unknown	Piglets	Unknown	Yes
2018-el garch	El Garch	El Garch, Farid, et al. "mcr-1-like detection in commensal Escherichia coli and Salmonella spp. from food-producing animals at slaughter in Europe." Veterinary microbiology 213 (2018): 42-46.	Agar dilution	Dilution	CLSI	ECOFF	Yes	M100-S27	2017	No	Colistin	100	0	0	High	Healthy	2018	2002-2014	National	Systematic random	National	Belgium	Europe	No	Unknown	Slaughterhouse	Unknown	Yes
2018-el garch	El Garch	El Garch, Farid, et al. "mcr-1-like detection in commensal Escherichia coli and Salmonella spp. from food-producing animals at slaughter in Europe." Veterinary microbiology 213 (2018): 42-46.	Agar dilution	Dilution	CLSI	ECOFF	Yes	M100-S27	2017	No	Colistin	689	4	4	High	Healthy	2018	2002-2014	National	Systematic random	National	Denmark	Europe	No	Unknown	Slaughterhouse	Unknown	Yes
2018-el garch	El Garch	El Garch, Farid, et al. "mcr-1-like detection in commensal Escherichia coli and Salmonella spp. from food-producing animals at slaughter in Europe." Veterinary microbiology 213 (2018): 42-46.	Agar dilution	Dilution	CLSI	ECOFF	Yes	M100-S27	2017	No	Colistin	868	9	9	High	Healthy	2018	2002-2014	National	Systematic random	National	France	Europe	No	Unknown	Slaughterhouse	Unknown	Yes
2018-el garch	El Garch	El Garch, Farid, et al. "mcr-1-like detection in commensal Escherichia coli and Salmonella spp. from food-producing animals at slaughter in Europe." Veterinary microbiology 213 (2018): 42-46.	Agar dilution	Dilution	CLSI	ECOFF	Yes	M100-S27	2017	No	Colistin	756	18	18	High	Healthy	2018	2002-2014	National	Systematic random	National	Germany	Europe	No	Unknown	Slaughterhouse	Unknown	Yes
2018-el garch	El Garch	El Garch, Farid, et al. "mcr-1-like detection in commensal Escherichia coli and Salmonella spp. from food-producing animals at slaughter in Europe." Veterinary microbiology 213 (2018): 42-46.	Agar dilution	Dilution	CLSI	ECOFF	Yes	M100-S27	2017	No	Colistin	40	0	0	High	Healthy	2018	2002-2014	National	Systematic random	National	Hungary	Europe	No	Unknown	Slaughterhouse	Unknown	Yes
2018-el garch	El Garch	El Garch, Farid, et al. "mcr-1-like detection in commensal Escherichia coli and Salmonella spp. from food-producing animals at slaughter in Europe." Veterinary microbiology 213 (2018): 42-46.	Agar dilution	Dilution	CLSI	ECOFF	Yes	M100-S27	2017	No	Colistin	1057	47	47	High	Healthy	2018	2002-2014	National	Systematic random	National	Spain	Europe	No	Unknown	Slaughterhouse	Unknown	Yes
2018-el garch	El Garch	El Garch, Farid, et al. "mcr-1-like detection in commensal Escherichia coli and Salmonella spp. from food-producing animals at slaughter in Europe." Veterinary microbiology 213 (2018): 42-46.	Agar dilution	Dilution	CLSI	ECOFF	Yes	M100-S27	2017	No	Colistin	795	1	1	High	Healthy	2018	2002-2014	National	Systematic random	National	Netherlands	Europe	No	Unknown	Slaughterhouse	Unknown	Yes
2018-el garch	El Garch	El Garch, Farid, et al. "mcr-1-like detection in commensal Escherichia coli and Salmonella spp. from food-producing animals at slaughter in Europe." Veterinary microbiology 213 (2018): 42-46.	Agar dilution	Dilution	CLSI	ECOFF	Yes	M100-S27	2017	No	Colistin	258	6	6	High	Healthy	2018	2002-2014	National	Systematic random	National	UK	Europe	No	Unknown	Slaughterhouse	Unknown	Yes
2018-el garch	El Garch	El Garch, Farid, et al. "mcr-1-like detection in commensal Escherichia coli and Salmonella spp. from food-producing animals at slaughter in Europe." Veterinary microbiology 213 (2018): 42-46.	PCR	PCR	NA	NA	NA	NA	NA	NA	mcr-1	100	0	0	High	Healthy	2018	2002-2014	National	Systematic random	National	Belgium	Europe	No	Unknown	Slaughterhouse	Unknown	Yes
2018-el garch	El Garch	El Garch, Farid, et al. "mcr-1-like detection in commensal Escherichia coli and Salmonella spp. from food-producing animals at slaughter in Europe." Veterinary microbiology 213 (2018): 42-46.	PCR	PCR	NA	NA	NA	NA	NA	NA	mcr-1	689	0	0	High	Healthy	2018	2002-2014	National	Systematic random	National	Denmark	Europe	No	Unknown	Slaughterhouse	Unknown	Yes
2018-el garch	El Garch	El Garch, Farid, et al. "mcr-1-like detection in commensal Escherichia coli and Salmonella spp. from food-producing animals at slaughter in Europe." Veterinary microbiology 213 (2018): 42-46.	PCR	PCR	NA	NA	NA	NA	NA	NA	mcr-1	868	2	0	High	Healthy	2018	2002-2014	National	Systematic random	National	France	Europe	No	Unknown	Slaughterhouse	Unknown	Yes
2018-el garch	El Garch	El Garch, Farid, et al. "mcr-1-like detection in commensal Escherichia coli and Salmonella spp. from food-producing animals at slaughter in Europe." Veterinary microbiology 213 (2018): 42-46.	PCR	PCR	NA	NA	NA	NA	NA	NA	mcr-1	756	0	0	High	Healthy	2018	2002-2014	National	Systematic random	National	Germany	Europe	No	Unknown	Slaughterhouse	Unknown	Yes
2018-el garch	El Garch	El Garch, Farid, et al. "mcr-1-like detection in commensal Escherichia coli and Salmonella spp. from food-producing animals at slaughter in Europe." Veterinary microbiology 213 (2018): 42-46.	PCR	PCR	NA	NA	NA	NA	NA	NA	mcr-1	40	0	0	High	Healthy	2018	2002-2014	National	Systematic random	National	Hungary	Europe	No	Unknown	Slaughterhouse	Unknown	Yes
2018-el garch	El Garch	El Garch, Farid, et al. "mcr-1-like detection in commensal Escherichia coli and Salmonella spp. from food-producing animals at slaughter in Europe." Veterinary microbiology 213 (2018): 42-46.	PCR	PCR	NA	NA	NA	NA	NA	NA	mcr-1	1057	23	0	High	Healthy	2018	2002-2014	National	Systematic random	National	Spain	Europe	No	Unknown	Slaughterhouse	Unknown	Yes
2018-el garch	El Garch	El Garch, Farid, et al. "mcr-1-like detection in commensal Escherichia coli and Salmonella spp. from food-producing animals at slaughter in Europe." Veterinary microbiology 213 (2018): 42-46.	PCR	PCR	NA	NA	NA	NA	NA	NA	mcr-1	795	0	0	High	Healthy	2018	2002-2014	National	Systematic random	National	Netherlands	Europe	No	Unknown	Slaughterhouse	Unknown	Yes
2018-el garch	El Garch	El Garch, Farid, et al. "mcr-1-like detection in commensal Escherichia coli and Salmonella spp. from food-producing animals at slaughter in Europe." Veterinary microbiology 213 (2018): 42-46.	PCR	PCR	NA	NA	NA	NA	NA	NA	mcr-1	258	0	0	High	Healthy	2018	2002-2014	National	Systematic random	National	UK	Europe	No	Unknown	Slaughterhouse	Unknown	Yes
2018-gracia	Garcia	García, Vanesa, et al. "Co-occurrence of mcr-1, mcr-4 and mcr-5 genes in multidrug-resistant ST10 Enterotoxigenic and Shiga toxin-producing Escherichia coli in Spain (2006-2017)." International journal of antimicrobial agents 52.1 (2018): 104-108.	Broth microdilution	Dilution	Manufacturer	CLSI	No	M100-S27	2017	No	Colistin	186	143	143	High	Diseased	2018	2006-2017	Unknown	Unknown	Unknown	Spain	Europe	No	Unknown	Unknown	Unknown	No
2018-gracia	Garcia	García, Vanesa, et al. "Co-occurrence of mcr-1, mcr-4 and mcr-5 genes in multidrug-resistant ST10 Enterotoxigenic and Shiga toxin-producing Escherichia coli in Spain (2006-2017)." International journal of antimicrobial agents 52.1 (2018): 104-108.	PCR	PCR	NA	NA	NA	NA	NA	NA	mcr-1	186	37	0	High	Diseased	2018	2006-2017	Unknown	Unknown	Unknown	Spain	Europe	No	Unknown	Unknown	Unknown	No
2018-gracia	Garcia	García, Vanesa, et al. "Co-occurrence of mcr-1, mcr-4 and mcr-5 genes in multidrug-resistant ST10 Enterotoxigenic and Shiga toxin-producing Escherichia coli in Spain (2006-2017)." International journal of antimicrobial agents 52.1 (2018): 104-108.	PCR	PCR	NA	NA	NA	NA	NA	NA	mcr-2	186	0	0	High	Diseased	2018	2006-2017	Unknown	Unknown	Unknown	Spain	Europe	No	Unknown	Unknown	Unknown	No
2018-gracia	Garcia	García, Vanesa, et al. "Co-occurrence of mcr-1, mcr-4 and mcr-5 genes in multidrug-resistant ST10 Enterotoxigenic and Shiga toxin-producing Escherichia coli in Spain (2006-2017)." International journal of antimicrobial agents 52.1 (2018): 104-108.	PCR	PCR	NA	NA	NA	NA	NA	NA	mcr-3	186	0	0	High	Diseased	2018	2006-2017	Unknown	Unknown	Unknown	Spain	Europe	No	Unknown	Unknown	Unknown	No
2018-gracia	Garcia	García, Vanesa, et al. "Co-occurrence of mcr-1, mcr-4 and mcr-5 genes in multidrug-resistant ST10 Enterotoxigenic and Shiga toxin-producing Escherichia coli in Spain (2006-2017)." International journal of antimicrobial agents 52.1 (2018): 104-108.	PCR	PCR	NA	NA	NA	NA	NA	NA	mcr-4	186	102	0	High	Diseased	2018	2006-2017	Unknown	Unknown	Unknown	Spain	Europe	No	Unknown	Unknown	Unknown	No
2018-gracia	Garcia	García, Vanesa, et al. "Co-occurrence of mcr-1, mcr-4 and mcr-5 genes in multidrug-resistant ST10 Enterotoxigenic and Shiga toxin-producing Escherichia coli in Spain (2006-2017)." International journal of antimicrobial agents 52.1 (2018): 104-108.	PCR	PCR	NA	NA	NA	NA	NA	NA	mcr-5	186	5	0	High	Diseased	2018	2006-2017	Unknown	Unknown	Unknown	Spain	Europe	No	Unknown	Unknown	Unknown	No
2018-kidsley	Kidsley	Kidsley, Amanda K., et al. "Antimicrobial susceptibility of Escherichia coli and Salmonella spp. isolates from healthy pigs in Australia: results of a pilot national survey." Frontiers in microbiology 9 (2018): 1207.	Broth microdilution	Dilution	Manufacturer	CLSI	Yes	Vet01-S, M100-S	2015, 2016	No	Ciprofloxacin	201	2	2	High	Healthy	2018	2015.58333333333-2016	National	Systematic random	National	Australia	Oceania	No	Unknown	Slaughterhouse	Unknown	Yes
2018-li (2)	Li	Li, Xiao-shen, et al. "The prevalence of mcr-1 and resistance characteristics of Escherichia coli isolates from diseased and healthy pigs." Diagnostic microbiology and infectious disease 91.1 (2018): 63-65.	Broth microdilution	Dilution	CLSI	CLSI	No	13th edn.	2016	No	Colistin	204	35	35	Lower	Healthy	2018	2016.5-2017.16666666667	Local	Random	Henan	China	Asia	Yes	Unknown	Unknown	Unknown	No
2018-li (2)	Li	Li, Xiao-shen, et al. "The prevalence of mcr-1 and resistance characteristics of Escherichia coli isolates from diseased and healthy pigs." Diagnostic microbiology and infectious disease 91.1 (2018): 63-65.	Broth microdilution	Dilution	CLSI	CLSI	No	13th edn.	2016	No	Enrofloxacin	204	32	32	Lower	Healthy	2018	2016.5-2017.16666666667	Local	Random	Henan	China	Asia	Yes	Unknown	Unknown	Unknown	No
2018-li (2)	Li	Li, Xiao-shen, et al. "The prevalence of mcr-1 and resistance characteristics of Escherichia coli isolates from diseased and healthy pigs." Diagnostic microbiology and infectious disease 91.1 (2018): 63-65.	Broth microdilution	Dilution	CLSI	CLSI	No	13th edn.	2016	No	Colistin	102	46	46	Lower	Diseased	2018	2016.5-2017.16666666667	Local	Random	Henan	China	Asia	Yes	Unknown	Unknown	Unknown	No
2018-li (2)	Li	Li, Xiao-shen, et al. "The prevalence of mcr-1 and resistance characteristics of Escherichia coli isolates from diseased and healthy pigs." Diagnostic microbiology and infectious disease 91.1 (2018): 63-65.	Broth microdilution	Dilution	CLSI	CLSI	No	13th edn.	2016	No	Enrofloxacin	102	69	69	Lower	Diseased	2018	2016.5-2017.16666666667	Local	Random	Henan	China	Asia	Yes	Unknown	Unknown	Unknown	No
2018-li (2)	Li	Li, Xiao-shen, et al. "The prevalence of mcr-1 and resistance characteristics of Escherichia coli isolates from diseased and healthy pigs." Diagnostic microbiology and infectious disease 91.1 (2018): 63-65.	PCR	PCR	NA	NA	NA	NA	NA	NA	mcr-1	102	46	0	Lower	Diseased	2018	2016.5-2017.16666666667	Local	Random	Henan	China	Asia	Yes	Unknown	Unknown	Unknown	No
2018-li (2)	Li	Li, Xiao-shen, et al. "The prevalence of mcr-1 and resistance characteristics of Escherichia coli isolates from diseased and healthy pigs." Diagnostic microbiology and infectious disease 91.1 (2018): 63-65.	PCR	PCR	NA	NA	NA	NA	NA	NA	mcr-1	204	32	0	Lower	Healthy	2018	2016.5-2017.16666666667	Local	Random	Henan	China	Asia	Yes	Unknown	Unknown	Unknown	No
2018-lyu	Lyu	Lyu, Wenxin, et al. "Detection of Plasmid-Mediated Quinolone Resistance Genes in Swine Clinical Isolates of Escherichia coli." GEN 10.12 (2017): 13-14.	Disk diffusion	Diffusion	CLSI	Unknown	Yes	Unknown	2009	NA	Ciprofloxacin	53	36	40	Lower	Diseased	2018	2015.25-2017.33333333333	Local	Unknown	East	China	Asia	No	Unknown	Unknown	Unknown	No
2018-lyu	Lyu	Lyu, Wenxin, et al. "Detection of Plasmid-Mediated Quinolone Resistance Genes in Swine Clinical Isolates of Escherichia coli." GEN 10.12 (2017): 13-14.	PCR	PCR	NA	NA	NA	NA	NA	NA	qnrB	53	5	0	Lower	Diseased	2018	2015.25-2017.33333333333	Local	Unknown	East	China	Asia	No	Unknown	Unknown	Unknown	No
2018-lyu	Lyu	Lyu, Wenxin, et al. "Detection of Plasmid-Mediated Quinolone Resistance Genes in Swine Clinical Isolates of Escherichia coli." GEN 10.12 (2017): 13-14.	PCR	PCR	NA	NA	NA	NA	NA	NA	qnrS	53	5	0	Lower	Diseased	2018	2015.25-2017.33333333333	Local	Unknown	East	China	Asia	No	Unknown	Unknown	Unknown	No
2018-lyu	Lyu	Lyu, Wenxin, et al. "Detection of Plasmid-Mediated Quinolone Resistance Genes in Swine Clinical Isolates of Escherichia coli." GEN 10.12 (2017): 13-14.	PCR	PCR	NA	NA	NA	NA	NA	NA	qnrA	53	0	0	Lower	Diseased	2018	2015.25-2017.33333333333	Local	Unknown	East	China	Asia	No	Unknown	Unknown	Unknown	No
2018-lyu	Lyu	Lyu, Wenxin, et al. "Detection of Plasmid-Mediated Quinolone Resistance Genes in Swine Clinical Isolates of Escherichia coli." GEN 10.12 (2017): 13-14.	PCR	PCR	NA	NA	NA	NA	NA	NA	qnrD	53	0	0	Lower	Diseased	2018	2015.25-2017.33333333333	Local	Unknown	East	China	Asia	No	Unknown	Unknown	Unknown	No
2018-strom	Strom	Ström, G., et al. "Antimicrobials in small-scale urban pig farming in a lower middle-income country–arbitrary use and high resistance levels." Antimicrobial Resistance & Infection Control 7.1 (2018): 1-11.	Broth microdilution	Dilution	CLSI	EUCAST	Yes	Vet01-A4	Unknown	Yes	Ciprofloxacin	261	153	54	Lower	Healthy	2018	2017.08333333333-2017.16666666667	Local	Systematic random	Phnom Phen	Cambodia	Asia	Yes	Backyard	mixed	Backyard	Yes
2018-strom	Strom	Ström, G., et al. "Antimicrobials in small-scale urban pig farming in a lower middle-income country–arbitrary use and high resistance levels." Antimicrobial Resistance & Infection Control 7.1 (2018): 1-11.	Broth microdilution	Dilution	CLSI	EUCAST	Yes	Vet01-A4	Unknown	Yes	Colistin	261	53	53	Lower	Healthy	2018	2017.08333333333-2017.16666666667	Local	Systematic random	Phnom Phen	Cambodia	Asia	Yes	Backyard	mixed	Backyard	Yes
2021-puangeseree	Puangeseree	Puangseree, Jiratchaya, et al. "Resistance to widely-used disinfectants and heavy metals and cross resistance to antibiotics in Escherichia coli isolated from pigs, pork and pig carcass." Food Control 124 (2021): 107892.	Agar dilution	Dilution	CLSI	Unknown	No	M100-S23	2013	No	Ciprofloxacin	643	219	243	Lower	Healthy	2021	2008-2018	National	Unknown	﻿Nongkhai, Mukdahan, Udon Thani, Nakhon Ratchasima, ﻿Buriram, Suphan Buri, Ang Thong, Kanchana Buri, Ratchaburi, Chon Buri	Thailand	Asia	No	Unknown	Unknown	Unknown	No
2021-pan	Pan	Pan, Yanyu, et al. "Antimicrobial Resistance of Non-O157 Shiga Toxin-Producing Escherichia coli Isolated from Humans and Domestic Animals." Antibiotics 10.1 (2021): 74.	Broth microdilution	Dilution	Manufacturer	CLSI	No	Unknown	2020	No	Ciprofloxacin	25	0	0	Lower	Unknown	2021	2009-2019	National	Unknown	National	China	Asia	No	Unknown	Unknown	Unknown	No
2021-pan	Pan	Pan, Yanyu, et al. "Antimicrobial Resistance of Non-O157 Shiga Toxin-Producing Escherichia coli Isolated from Humans and Domestic Animals." Antibiotics 10.1 (2021): 74.	Broth microdilution	Dilution	Manufacturer	CLSI	No	Unknown	2020	No	Colistin	25	8	8	Lower	Unknown	2021	2009-2019	National	Unknown	National	China	Asia	No	Unknown	Unknown	Unknown	No
2021-pan	Pan	Pan, Yanyu, et al. "Antimicrobial Resistance of Non-O157 Shiga Toxin-Producing Escherichia coli Isolated from Humans and Domestic Animals." Antibiotics 10.1 (2021): 74.	WGS	WGS	NA	NA	NA	NA	NA	NA	mcr-1	25	8	0	Lower	Unknown	2021	2009-2019	National	Unknown	National	China	Asia	No	Unknown	Unknown	Unknown	No
2021-pan	Pan	Pan, Yanyu, et al. "Antimicrobial Resistance of Non-O157 Shiga Toxin-Producing Escherichia coli Isolated from Humans and Domestic Animals." Antibiotics 10.1 (2021): 74.	WGS	WGS	NA	NA	NA	NA	NA	NA	mcr-3	25	1	0	Lower	Unknown	2021	2009-2019	National	Unknown	National	China	Asia	No	Unknown	Unknown	Unknown	No
2021-pan	Pan	Pan, Yanyu, et al. "Antimicrobial Resistance of Non-O157 Shiga Toxin-Producing Escherichia coli Isolated from Humans and Domestic Animals." Antibiotics 10.1 (2021): 74.	WGS	WGS	NA	NA	NA	NA	NA	NA	qnrB17	25	0	0	Lower	Unknown	2021	2009-2019	National	Unknown	National	China	Asia	No	Unknown	Unknown	Unknown	No
2021-pan	Pan	Pan, Yanyu, et al. "Antimicrobial Resistance of Non-O157 Shiga Toxin-Producing Escherichia coli Isolated from Humans and Domestic Animals." Antibiotics 10.1 (2021): 74.	WGS	WGS	NA	NA	NA	NA	NA	NA	qnrS1	25	4	0	Lower	Unknown	2021	2009-2019	National	Unknown	National	China	Asia	No	Unknown	Unknown	Unknown	No
2021-menci-ares	Mencia-Ares	Mencía-Ares, Oscar, et al. "Antimicrobial resistance in commensal Escherichia coli and Enterococcus spp. is influenced by production system, antimicrobial use, and biosecurity measures on Spanish pig farms." Porcine health management 7.1 (2021): 1-12.	Broth microdilution	Dilution	EUCAST	EUCAST	Yes	NA	NA	Yes	Colistin	72	0	0	High	Healthy	2021	2017-2018	National	Convenience	National	Spain	Europe	Yes	Intensive	Fattening	Intensive	Yes
2021-menci-ares	Mencia-Ares	Mencía-Ares, Oscar, et al. "Antimicrobial resistance in commensal Escherichia coli and Enterococcus spp. is influenced by production system, antimicrobial use, and biosecurity measures on Spanish pig farms." Porcine health management 7.1 (2021): 1-12.	Broth microdilution	Dilution	EUCAST	EUCAST	Yes	NA	NA	Yes	Ciprofloxacin	72	19	6	High	Healthy	2021	2017-2018	National	Convenience	National	Spain	Europe	Yes	Intensive	Fattening	Intensive	Yes
2021-Duy	Duy	Anh, Nguyen Luong Lam, et al. "Identification of genotype and phenotype of antimicrobial resistance of Escherichia coli isolates from pigs in southern Vietnam." The Thai Journal of Veterinary Medicine 51.1 (2021): 125-132.	Broth microdilution	Dilution	CLSI	Unknown	No	Unknown	2014	No	Colistin	90	2	2	Lower	Unknown	2021	2019.58333333333-2019.75	Local	Stratified	South	Vietnam	Asia	No	Mixed	Mixed	Mixed	Yes
2021-Duy	Duy	Anh, Nguyen Luong Lam, et al. "Identification of genotype and phenotype of antimicrobial resistance of Escherichia coli isolates from pigs in southern Vietnam." The Thai Journal of Veterinary Medicine 51.1 (2021): 125-132.	Broth microdilution	Dilution	CLSI	Unknown	No	Unknown	2014	No	Enrofloxacin	90	40	40	Lower	Unknown	2021	2019.58333333333-2019.75	Local	Stratified	South	Vietnam	Asia	No	Mixed	Mixed	Mixed	Yes
2021-delagarde(2)	deLagarde	de Lagarde, M., et al. "A new multidrug‐resistant enterotoxigenic Escherichia coli pulsed‐field gel electrophoresis cluster associated with enrofloxacin non‐susceptibility in diseased pigs." Journal of applied microbiology 130.3 (2021): 707-721.	Disk diffusion	Diffusion	Unknown	CLSI	No	Vet01S, M100-S25	2015	NA	Enrofloxacin	64	0	0	High	Diseased	2021	2008	Local	Random	Quebec	Canada	North America	No	Unknown	Unknown	Unknown	No
2021-delagarde(2)	deLagarde	de Lagarde, M., et al. "A new multidrug‐resistant enterotoxigenic Escherichia coli pulsed‐field gel electrophoresis cluster associated with enrofloxacin non‐susceptibility in diseased pigs." Journal of applied microbiology 130.3 (2021): 707-721.	Disk diffusion	Diffusion	Unknown	CLSI	No	Vet01S, M100-S25	2015	NA	Enrofloxacin	112	77	77	High	Diseased	2021	2016	Local	Random	Quebec	Canada	North America	No	Unknown	Unknown	Unknown	No
2021-delagarde	deLagarde	de Lagarde, Maud, et al. "High Risk Clone: A Proposal of Criteria Adapted to the One Health Context with Application to Enterotoxigenic Escherichia coli in the Pig Population." Antibiotics 10.3 (2021): 244.	WGS	WGS	NA	NA	NA	NA	NA	NA	qnrB	183	2	0	High	Diseased	2021	1990-2018	Local	Random	Quebec	Canada	North America	No	Unknown	Unknown	Unknown	No
2021-IKWAP	Ikwap	Ikwap, K., et al. "The presence of antibiotic-resistant Staphylococcus spp. and Escherichia coli in smallholder pig farms in Uganda." BMC veterinary research 17.1 (2021): 1-8.	Broth microdilution	Dilution	Manufacturer	ECOFF	No	NA	NA	Yes	Ciprofloxacin	52	4	1	Lower	Healthy	2021	2018.75-2019.75	Local	Random	Lima	Uganda	Africa	Yes	Mixed	6 Months	Mixed	Yes
2021-IKWAP	Ikwap	Ikwap, K., et al. "The presence of antibiotic-resistant Staphylococcus spp. and Escherichia coli in smallholder pig farms in Uganda." BMC veterinary research 17.1 (2021): 1-8.	Broth microdilution	Dilution	Manufacturer	ECOFF	No	NA	NA	Yes	Colistin	52	1	1	Lower	Healthy	2021	2018.75-2019.75	Local	Random	Lima	Uganda	Africa	Yes	Mixed	6 Months	Mixed	Yes
2021-dawangpa	Dawangpa	Dawangpa, Atchara, et al. "Genotypic and phenotypic situation of antimicrobial drug resistance of Escherichia coli in water and manure between biogas and non-biogas swine farms in central Thailand." Journal of Environmental Management 279 (2021): 111659.	Broth microdilution	Dilution	Manufacturer	CLSI	No	M100-S26	2017	No	Enrofloxacin	109	45	45	Lower	Unknown	2021	2019.16666666667-2019.33333333333	National	Random	Nakhon Pathom, Ratchaburi, Suphanburi, Chonburi	Thailand	Asia	No	Mixed	Mixed	Mixed	Yes
2020-zhang	Zhang	Zhang, Xiuping, et al. "Diverse Gene Cassette Arrays Prevail in Commensal Escherichia coli from Intensive Farming Swine in Four Provinces of China." Frontiers in Microbiology 11 (2020).	Disk diffusion	Diffusion	CLSI	CLSI	Yes	M100-S23	2017	NA	Enrofloxacin	264	113	113	Lower	Healthy	2020	2019.25-2019.41666666667	National	Random	Anhui, Hebei, Shanxi	China	Asia	No	Intensive	Growing-finishing	Intensive	Yes
2020-zhang	Zhang	Zhang, Xiuping, et al. "Diverse Gene Cassette Arrays Prevail in Commensal Escherichia coli from Intensive Farming Swine in Four Provinces of China." Frontiers in Microbiology 11 (2020).	Disk diffusion	Diffusion	CLSI	CLSI	Yes	M100-S23	2017	NA	Ciprofloxacin	264	63	70	Lower	Healthy	2020	2019.25-2019.41666666667	National	Random	Anhui, Hebei, Shanxi	China	Asia	No	Intensive	Growing-finishing	Intensive	Yes
2020-yang	Yang	Yang, Hongyan, et al. "Antibiotic and Metal Resistance in Escherichia coli Isolated from Pig Slaughterhouses in the United Kingdom." Antibiotics 9.11 (2020): 746.	Disk diffusion	Diffusion	CLSI	CLSI	No	Vet01, M02, M07	2018	NA	Ciprofloxacin	80	0	0	High	Healthy	2020	2007-2010	National	Unknown	National	UK	Europe	No	Unknown	Slaughterhouse	Unknown	Yes
2020-yang	Yang	Yang, Hongyan, et al. "Antibiotic and Metal Resistance in Escherichia coli Isolated from Pig Slaughterhouses in the United Kingdom." Antibiotics 9.11 (2020): 746.	Disk diffusion	Diffusion	CLSI	CLSI	No	Vet01, M02, M07	2018	NA	Enrofloxacin	80	0	0	High	Healthy	2020	2007-2010	National	Unknown	National	UK	Europe	No	Unknown	Slaughterhouse	Unknown	Yes
2020-yang	Yang	Yang, Hongyan, et al. "Antibiotic and Metal Resistance in Escherichia coli Isolated from Pig Slaughterhouses in the United Kingdom." Antibiotics 9.11 (2020): 746.	Agar dilution	Dilution	CLSI	CLSI	No	Vet01, M02, M07	2018	No	Colistin	80	0	0	High	Healthy	2020	2007-2010	National	Unknown	National	UK	Europe	No	Unknown	Slaughterhouse	Unknown	Yes
2020-yang	Yang	Yang, Hongyan, et al. "Antibiotic and Metal Resistance in Escherichia coli Isolated from Pig Slaughterhouses in the United Kingdom." Antibiotics 9.11 (2020): 746.	PCR	PCR	NA	NA	NA	NA	NA	NA	mcr-1	80	0	0	High	Healthy	2020	2007-2010	National	Unknown	National	UK	Europe	No	Unknown	Slaughterhouse	Unknown	Yes
2020-wang(2)	Wang	Wang, Yining, et al. "Genetic diversity, antimicrobial resistance and extended-spectrum β-lactamase type of Escherichia coli isolates from chicken, dog, pig and yak in Gansu and Qinghai Provinces, China." Journal of Global Antimicrobial Resistance 22 (2020): 726-732.	Disk diffusion	Diffusion	CLSI	Unknown	No	M31-A3	2008	NA	Enrofloxacin	165	86	86	Lower	Healthy	2020	2017.41666666667-2018.83333333333	National	Stratified	Qinghai, Gansu	China	Asia	No	Breeding	Unknown	Breeding	No
2020-wang(2)	Wang	Wang, Yining, et al. "Genetic diversity, antimicrobial resistance and extended-spectrum β-lactamase type of Escherichia coli isolates from chicken, dog, pig and yak in Gansu and Qinghai Provinces, China." Journal of Global Antimicrobial Resistance 22 (2020): 726-732.	Disk diffusion	Diffusion	CLSI	Unknown	No	M31-A3	2008	NA	Ciprofloxacin	165	71	79	Lower	Healthy	2020	2017.41666666667-2018.83333333333	National	Stratified	Qinghai, Gansu	China	Asia	No	Breeding	Unknown	Breeding	No
2020-wang(2)	Wang	Wang, Yining, et al. "Genetic diversity, antimicrobial resistance and extended-spectrum β-lactamase type of Escherichia coli isolates from chicken, dog, pig and yak in Gansu and Qinghai Provinces, China." Journal of Global Antimicrobial Resistance 22 (2020): 726-732.	Broth microdilution	Dilution	CLSI	Unknown	No	M31-A3	2008	No	Colistin	3396	1153	1153	Lower	Healthy	2020	2015-2016	National	Stratified	National	China	Asia	Yes	Unknown	Unknown	Unknown	No
2020-wang(2)	Wang	Wang, Yining, et al. "Genetic diversity, antimicrobial resistance and extended-spectrum β-lactamase type of Escherichia coli isolates from chicken, dog, pig and yak in Gansu and Qinghai Provinces, China." Journal of Global Antimicrobial Resistance 22 (2020): 726-732.	Broth microdilution	Dilution	CLSI	Unknown	No	M31-A3	2008	No	Colistin	2781	142	142	Lower	Healthy	2020	2017-2018	National	Stratified	National	China	Asia	Yes	Unknown	Unknown	Unknown	No
2020-VIDAL	Vidal	Vidal, Anna, et al. "Antimicrobial resistance profiles and characterization of Escherichia coli strains from cases of neonatal diarrhea in Spanish pig farms." Veterinary sciences 7.2 (2020): 48.	Disk diffusion	Diffusion	CLSI	CLSI	Yes	M100, Vet08	2018, 209	NA	Ciprofloxacin	94	46	51	High	Diseased	2020	2017-2018	Local	Unknown	Catolonia	Spain	Europe	No	Conventional	Neonates	Conventional	Yes
2020-VIDAL	Vidal	Vidal, Anna, et al. "Antimicrobial resistance profiles and characterization of Escherichia coli strains from cases of neonatal diarrhea in Spanish pig farms." Veterinary sciences 7.2 (2020): 48.	Disk diffusion	Diffusion	CLSI	CLSI	Yes	M100, Vet08	2018, 209	NA	Enrofloxacin	94	49	49	High	Diseased	2020	2017-2018	Local	Unknown	Catolonia	Spain	Europe	No	Conventional	Neonates	Conventional	Yes
2020-VIDAL	Vidal	Vidal, Anna, et al. "Antimicrobial resistance profiles and characterization of Escherichia coli strains from cases of neonatal diarrhea in Spanish pig farms." Veterinary sciences 7.2 (2020): 48.	Broth microdilution	Dilution	CLSI	ECOFF	Yes	M100, Vet08	2018, 209	No	Colistin	94	5	5	High	Diseased	2020	2017-2018	Local	Unknown	Catolonia	Spain	Europe	No	Conventional	Neonates	Conventional	Yes
2020-VIDAL	Vidal	Vidal, Anna, et al. "Antimicrobial resistance profiles and characterization of Escherichia coli strains from cases of neonatal diarrhea in Spanish pig farms." Veterinary sciences 7.2 (2020): 48.	Disk diffusion	Diffusion	CLSI	CLSI	Yes	M100, Vet08	2018, 209	NA	Ciprofloxacin	28	4	4	High	Healthy	2020	2017-2018	Local	Unknown	Catolonia	Spain	Europe	No	Conventional	Neonates	Conventional	Yes
2020-VIDAL	Vidal	Vidal, Anna, et al. "Antimicrobial resistance profiles and characterization of Escherichia coli strains from cases of neonatal diarrhea in Spanish pig farms." Veterinary sciences 7.2 (2020): 48.	Disk diffusion	Diffusion	CLSI	CLSI	Yes	M100, Vet08	2018, 209	NA	Enrofloxacin	28	7	7	High	Healthy	2020	2017-2018	Local	Unknown	Catolonia	Spain	Europe	No	Conventional	Neonates	Conventional	Yes
2020-VIDAL	Vidal	Vidal, Anna, et al. "Antimicrobial resistance profiles and characterization of Escherichia coli strains from cases of neonatal diarrhea in Spanish pig farms." Veterinary sciences 7.2 (2020): 48.	Broth microdilution	Dilution	CLSI	ECOFF	Yes	M100, Vet08	2018, 209	No	Colistin	28	2	2	High	Healthy	2020	2017-2018	Local	Unknown	Catolonia	Spain	Europe	No	Conventional	Neonates	Conventional	Yes
2020-VIDAL	Vidal	Vidal, Anna, et al. "Antimicrobial resistance profiles and characterization of Escherichia coli strains from cases of neonatal diarrhea in Spanish pig farms." Veterinary sciences 7.2 (2020): 48.	PCR	PCR	NA	NA	NA	NA	NA	NA	mcr-5	94	0	0	High	Diseased	2020	2017-2018	Local	Unknown	Catolonia	Spain	Europe	No	Conventional	Neonates	Conventional	Yes
2020-VIDAL	Vidal	Vidal, Anna, et al. "Antimicrobial resistance profiles and characterization of Escherichia coli strains from cases of neonatal diarrhea in Spanish pig farms." Veterinary sciences 7.2 (2020): 48.	PCR	PCR	NA	NA	NA	NA	NA	NA	mcr-4	122	1	0	High	Mixed	2020	2017-2018	Local	Unknown	Catolonia	Spain	Europe	No	Conventional	Neonates	Conventional	Yes
2020-VIDAL	Vidal	Vidal, Anna, et al. "Antimicrobial resistance profiles and characterization of Escherichia coli strains from cases of neonatal diarrhea in Spanish pig farms." Veterinary sciences 7.2 (2020): 48.	PCR	PCR	NA	NA	NA	NA	NA	NA	mcr-3	94	0	0	High	Diseased	2020	2017-2018	Local	Unknown	Catolonia	Spain	Europe	No	Conventional	Neonates	Conventional	Yes
2020-VIDAL	Vidal	Vidal, Anna, et al. "Antimicrobial resistance profiles and characterization of Escherichia coli strains from cases of neonatal diarrhea in Spanish pig farms." Veterinary sciences 7.2 (2020): 48.	PCR	PCR	NA	NA	NA	NA	NA	NA	mcr-2	94	0	0	High	Diseased	2020	2017-2018	Local	Unknown	Catolonia	Spain	Europe	No	Conventional	Neonates	Conventional	Yes
2020-VIDAL	Vidal	Vidal, Anna, et al. "Antimicrobial resistance profiles and characterization of Escherichia coli strains from cases of neonatal diarrhea in Spanish pig farms." Veterinary sciences 7.2 (2020): 48.	PCR	PCR	NA	NA	NA	NA	NA	NA	mcr-1	122	4	0	High	Mixed	2020	2017-2018	Local	Unknown	Catolonia	Spain	Europe	No	Conventional	Neonates	Conventional	Yes
2020-VIDAL	Vidal	Vidal, Anna, et al. "Antimicrobial resistance profiles and characterization of Escherichia coli strains from cases of neonatal diarrhea in Spanish pig farms." Veterinary sciences 7.2 (2020): 48.	PCR	PCR	NA	NA	NA	NA	NA	NA	mcr-5	28	0	0	High	Healthy	2020	2017-2018	Local	Unknown	Catolonia	Spain	Europe	No	Conventional	Neonates	Conventional	Yes
2020-VIDAL	Vidal	Vidal, Anna, et al. "Antimicrobial resistance profiles and characterization of Escherichia coli strains from cases of neonatal diarrhea in Spanish pig farms." Veterinary sciences 7.2 (2020): 48.	PCR	PCR	NA	NA	NA	NA	NA	NA	mcr-4	28	0	0	High	Healthy	2020	2017-2018	Local	Unknown	Catolonia	Spain	Europe	No	Conventional	Neonates	Conventional	Yes
2020-VIDAL	Vidal	Vidal, Anna, et al. "Antimicrobial resistance profiles and characterization of Escherichia coli strains from cases of neonatal diarrhea in Spanish pig farms." Veterinary sciences 7.2 (2020): 48.	PCR	PCR	NA	NA	NA	NA	NA	NA	mcr-3	28	0	0	High	Healthy	2020	2017-2018	Local	Unknown	Catolonia	Spain	Europe	No	Conventional	Neonates	Conventional	Yes
2020-VIDAL	Vidal	Vidal, Anna, et al. "Antimicrobial resistance profiles and characterization of Escherichia coli strains from cases of neonatal diarrhea in Spanish pig farms." Veterinary sciences 7.2 (2020): 48.	PCR	PCR	NA	NA	NA	NA	NA	NA	mcr-2	28	0	0	High	Healthy	2020	2017-2018	Local	Unknown	Catolonia	Spain	Europe	No	Conventional	Neonates	Conventional	Yes
2020-renzhammer	Renzhammer	Renzhammer, René, et al. "Prevalence of virulence genes and antimicrobial resistances in E. coli associated with neonatal diarrhea, postweaning diarrhea, and edema disease in pigs from Austria." Antibiotics 9.4 (2020): 208.	Disk diffusion	Diffusion	CLSI	CLSI	Yes	M100-S28	2018	NA	Ciprofloxacin	694	114	127	High	Diseased	2020	2016-2018	Unknown	Unknown	Unknown	Austria	Europe	No	Unknown	Piglets	Unknown	Yes
2020-pholwat	Pholwat	Pholwat, Suporn, et al. "Antimicrobial Resistance in Swine Fecal Specimens Across Different Farm Management Systems." Frontiers in Microbiology 11 (2020): 1238.	DIsk diffusion	Diffusion	CLSI	CLSI	No	M100-S29, Vet08	2018	NA	Ciprofloxacin	246	142	158	Lower	Healthy	2020	2018.16666666667-2019.16666666667	National	Random	National	Thailand	Asia	Yes	Mixed	Finishing	Mixed	Yes
2020-pholwat	Pholwat	Pholwat, Suporn, et al. "Antimicrobial Resistance in Swine Fecal Specimens Across Different Farm Management Systems." Frontiers in Microbiology 11 (2020): 1238.	DIsk diffusion	Diffusion	CLSI	CLSI	No	M100-S29, Vet08	2018	NA	Enrofloxacin	246	137	137	Lower	Healthy	2020	2018.16666666667-2019.16666666667	National	Random	National	Thailand	Asia	Yes	Mixed	Finishing	Mixed	Yes
2020-moenningkoff	Moeningkoff	Moennighoff, C., et al. "Phenotypic antimicrobial resistance in Escherichia coli strains isolated from swine husbandries in North Western Germany–temporal patterns in samples from laboratory practice from 2006 to 2017." BMC veterinary research 16.1 (2020): 1-14.	Broth microdilution	Dilution	CLSI	CLSI	Yes	Vet08	2018	Yes	Colistin	310	16	16	High	Diseased	2020	2006	Local	Stratified random	North-West	Germany	Europe	No	Unknown	Mixed	Unknown	Yes
2020-moenningkoff	Moeningkoff	Moennighoff, C., et al. "Phenotypic antimicrobial resistance in Escherichia coli strains isolated from swine husbandries in North Western Germany–temporal patterns in samples from laboratory practice from 2006 to 2017." BMC veterinary research 16.1 (2020): 1-14.	Broth microdilution	Dilution	CLSI	CLSI	Yes	Vet08	2018	Yes	Colistin	381	28	28	High	Diseased	2020	2007	Local	Stratified random	North-West	Germany	Europe	No	Unknown	Mixed	Unknown	Yes
2020-moenningkoff	Moeningkoff	Moennighoff, C., et al. "Phenotypic antimicrobial resistance in Escherichia coli strains isolated from swine husbandries in North Western Germany–temporal patterns in samples from laboratory practice from 2006 to 2017." BMC veterinary research 16.1 (2020): 1-14.	Broth microdilution	Dilution	CLSI	CLSI	Yes	Vet08	2018	Yes	Colistin	309	28	28	High	Diseased	2020	2008	Local	Stratified random	North-West	Germany	Europe	No	Unknown	Mixed	Unknown	Yes
2020-moenningkoff	Moeningkoff	Moennighoff, C., et al. "Phenotypic antimicrobial resistance in Escherichia coli strains isolated from swine husbandries in North Western Germany–temporal patterns in samples from laboratory practice from 2006 to 2017." BMC veterinary research 16.1 (2020): 1-14.	Broth microdilution	Dilution	CLSI	CLSI	Yes	Vet08	2018	Yes	Colistin	270	25	25	High	Diseased	2020	2009	Local	Stratified random	North-West	Germany	Europe	No	Unknown	Mixed	Unknown	Yes
2020-moenningkoff	Moeningkoff	Moennighoff, C., et al. "Phenotypic antimicrobial resistance in Escherichia coli strains isolated from swine husbandries in North Western Germany–temporal patterns in samples from laboratory practice from 2006 to 2017." BMC veterinary research 16.1 (2020): 1-14.	Broth microdilution	Dilution	CLSI	CLSI	Yes	Vet08	2018	Yes	Colistin	270	34	34	High	Diseased	2020	2010	Local	Stratified random	North-West	Germany	Europe	No	Unknown	Mixed	Unknown	Yes
2020-moenningkoff	Moeningkoff	Moennighoff, C., et al. "Phenotypic antimicrobial resistance in Escherichia coli strains isolated from swine husbandries in North Western Germany–temporal patterns in samples from laboratory practice from 2006 to 2017." BMC veterinary research 16.1 (2020): 1-14.	Broth microdilution	Dilution	CLSI	CLSI	Yes	Vet08	2018	Yes	Colistin	266	36	36	High	Diseased	2020	2011	Local	Stratified random	North-West	Germany	Europe	No	Unknown	Mixed	Unknown	Yes
2020-moenningkoff	Moeningkoff	Moennighoff, C., et al. "Phenotypic antimicrobial resistance in Escherichia coli strains isolated from swine husbandries in North Western Germany–temporal patterns in samples from laboratory practice from 2006 to 2017." BMC veterinary research 16.1 (2020): 1-14.	Broth microdilution	Dilution	CLSI	CLSI	Yes	Vet08	2018	Yes	Colistin	261	36	36	High	Diseased	2020	2012	Local	Stratified random	North-West	Germany	Europe	No	Unknown	Mixed	Unknown	Yes
2020-moenningkoff	Moeningkoff	Moennighoff, C., et al. "Phenotypic antimicrobial resistance in Escherichia coli strains isolated from swine husbandries in North Western Germany–temporal patterns in samples from laboratory practice from 2006 to 2017." BMC veterinary research 16.1 (2020): 1-14.	Broth microdilution	Dilution	CLSI	CLSI	Yes	Vet08	2018	Yes	Colistin	296	33	33	High	Diseased	2020	2013	Local	Stratified random	North-West	Germany	Europe	No	Unknown	Mixed	Unknown	Yes
2020-moenningkoff	Moeningkoff	Moennighoff, C., et al. "Phenotypic antimicrobial resistance in Escherichia coli strains isolated from swine husbandries in North Western Germany–temporal patterns in samples from laboratory practice from 2006 to 2017." BMC veterinary research 16.1 (2020): 1-14.	Broth microdilution	Dilution	CLSI	CLSI	Yes	Vet08	2018	Yes	Colistin	206	26	26	High	Diseased	2020	2014	Local	Stratified random	North-West	Germany	Europe	No	Unknown	Mixed	Unknown	Yes
2020-moenningkoff	Moeningkoff	Moennighoff, C., et al. "Phenotypic antimicrobial resistance in Escherichia coli strains isolated from swine husbandries in North Western Germany–temporal patterns in samples from laboratory practice from 2006 to 2017." BMC veterinary research 16.1 (2020): 1-14.	Broth microdilution	Dilution	CLSI	CLSI	Yes	Vet08	2018	Yes	Colistin	194	31	31	High	Diseased	2020	2015	Local	Stratified random	North-West	Germany	Europe	No	Unknown	Mixed	Unknown	Yes
2020-moenningkoff	Moeningkoff	Moennighoff, C., et al. "Phenotypic antimicrobial resistance in Escherichia coli strains isolated from swine husbandries in North Western Germany–temporal patterns in samples from laboratory practice from 2006 to 2017." BMC veterinary research 16.1 (2020): 1-14.	Broth microdilution	Dilution	CLSI	CLSI	Yes	Vet08	2018	Yes	Colistin	67	20	20	High	Diseased	2020	2016	Local	Stratified random	North-West	Germany	Europe	No	Unknown	Mixed	Unknown	Yes
2020-moenningkoff	Moeningkoff	Moennighoff, C., et al. "Phenotypic antimicrobial resistance in Escherichia coli strains isolated from swine husbandries in North Western Germany–temporal patterns in samples from laboratory practice from 2006 to 2017." BMC veterinary research 16.1 (2020): 1-14.	Broth microdilution	Dilution	CLSI	CLSI	Yes	Vet08	2018	Yes	Colistin	124	13	13	High	Diseased	2020	2017	Local	Stratified random	North-West	Germany	Europe	No	Unknown	Mixed	Unknown	Yes
2020-moenningkoff	Moeningkoff	Moennighoff, C., et al. "Phenotypic antimicrobial resistance in Escherichia coli strains isolated from swine husbandries in North Western Germany–temporal patterns in samples from laboratory practice from 2006 to 2017." BMC veterinary research 16.1 (2020): 1-14.	Broth microdilution	Dilution	CLSI	CLSI	Yes	Vet08	2018	Yes	Enrofloxacin	310	8	8	High	Diseased	2020	2006	Local	Stratified random	North-West	Germany	Europe	No	Unknown	Mixed	Unknown	Yes
2020-moenningkoff	Moeningkoff	Moennighoff, C., et al. "Phenotypic antimicrobial resistance in Escherichia coli strains isolated from swine husbandries in North Western Germany–temporal patterns in samples from laboratory practice from 2006 to 2017." BMC veterinary research 16.1 (2020): 1-14.	Broth microdilution	Dilution	CLSI	CLSI	Yes	Vet08	2018	Yes	Enrofloxacin	381	8	8	High	Diseased	2020	2007	Local	Stratified random	North-West	Germany	Europe	No	Unknown	Mixed	Unknown	Yes
2020-moenningkoff	Moeningkoff	Moennighoff, C., et al. "Phenotypic antimicrobial resistance in Escherichia coli strains isolated from swine husbandries in North Western Germany–temporal patterns in samples from laboratory practice from 2006 to 2017." BMC veterinary research 16.1 (2020): 1-14.	Broth microdilution	Dilution	CLSI	CLSI	Yes	Vet08	2018	Yes	Enrofloxacin	309	6	6	High	Diseased	2020	2008	Local	Stratified random	North-West	Germany	Europe	No	Unknown	Mixed	Unknown	Yes
2020-moenningkoff	Moeningkoff	Moennighoff, C., et al. "Phenotypic antimicrobial resistance in Escherichia coli strains isolated from swine husbandries in North Western Germany–temporal patterns in samples from laboratory practice from 2006 to 2017." BMC veterinary research 16.1 (2020): 1-14.	Broth microdilution	Dilution	CLSI	CLSI	Yes	Vet08	2018	Yes	Enrofloxacin	270	4	4	High	Diseased	2020	2009	Local	Stratified random	North-West	Germany	Europe	No	Unknown	Mixed	Unknown	Yes
2020-moenningkoff	Moeningkoff	Moennighoff, C., et al. "Phenotypic antimicrobial resistance in Escherichia coli strains isolated from swine husbandries in North Western Germany–temporal patterns in samples from laboratory practice from 2006 to 2017." BMC veterinary research 16.1 (2020): 1-14.	Broth microdilution	Dilution	CLSI	CLSI	Yes	Vet08	2018	Yes	Enrofloxacin	270	6	6	High	Diseased	2020	2010	Local	Stratified random	North-West	Germany	Europe	No	Unknown	Mixed	Unknown	Yes
2020-moenningkoff	Moeningkoff	Moennighoff, C., et al. "Phenotypic antimicrobial resistance in Escherichia coli strains isolated from swine husbandries in North Western Germany–temporal patterns in samples from laboratory practice from 2006 to 2017." BMC veterinary research 16.1 (2020): 1-14.	Broth microdilution	Dilution	CLSI	CLSI	Yes	Vet08	2018	Yes	Enrofloxacin	266	11	11	High	Diseased	2020	2011	Local	Stratified random	North-West	Germany	Europe	No	Unknown	Mixed	Unknown	Yes
2020-moenningkoff	Moeningkoff	Moennighoff, C., et al. "Phenotypic antimicrobial resistance in Escherichia coli strains isolated from swine husbandries in North Western Germany–temporal patterns in samples from laboratory practice from 2006 to 2017." BMC veterinary research 16.1 (2020): 1-14.	Broth microdilution	Dilution	CLSI	CLSI	Yes	Vet08	2018	Yes	Enrofloxacin	261	7	7	High	Diseased	2020	2012	Local	Stratified random	North-West	Germany	Europe	No	Unknown	Mixed	Unknown	Yes
2020-moenningkoff	Moeningkoff	Moennighoff, C., et al. "Phenotypic antimicrobial resistance in Escherichia coli strains isolated from swine husbandries in North Western Germany–temporal patterns in samples from laboratory practice from 2006 to 2017." BMC veterinary research 16.1 (2020): 1-14.	Broth microdilution	Dilution	CLSI	CLSI	Yes	Vet08	2018	Yes	Enrofloxacin	296	10	10	High	Diseased	2020	2013	Local	Stratified random	North-West	Germany	Europe	No	Unknown	Mixed	Unknown	Yes
2020-moenningkoff	Moeningkoff	Moennighoff, C., et al. "Phenotypic antimicrobial resistance in Escherichia coli strains isolated from swine husbandries in North Western Germany–temporal patterns in samples from laboratory practice from 2006 to 2017." BMC veterinary research 16.1 (2020): 1-14.	Broth microdilution	Dilution	CLSI	CLSI	Yes	Vet08	2018	Yes	Enrofloxacin	206	6	6	High	Diseased	2020	2014	Local	Stratified random	North-West	Germany	Europe	No	Unknown	Mixed	Unknown	Yes
2020-moenningkoff	Moeningkoff	Moennighoff, C., et al. "Phenotypic antimicrobial resistance in Escherichia coli strains isolated from swine husbandries in North Western Germany–temporal patterns in samples from laboratory practice from 2006 to 2017." BMC veterinary research 16.1 (2020): 1-14.	Broth microdilution	Dilution	CLSI	CLSI	Yes	Vet08	2018	Yes	Enrofloxacin	194	14	14	High	Diseased	2020	2015	Local	Stratified random	North-West	Germany	Europe	No	Unknown	Mixed	Unknown	Yes
2020-moenningkoff	Moeningkoff	Moennighoff, C., et al. "Phenotypic antimicrobial resistance in Escherichia coli strains isolated from swine husbandries in North Western Germany–temporal patterns in samples from laboratory practice from 2006 to 2017." BMC veterinary research 16.1 (2020): 1-14.	Broth microdilution	Dilution	CLSI	CLSI	Yes	Vet08	2018	Yes	Enrofloxacin	67	9	9	High	Diseased	2020	2016	Local	Stratified random	North-West	Germany	Europe	No	Unknown	Mixed	Unknown	Yes
2020-moenningkoff	Moeningkoff	Moennighoff, C., et al. "Phenotypic antimicrobial resistance in Escherichia coli strains isolated from swine husbandries in North Western Germany–temporal patterns in samples from laboratory practice from 2006 to 2017." BMC veterinary research 16.1 (2020): 1-14.	Broth microdilution	Dilution	CLSI	CLSI	Yes	Vet08	2018	Yes	Enrofloxacin	124	3	3	High	Diseased	2020	2017	Local	Stratified random	North-West	Germany	Europe	No	Unknown	Mixed	Unknown	Yes
2020-migura-garcia	Migura-Garcia	Migura-Garcia, Lourdes, et al. "mcr-colistin resistance genes mobilized by IncX4, IncHI2, and IncI2 plasmids in Escherichia coli of pigs and White Stork in Spain." Frontiers in microbiology 10 (2020): 3072.	PCR	PCR	NA	NA	NA	NA	NA	NA	mcr-1	70	14	0	High	Diseased	2020	2005-2014	Unknown	Unknown	Unknown	Spain	Europe	No	Unknown	Post-weaning piglets	Unknown	Yes
2020-migura-garcia	Migura-Garcia	Migura-Garcia, Lourdes, et al. "mcr-colistin resistance genes mobilized by IncX4, IncHI2, and IncI2 plasmids in Escherichia coli of pigs and White Stork in Spain." Frontiers in microbiology 10 (2020): 3072.	PCR	PCR	NA	NA	NA	NA	NA	NA	mcr-2	70	0	0	High	Diseased	2020	2005-2014	Unknown	Unknown	Unknown	Spain	Europe	No	Unknown	Post-weaning piglets	Unknown	Yes
2020-migura-garcia	Migura-Garcia	Migura-Garcia, Lourdes, et al. "mcr-colistin resistance genes mobilized by IncX4, IncHI2, and IncI2 plasmids in Escherichia coli of pigs and White Stork in Spain." Frontiers in microbiology 10 (2020): 3072.	PCR	PCR	NA	NA	NA	NA	NA	NA	mcr-3	70	0	0	High	Diseased	2020	2005-2014	Unknown	Unknown	Unknown	Spain	Europe	No	Unknown	Post-weaning piglets	Unknown	Yes
2020-migura-garcia	Migura-Garcia	Migura-Garcia, Lourdes, et al. "mcr-colistin resistance genes mobilized by IncX4, IncHI2, and IncI2 plasmids in Escherichia coli of pigs and White Stork in Spain." Frontiers in microbiology 10 (2020): 3072.	PCR	PCR	NA	NA	NA	NA	NA	NA	mcr-4	70	1	0	High	Diseased	2020	2005-2014	Unknown	Unknown	Unknown	Spain	Europe	No	Unknown	Post-weaning piglets	Unknown	Yes
2020-migura-garcia	Migura-Garcia	Migura-Garcia, Lourdes, et al. "mcr-colistin resistance genes mobilized by IncX4, IncHI2, and IncI2 plasmids in Escherichia coli of pigs and White Stork in Spain." Frontiers in microbiology 10 (2020): 3072.	PCR	PCR	NA	NA	NA	NA	NA	NA	mcr-5	70	0	0	High	Diseased	2020	2005-2014	Unknown	Unknown	Unknown	Spain	Europe	No	Unknown	Post-weaning piglets	Unknown	Yes
2020-mandakini	Mandakini	Mandakini, R., et al. "Higher prevalence of multidrug-resistant extended-spectrum β-lactamases producing Escherichia coli in unorganized pig farms compared to organized pig farms in Mizoram, India." Veterinary World 13.12 (2020): 2752.	Disk diffusion	Diffusion	CLSI	Unknown	No	M100	2018	NA	Ciprofloxacin	138	21	23	Lower	Mixed	2020	2012.75-2014.41666666667	Local	Random	Mizoram	India	Asia	No	Organzied, unorganized	Mixed	Organzied, unorganized	Yes
2020-lunha	Lunha	Lunha, Kamonwan, et al. "Antimicrobial resistance in fecal Escherichia coli from humans and pigs at farms at different levels of intensification." Antibiotics 9.10 (2020): 662.	Disk diffusion	DIffusion	EUCAST	EUCAST clinical	No	NA	NA	NA	Ciprofloxacin	757	98	98	Lower	Healthy	2020	2018.75-2019	Local	Random	Khon Kaen	Thailand	Asia	Yes	Mixed	Sows	Mixed	Yes
2020-liu	Liu	Liu, Jing-Yi, et al. "Increased mcr-1 in pathogenic Escherichia coli from diseased swine, Taiwan." Journal of Microbiology, Immunology and Infection 53.5 (2020): 751-756.	Broth microdilution	Dilution	Unknown	Unknown	No	NA	NA	No	Enrofloxacin	96	46	46	High	Diseased	2020	2012	Unknown	Unknown	Unknown	Taiwan	Asia	No	Unknown	Unknown	Unknown	No
2020-liu	Liu	Liu, Jing-Yi, et al. "Increased mcr-1 in pathogenic Escherichia coli from diseased swine, Taiwan." Journal of Microbiology, Immunology and Infection 53.5 (2020): 751-756.	Broth microdilution	Dilution	Unknown	Unknown	No	NA	NA	No	Colistin	96	14	14	High	Diseased	2020	2012	Unknown	Unknown	Unknown	Taiwan	Asia	No	Unknown	Unknown	Unknown	No
2020-liu	Liu	Liu, Jing-Yi, et al. "Increased mcr-1 in pathogenic Escherichia coli from diseased swine, Taiwan." Journal of Microbiology, Immunology and Infection 53.5 (2020): 751-756.	Broth microdilution	Dilution	Unknown	Unknown	No	NA	NA	No	Ciprofloxacin	96	40	44	High	Diseased	2020	2012	Unknown	Unknown	Unknown	Taiwan	Asia	No	Unknown	Unknown	Unknown	No
2020-liu	Liu	Liu, Jing-Yi, et al. "Increased mcr-1 in pathogenic Escherichia coli from diseased swine, Taiwan." Journal of Microbiology, Immunology and Infection 53.5 (2020): 751-756.	Broth microdilution	Dilution	Unknown	Unknown	No	NA	NA	No	Enrofloxacin	252	123	123	High	Diseased	2020	2013	Unknown	Unknown	Unknown	Taiwan	Asia	No	Unknown	Unknown	Unknown	No
2020-liu	Liu	Liu, Jing-Yi, et al. "Increased mcr-1 in pathogenic Escherichia coli from diseased swine, Taiwan." Journal of Microbiology, Immunology and Infection 53.5 (2020): 751-756.	Broth microdilution	Dilution	Unknown	Unknown	No	NA	NA	No	Colistin	252	100	100	High	Diseased	2020	2013	Unknown	Unknown	Unknown	Taiwan	Asia	No	Unknown	Unknown	Unknown	No
2020-liu	Liu	Liu, Jing-Yi, et al. "Increased mcr-1 in pathogenic Escherichia coli from diseased swine, Taiwan." Journal of Microbiology, Immunology and Infection 53.5 (2020): 751-756.	Broth microdilution	Dilution	Unknown	Unknown	No	NA	NA	No	Ciprofloxacin	252	95	105	High	Diseased	2020	2013	Unknown	Unknown	Unknown	Taiwan	Asia	No	Unknown	Unknown	Unknown	No
2020-liu	Liu	Liu, Jing-Yi, et al. "Increased mcr-1 in pathogenic Escherichia coli from diseased swine, Taiwan." Journal of Microbiology, Immunology and Infection 53.5 (2020): 751-756.	Broth microdilution	Dilution	Unknown	Unknown	No	NA	NA	No	Enrofloxacin	381	207	207	High	Diseased	2020	2014	Unknown	Unknown	Unknown	Taiwan	Asia	No	Unknown	Unknown	Unknown	No
2020-liu	Liu	Liu, Jing-Yi, et al. "Increased mcr-1 in pathogenic Escherichia coli from diseased swine, Taiwan." Journal of Microbiology, Immunology and Infection 53.5 (2020): 751-756.	Broth microdilution	Dilution	Unknown	Unknown	No	NA	NA	No	Colistin	381	159	159	High	Diseased	2020	2014	Unknown	Unknown	Unknown	Taiwan	Asia	No	Unknown	Unknown	Unknown	No
2020-liu	Liu	Liu, Jing-Yi, et al. "Increased mcr-1 in pathogenic Escherichia coli from diseased swine, Taiwan." Journal of Microbiology, Immunology and Infection 53.5 (2020): 751-756.	Broth microdilution	Dilution	Unknown	Unknown	No	NA	NA	No	Ciprofloxacin	381	162	178	High	Diseased	2020	2014	Unknown	Unknown	Unknown	Taiwan	Asia	No	Unknown	Unknown	Unknown	No
2020-liu	Liu	Liu, Jing-Yi, et al. "Increased mcr-1 in pathogenic Escherichia coli from diseased swine, Taiwan." Journal of Microbiology, Immunology and Infection 53.5 (2020): 751-756.	Broth microdilution	Dilution	Unknown	Unknown	No	NA	NA	No	Enrofloxacin	361	196	196	High	Diseased	2020	2015	Unknown	Unknown	Unknown	Taiwan	Asia	No	Unknown	Unknown	Unknown	No
2020-liu	Liu	Liu, Jing-Yi, et al. "Increased mcr-1 in pathogenic Escherichia coli from diseased swine, Taiwan." Journal of Microbiology, Immunology and Infection 53.5 (2020): 751-756.	Broth microdilution	Dilution	Unknown	Unknown	No	NA	NA	No	Colistin	361	169	169	High	Diseased	2020	2015	Unknown	Unknown	Unknown	Taiwan	Asia	No	Unknown	Unknown	Unknown	No
2020-liu	Liu	Liu, Jing-Yi, et al. "Increased mcr-1 in pathogenic Escherichia coli from diseased swine, Taiwan." Journal of Microbiology, Immunology and Infection 53.5 (2020): 751-756.	Broth microdilution	Dilution	Unknown	Unknown	No	NA	NA	No	Ciprofloxacin	361	164	180	High	Diseased	2020	2015	Unknown	Unknown	Unknown	Taiwan	Asia	No	Unknown	Unknown	Unknown	No
2020-liu	Liu	Liu, Jing-Yi, et al. "Increased mcr-1 in pathogenic Escherichia coli from diseased swine, Taiwan." Journal of Microbiology, Immunology and Infection 53.5 (2020): 751-756.	Broth microdilution	Dilution	Unknown	Unknown	No	NA	NA	No	Enrofloxacin	144	64	64	High	Diseased	2020	2016	Unknown	Unknown	Unknown	Taiwan	Asia	No	Unknown	Unknown	Unknown	No
2020-liu	Liu	Liu, Jing-Yi, et al. "Increased mcr-1 in pathogenic Escherichia coli from diseased swine, Taiwan." Journal of Microbiology, Immunology and Infection 53.5 (2020): 751-756.	Broth microdilution	Dilution	Unknown	Unknown	No	NA	NA	No	Colistin	144	63	63	High	Diseased	2020	2016	Unknown	Unknown	Unknown	Taiwan	Asia	No	Unknown	Unknown	Unknown	No
2020-liu	Liu	Liu, Jing-Yi, et al. "Increased mcr-1 in pathogenic Escherichia coli from diseased swine, Taiwan." Journal of Microbiology, Immunology and Infection 53.5 (2020): 751-756.	Broth microdilution	Dilution	Unknown	Unknown	No	NA	NA	No	Ciprofloxacin	144	57	63	High	Diseased	2020	2016	Unknown	Unknown	Unknown	Taiwan	Asia	No	Unknown	Unknown	Unknown	No
2020-liu	Liu	Liu, Jing-Yi, et al. "Increased mcr-1 in pathogenic Escherichia coli from diseased swine, Taiwan." Journal of Microbiology, Immunology and Infection 53.5 (2020): 751-756.	PCR	PCR	NA	NA	NA	NA	NA	NA	mcr-1	96	12	0	High	Diseased	2020	2012	Unknown	Unknown	Unknown	Taiwan	Asia	No	Unknown	Unknown	Unknown	No
2020-liu	Liu	Liu, Jing-Yi, et al. "Increased mcr-1 in pathogenic Escherichia coli from diseased swine, Taiwan." Journal of Microbiology, Immunology and Infection 53.5 (2020): 751-756.	PCR	PCR	NA	NA	NA	NA	NA	NA	mcr-1	252	86	0	High	Diseased	2020	2013	Unknown	Unknown	Unknown	Taiwan	Asia	No	Unknown	Unknown	Unknown	No
2020-liu	Liu	Liu, Jing-Yi, et al. "Increased mcr-1 in pathogenic Escherichia coli from diseased swine, Taiwan." Journal of Microbiology, Immunology and Infection 53.5 (2020): 751-756.	PCR	PCR	NA	NA	NA	NA	NA	NA	mcr-1	381	152	0	High	Diseased	2020	2014	Unknown	Unknown	Unknown	Taiwan	Asia	No	Unknown	Unknown	Unknown	No
2020-liu	Liu	Liu, Jing-Yi, et al. "Increased mcr-1 in pathogenic Escherichia coli from diseased swine, Taiwan." Journal of Microbiology, Immunology and Infection 53.5 (2020): 751-756.	PCR	PCR	NA	NA	NA	NA	NA	NA	mcr-1	361	152	0	High	Diseased	2020	2015	Unknown	Unknown	Unknown	Taiwan	Asia	No	Unknown	Unknown	Unknown	No
2020-liu	Liu	Liu, Jing-Yi, et al. "Increased mcr-1 in pathogenic Escherichia coli from diseased swine, Taiwan." Journal of Microbiology, Immunology and Infection 53.5 (2020): 751-756.	PCR	PCR	NA	NA	NA	NA	NA	NA	mcr-1	144	48	0	High	Diseased	2020	2016	Unknown	Unknown	Unknown	Taiwan	Asia	No	Unknown	Unknown	Unknown	No
2020-kylla	Kylla	Kylla, Hosterson, et al. "Characterisation of porcine enteropathogenic isolated in northeastern India." Journal of Veterinary Research 64.3 (2020): 391-397.	Disk diffusion	Diffusion	CLSI	Manufacturer	No	M100-S23	2013	NA	Ciprofloxacin	42	2	2	Lower	Diseased	2020	NA	National	Unknown	Meghalaya, Mizoram, Nagaland	India	Asia	No	Organzied, unorganized	9 week piglets	Organzied, unorganized	Yes
2020-kylla	Kylla	Kylla, Hosterson, et al. "Characterisation of porcine enteropathogenic isolated in northeastern India." Journal of Veterinary Research 64.3 (2020): 391-397.	Disk diffusion	Diffusion	CLSI	Manufacturer	No	M100-S23	2013	NA	Enrofloxacin	42	24	24	Lower	Diseased	2020	NA	National	Unknown	Meghalaya, Mizoram, Nagaland	India	Asia	No	Organzied, unorganized	9 week piglets	Organzied, unorganized	Yes
2020-hsueh	Hsueh	Hsueh, Shun-Chung, et al. "Molecular Evidence for Intra-and Inter-Farm Spread of Porcine mcr-1-Carrying Escherichia coli in Taiwan." Frontiers in Microbiology 11 (2020): 1967.	Broth microdilution	Dilution	Manufacturer	CLSI	No	M100-S30	2020	No	Ciprofloxacin	90	39	39	High	Diseased	2020	2013.08333333333-2019	National	Unknown	National	Taiwan	Asia	No	Unknown	10 week piglets	Unknown	Yes
2020-hsueh	Hsueh	Hsueh, Shun-Chung, et al. "Molecular Evidence for Intra-and Inter-Farm Spread of Porcine mcr-1-Carrying Escherichia coli in Taiwan." Frontiers in Microbiology 11 (2020): 1967.	Broth microdilution	Dilution	Manufacturer	CLSI	No	M100-S30	2020	Yes	Colistin	90	50	50	High	Diseased	2020	2013.08333333333-2019	National	Unknown	National	Taiwan	Asia	No	Unknown	10 week piglets	Unknown	Yes
2020-hsueh	Hsueh	Hsueh, Shun-Chung, et al. "Molecular Evidence for Intra-and Inter-Farm Spread of Porcine mcr-1-Carrying Escherichia coli in Taiwan." Frontiers in Microbiology 11 (2020): 1967.	PCR	PCR	NA	NA	NA	NA	NA	NA	mcr-1	90	39	0	High	Diseased	2020	2013.08333333333-2019	National	Unknown	National	Taiwan	Asia	No	Unknown	10 week piglets	Unknown	Yes
2020-hsueh	Hsueh	Hsueh, Shun-Chung, et al. "Molecular Evidence for Intra-and Inter-Farm Spread of Porcine mcr-1-Carrying Escherichia coli in Taiwan." Frontiers in Microbiology 11 (2020): 1967.	PCR	PCR	NA	NA	NA	NA	NA	NA	mcr-2	90	0	0	High	Diseased	2020	2013.08333333333-2019	National	Unknown	National	Taiwan	Asia	No	Unknown	10 week piglets	Unknown	Yes
2020-hsueh	Hsueh	Hsueh, Shun-Chung, et al. "Molecular Evidence for Intra-and Inter-Farm Spread of Porcine mcr-1-Carrying Escherichia coli in Taiwan." Frontiers in Microbiology 11 (2020): 1967.	PCR	PCR	NA	NA	NA	NA	NA	NA	mcr-3	90	0	0	High	Diseased	2020	2013.08333333333-2019	National	Unknown	National	Taiwan	Asia	No	Unknown	10 week piglets	Unknown	Yes
2020-hsueh	Hsueh	Hsueh, Shun-Chung, et al. "Molecular Evidence for Intra-and Inter-Farm Spread of Porcine mcr-1-Carrying Escherichia coli in Taiwan." Frontiers in Microbiology 11 (2020): 1967.	PCR	PCR	NA	NA	NA	NA	NA	NA	mcr-4	90	0	0	High	Diseased	2020	2013.08333333333-2019	National	Unknown	National	Taiwan	Asia	No	Unknown	10 week piglets	Unknown	Yes
2020-hsueh	Hsueh	Hsueh, Shun-Chung, et al. "Molecular Evidence for Intra-and Inter-Farm Spread of Porcine mcr-1-Carrying Escherichia coli in Taiwan." Frontiers in Microbiology 11 (2020): 1967.	PCR	PCR	NA	NA	NA	NA	NA	NA	mcr-5	90	0	0	High	Diseased	2020	2013.08333333333-2019	National	Unknown	National	Taiwan	Asia	No	Unknown	10 week piglets	Unknown	Yes
2020-doma	Doma	Doma, Alexandru O., et al. "Comparative Evaluation of qnrA, qnrB, and qnrS Genes in Enterobacteriaceae Ciprofloxacin-Resistant Cases, in Swine Units and a Hospital from Western Romania." Antibiotics 9.10 (2020): 698.	Disk diffusion	DIffusion	Unknown	CLSI	No	Unknown	Unknown	NA	Ciprofloxacin	53	15	15	Lower	Unknown	2020	2019-2020	Local	Unknown	West	Romania	Europe	No	Intensive	Unknown	Intensive	No
2020-doma	Doma	Doma, Alexandru O., et al. "Comparative Evaluation of qnrA, qnrB, and qnrS Genes in Enterobacteriaceae Ciprofloxacin-Resistant Cases, in Swine Units and a Hospital from Western Romania." Antibiotics 9.10 (2020): 698.	Disk diffusion	DIffusion	Unknown	CLSI	No	Unknown	Unknown	NA	Enrofloxacin	53	13	13	Lower	Unknown	2020	2019-2020	Local	Unknown	West	Romania	Europe	No	Intensive	Unknown	Intensive	No
2020-do(3)	Do	Kyung-Hyo, Do, Byun Jae-Won, and Lee Wan-Kyu. "Antimicrobial Resistance Profiles of Escherichia coli from Diarrheic Weaned Piglets after the Ban on Antibiotic Growth Promoters in Feed." Antibiotics 9.11 (2020): 755.	Disk diffusion	Diffusion	Bauer	CLSI	No	M100-S28	2018	NA	Ciprofloxacin	118	67	74	High	Diseased	2020	2007-2009	National	Unknown	National	South Korea	Asia	No	Unknown	post weaning piglets	Unknown	Yes
2020-do(3)	Do	Kyung-Hyo, Do, Byun Jae-Won, and Lee Wan-Kyu. "Antimicrobial Resistance Profiles of Escherichia coli from Diarrheic Weaned Piglets after the Ban on Antibiotic Growth Promoters in Feed." Antibiotics 9.11 (2020): 755.	Disk diffusion	Diffusion	Bauer	CLSI	No	M100-S28	2018	NA	Ciprofloxacin	100	41	46	High	Diseased	2020	2010-2011	National	Unknown	National	South Korea	Asia	No	Unknown	post weaning piglets	Unknown	Yes
2020-do(3)	Do	Kyung-Hyo, Do, Byun Jae-Won, and Lee Wan-Kyu. "Antimicrobial Resistance Profiles of Escherichia coli from Diarrheic Weaned Piglets after the Ban on Antibiotic Growth Promoters in Feed." Antibiotics 9.11 (2020): 755.	Disk diffusion	Diffusion	Bauer	CLSI	No	M100-S28	2018	NA	Ciprofloxacin	141	84	93	High	Diseased	2020	2012-2013	National	Unknown	National	South Korea	Asia	No	Unknown	post weaning piglets	Unknown	Yes
2020-do(3)	Do	Kyung-Hyo, Do, Byun Jae-Won, and Lee Wan-Kyu. "Antimicrobial Resistance Profiles of Escherichia coli from Diarrheic Weaned Piglets after the Ban on Antibiotic Growth Promoters in Feed." Antibiotics 9.11 (2020): 755.	Disk diffusion	Diffusion	Bauer	CLSI	No	M100-S28	2018	NA	Ciprofloxacin	161	53	59	High	Diseased	2020	2014-2015	National	Unknown	National	South Korea	Asia	No	Unknown	post weaning piglets	Unknown	Yes
2020-do(3)	Do	Kyung-Hyo, Do, Byun Jae-Won, and Lee Wan-Kyu. "Antimicrobial Resistance Profiles of Escherichia coli from Diarrheic Weaned Piglets after the Ban on Antibiotic Growth Promoters in Feed." Antibiotics 9.11 (2020): 755.	Disk diffusion	Diffusion	Bauer	CLSI	No	M100-S28	2018	NA	Ciprofloxacin	170	50	56	High	Diseased	2020	2016-2017	National	Unknown	National	South Korea	Asia	No	Unknown	post weaning piglets	Unknown	Yes
2020-do(3)	Do	Kyung-Hyo, Do, Byun Jae-Won, and Lee Wan-Kyu. "Antimicrobial Resistance Profiles of Escherichia coli from Diarrheic Weaned Piglets after the Ban on Antibiotic Growth Promoters in Feed." Antibiotics 9.11 (2020): 755.	PCR	PCR	NA	NA	NA	NA	NA	NA	mcr-1	118	0	0	High	Diseased	2020	2007-2009	National	Unknown	National	South Korea	Asia	No	Unknown	post weaning piglets	Unknown	Yes
2020-do(3)	Do	Kyung-Hyo, Do, Byun Jae-Won, and Lee Wan-Kyu. "Antimicrobial Resistance Profiles of Escherichia coli from Diarrheic Weaned Piglets after the Ban on Antibiotic Growth Promoters in Feed." Antibiotics 9.11 (2020): 755.	PCR	PCR	NA	NA	NA	NA	NA	NA	mcr-1	100	1	0	High	Diseased	2020	2010-2011	National	Unknown	National	South Korea	Asia	No	Unknown	post weaning piglets	Unknown	Yes
2020-do(3)	Do	Kyung-Hyo, Do, Byun Jae-Won, and Lee Wan-Kyu. "Antimicrobial Resistance Profiles of Escherichia coli from Diarrheic Weaned Piglets after the Ban on Antibiotic Growth Promoters in Feed." Antibiotics 9.11 (2020): 755.	PCR	PCR	NA	NA	NA	NA	NA	NA	mcr-1	141	3	0	High	Diseased	2020	2012-2013	National	Unknown	National	South Korea	Asia	No	Unknown	post weaning piglets	Unknown	Yes
2020-do(3)	Do	Kyung-Hyo, Do, Byun Jae-Won, and Lee Wan-Kyu. "Antimicrobial Resistance Profiles of Escherichia coli from Diarrheic Weaned Piglets after the Ban on Antibiotic Growth Promoters in Feed." Antibiotics 9.11 (2020): 755.	PCR	PCR	NA	NA	NA	NA	NA	NA	mcr-1	161	3	0	High	Diseased	2020	2014-2015	National	Unknown	National	South Korea	Asia	No	Unknown	post weaning piglets	Unknown	Yes
2020-do(3)	Do	Kyung-Hyo, Do, Byun Jae-Won, and Lee Wan-Kyu. "Antimicrobial Resistance Profiles of Escherichia coli from Diarrheic Weaned Piglets after the Ban on Antibiotic Growth Promoters in Feed." Antibiotics 9.11 (2020): 755.	PCR	PCR	NA	NA	NA	NA	NA	NA	mcr-1	170	1	0	High	Diseased	2020	2016-2017	National	Unknown	National	South Korea	Asia	No	Unknown	post weaning piglets	Unknown	Yes
2020-do(3)	Do	Kyung-Hyo, Do, Byun Jae-Won, and Lee Wan-Kyu. "Antimicrobial Resistance Profiles of Escherichia coli from Diarrheic Weaned Piglets after the Ban on Antibiotic Growth Promoters in Feed." Antibiotics 9.11 (2020): 755.	PCR	PCR	NA	NA	NA	NA	NA	NA	mcr-2	118	0	0	High	Diseased	2020	2007-2009	National	Unknown	National	South Korea	Asia	No	Unknown	post weaning piglets	Unknown	Yes
2020-do(3)	Do	Kyung-Hyo, Do, Byun Jae-Won, and Lee Wan-Kyu. "Antimicrobial Resistance Profiles of Escherichia coli from Diarrheic Weaned Piglets after the Ban on Antibiotic Growth Promoters in Feed." Antibiotics 9.11 (2020): 755.	PCR	PCR	NA	NA	NA	NA	NA	NA	mcr-2	100	0	0	High	Diseased	2020	2010-2011	National	Unknown	National	South Korea	Asia	No	Unknown	post weaning piglets	Unknown	Yes
2020-do(3)	Do	Kyung-Hyo, Do, Byun Jae-Won, and Lee Wan-Kyu. "Antimicrobial Resistance Profiles of Escherichia coli from Diarrheic Weaned Piglets after the Ban on Antibiotic Growth Promoters in Feed." Antibiotics 9.11 (2020): 755.	PCR	PCR	NA	NA	NA	NA	NA	NA	mcr-2	141	0	0	High	Diseased	2020	2012-2013	National	Unknown	National	South Korea	Asia	No	Unknown	post weaning piglets	Unknown	Yes
2020-do(3)	Do	Kyung-Hyo, Do, Byun Jae-Won, and Lee Wan-Kyu. "Antimicrobial Resistance Profiles of Escherichia coli from Diarrheic Weaned Piglets after the Ban on Antibiotic Growth Promoters in Feed." Antibiotics 9.11 (2020): 755.	PCR	PCR	NA	NA	NA	NA	NA	NA	mcr-2	161	0	0	High	Diseased	2020	2014-2015	National	Unknown	National	South Korea	Asia	No	Unknown	post weaning piglets	Unknown	Yes
2020-do(3)	Do	Kyung-Hyo, Do, Byun Jae-Won, and Lee Wan-Kyu. "Antimicrobial Resistance Profiles of Escherichia coli from Diarrheic Weaned Piglets after the Ban on Antibiotic Growth Promoters in Feed." Antibiotics 9.11 (2020): 755.	PCR	PCR	NA	NA	NA	NA	NA	NA	mcr-2	170	0	0	High	Diseased	2020	2016-2017	National	Unknown	National	South Korea	Asia	No	Unknown	post weaning piglets	Unknown	Yes
2020-do(3)	Do	Kyung-Hyo, Do, Byun Jae-Won, and Lee Wan-Kyu. "Antimicrobial Resistance Profiles of Escherichia coli from Diarrheic Weaned Piglets after the Ban on Antibiotic Growth Promoters in Feed." Antibiotics 9.11 (2020): 755.	PCR	PCR	NA	NA	NA	NA	NA	NA	mcr-3	118	1	0	High	Diseased	2020	2007-2009	National	Unknown	National	South Korea	Asia	No	Unknown	post weaning piglets	Unknown	Yes
2020-do(3)	Do	Kyung-Hyo, Do, Byun Jae-Won, and Lee Wan-Kyu. "Antimicrobial Resistance Profiles of Escherichia coli from Diarrheic Weaned Piglets after the Ban on Antibiotic Growth Promoters in Feed." Antibiotics 9.11 (2020): 755.	PCR	PCR	NA	NA	NA	NA	NA	NA	mcr-3	100	2	0	High	Diseased	2020	2010-2011	National	Unknown	National	South Korea	Asia	No	Unknown	post weaning piglets	Unknown	Yes
2020-do(3)	Do	Kyung-Hyo, Do, Byun Jae-Won, and Lee Wan-Kyu. "Antimicrobial Resistance Profiles of Escherichia coli from Diarrheic Weaned Piglets after the Ban on Antibiotic Growth Promoters in Feed." Antibiotics 9.11 (2020): 755.	PCR	PCR	NA	NA	NA	NA	NA	NA	mcr-3	141	5	0	High	Diseased	2020	2012-2013	National	Unknown	National	South Korea	Asia	No	Unknown	post weaning piglets	Unknown	Yes
2020-do(3)	Do	Kyung-Hyo, Do, Byun Jae-Won, and Lee Wan-Kyu. "Antimicrobial Resistance Profiles of Escherichia coli from Diarrheic Weaned Piglets after the Ban on Antibiotic Growth Promoters in Feed." Antibiotics 9.11 (2020): 755.	PCR	PCR	NA	NA	NA	NA	NA	NA	mcr-3	161	0	0	High	Diseased	2020	2014-2015	National	Unknown	National	South Korea	Asia	No	Unknown	post weaning piglets	Unknown	Yes
2020-do(3)	Do	Kyung-Hyo, Do, Byun Jae-Won, and Lee Wan-Kyu. "Antimicrobial Resistance Profiles of Escherichia coli from Diarrheic Weaned Piglets after the Ban on Antibiotic Growth Promoters in Feed." Antibiotics 9.11 (2020): 755.	PCR	PCR	NA	NA	NA	NA	NA	NA	mcr-3	170	0	0	High	Diseased	2020	2016-2017	National	Unknown	National	South Korea	Asia	No	Unknown	post weaning piglets	Unknown	Yes
2020-Do(2)	Do	Do, Kyung-Hyo, Jae-Won Byun, and Wan-Kyu Lee. "Virulence genes and antimicrobial resistance of pathogenic Escherichia coli isolated from diarrheic weaned piglets in Korea." Journal of Animal Science and Technology 62.4 (2020): 543.	Disk diffusion	DIffusion	Bauer	CLSI	No	M100-S24	2014	NA	Ciprofloxacin	118	31	34	High	Diseased	2020	2016-2017	National	Unknown	National	South Korea	Asia	No	Unknown	Post weaning piglets	Unknown	Yes
2020-Do	Do	Do, Kyung-Hyo, et al. "Virulence and antimicrobial resistance profiles of Escherichia coli encoding mcr gene from diarrhoeic weaned piglets in Korea during 2007–2016." Journal of global antimicrobial resistance 20 (2020): 324-327.	Broth microdilution	Dilution	CLSI	CLSI	No	M100-S25	2015	No	Colistin	364	35	35	High	Diseased	2020	2007-2016	National	Unknown	National	South Korea	Asia	No	Unknown	Post weaning piglets	Unknown	Yes
2020-Do	Do	Do, Kyung-Hyo, et al. "Virulence and antimicrobial resistance profiles of Escherichia coli encoding mcr gene from diarrhoeic weaned piglets in Korea during 2007–2016." Journal of global antimicrobial resistance 20 (2020): 324-327.	PCR	PCR	NA	NA	NA	NA	NA	NA	mcr-1	364	4	0	High	Diseased	2020	2007-2016	National	Unknown	National	South Korea	Asia	No	Unknown	Post weaning piglets	Unknown	Yes
2020-Do	Do	Do, Kyung-Hyo, et al. "Virulence and antimicrobial resistance profiles of Escherichia coli encoding mcr gene from diarrhoeic weaned piglets in Korea during 2007–2016." Journal of global antimicrobial resistance 20 (2020): 324-327.	PCR	PCR	NA	NA	NA	NA	NA	NA	mcr-2	364	0	0	High	Diseased	2020	2007-2016	National	Unknown	National	South Korea	Asia	No	Unknown	Post weaning piglets	Unknown	Yes
2020-Do	Do	Do, Kyung-Hyo, et al. "Virulence and antimicrobial resistance profiles of Escherichia coli encoding mcr gene from diarrhoeic weaned piglets in Korea during 2007–2016." Journal of global antimicrobial resistance 20 (2020): 324-327.	PCR	PCR	NA	NA	NA	NA	NA	NA	mcr-3	364	8	0	High	Diseased	2020	2007-2016	National	Unknown	National	South Korea	Asia	No	Unknown	Post weaning piglets	Unknown	Yes
2020-aguirre	Aguirre	Aguirre, Laia, et al. "Antimicrobial resistance profile and prevalence of extended-spectrum beta-lactamases (ESBL), AmpC beta-lactamases and colistin resistance (mcr) genes in Escherichia coli from swine between 1999 and 2018." Porcine health management 6.1 (2020): 1-6.	Disk diffusion	DIffusion	CLSI	CLSI	Yes	Vet08		NA	Enrofloxacin	200	85	85	High	Diseased	2020	1999-2018	National	Random	National	Spain	Europe	No	Unknown	piglets	Unknown	Yes
2020-aguirre	Aguirre	Aguirre, Laia, et al. "Antimicrobial resistance profile and prevalence of extended-spectrum beta-lactamases (ESBL), AmpC beta-lactamases and colistin resistance (mcr) genes in Escherichia coli from swine between 1999 and 2018." Porcine health management 6.1 (2020): 1-6.	Broth microdilution	Dilution	CLSI	CLSI	Yes	M100-S29	2019	No	Colistin	200	10	10	High	Diseased	2020	1999-2018	National	Random	National	Spain	Europe	No	Unknown	piglets	Unknown	Yes
2020-aguirre	Aguirre	Aguirre, Laia, et al. "Antimicrobial resistance profile and prevalence of extended-spectrum beta-lactamases (ESBL), AmpC beta-lactamases and colistin resistance (mcr) genes in Escherichia coli from swine between 1999 and 2018." Porcine health management 6.1 (2020): 1-6.	PCR	PCR	NA	NA	NA	NA	NA	NA	mcr-1	200	14	0	High	Diseased	2020	1999-2018	National	Random	National	Spain	Europe	No	Unknown	piglets	Unknown	Yes
2020-aguirre	Aguirre	Aguirre, Laia, et al. "Antimicrobial resistance profile and prevalence of extended-spectrum beta-lactamases (ESBL), AmpC beta-lactamases and colistin resistance (mcr) genes in Escherichia coli from swine between 1999 and 2018." Porcine health management 6.1 (2020): 1-6.	PCR	PCR	NA	NA	NA	NA	NA	NA	mcr-2	200	0	0	High	Diseased	2020	1999-2018	National	Random	National	Spain	Europe	No	Unknown	piglets	Unknown	Yes
2020-aguirre	Aguirre	Aguirre, Laia, et al. "Antimicrobial resistance profile and prevalence of extended-spectrum beta-lactamases (ESBL), AmpC beta-lactamases and colistin resistance (mcr) genes in Escherichia coli from swine between 1999 and 2018." Porcine health management 6.1 (2020): 1-6.	PCR	PCR	NA	NA	NA	NA	NA	NA	mcr-3	200	0	0	High	Diseased	2020	1999-2018	National	Random	National	Spain	Europe	No	Unknown	piglets	Unknown	Yes
2020-aguirre	Aguirre	Aguirre, Laia, et al. "Antimicrobial resistance profile and prevalence of extended-spectrum beta-lactamases (ESBL), AmpC beta-lactamases and colistin resistance (mcr) genes in Escherichia coli from swine between 1999 and 2018." Porcine health management 6.1 (2020): 1-6.	PCR	PCR	NA	NA	NA	NA	NA	NA	mcr-4	200	26	0	High	Diseased	2020	1999-2018	National	Random	National	Spain	Europe	No	Unknown	piglets	Unknown	Yes
2020-aguirre	Aguirre	Aguirre, Laia, et al. "Antimicrobial resistance profile and prevalence of extended-spectrum beta-lactamases (ESBL), AmpC beta-lactamases and colistin resistance (mcr) genes in Escherichia coli from swine between 1999 and 2018." Porcine health management 6.1 (2020): 1-6.	PCR	PCR	NA	NA	NA	NA	NA	NA	mcr-5	200	6	0	High	Diseased	2020	1999-2018	National	Random	National	Spain	Europe	No	Unknown	piglets	Unknown	Yes
2020-abuon	AbuOn	AbuOun, Manal, et al. "Characterizing antimicrobial resistant Escherichia coli and associated risk factors in a cross-sectional study of pig farms in Great Britain." Frontiers in microbiology 11 (2020): 861.	WGS	WGS	NA	NA	NA	NA	NA	NA	qnrS1	354	2	0	High	Healthy	2020	2014.25-2015.83333333333	National	Random	National	UK	Europe	Yes	Unknown	Finishing	Unknown	Yes
2019-yang	Yang	Yang, Gui-Yan, et al. "Frequency of diarrheagenic virulence genes and characteristics in Escherichia coli isolates from pigs with diarrhea in China." Microorganisms 7.9 (2019): 308.	Broth microdilution	DIlution	CLSI	Unknown	No	M100-S26, Vet04	2016	No	Enrofloxacin	171	124	124	Lower	Diseased	2019	2014-2016	National	Convenience	National	China	Asia	No	Unknown	Post weaning piglets	Unknown	Yes
2019-yang	Yang	Yang, Gui-Yan, et al. "Frequency of diarrheagenic virulence genes and characteristics in Escherichia coli isolates from pigs with diarrhea in China." Microorganisms 7.9 (2019): 308.	Broth microdilution	DIlution	CLSI	Unknown	No	M100-S26, Vet04	2016	No	Ciprofloxacin	171	104	115	Lower	Diseased	2019	2014-2016	National	Convenience	National	China	Asia	No	Unknown	Post weaning piglets	Unknown	Yes
2019-yang	Yang	Yang, Gui-Yan, et al. "Frequency of diarrheagenic virulence genes and characteristics in Escherichia coli isolates from pigs with diarrhea in China." Microorganisms 7.9 (2019): 308.	Broth microdilution	DIlution	CLSI	Unknown	No	M100-S26, Vet04	2016	No	Colistin	171	35	35	Lower	Diseased	2019	2014-2016	National	Convenience	National	China	Asia	No	Unknown	Post weaning piglets	Unknown	Yes
2019-wu	Wu	Wu, Bo, et al. "Dissemination of Escherichia coli carrying plasmid-mediated quinolone resistance (PMQR) genes from swine farms to surroundings." Science of the Total Environment 665 (2019): 33-40.	DIsk diffusion	Diffusion	CLSI	Unknown	No	M100-S15	2004	NA	Ciprofloxacin	30	24	27	Lower	Unknown	2019	2014.16666666667-2014.58333333333	Local	Random	Shangdong	China	Asia	Yes	Unknown	Unknown	Unknown	No
2019-Tang	Tang	Tang, Fang, et al. "Comparative genomic analysis of 127 Escherichia coli strains isolated from domestic animals with diarrhea in China." BMC genomics 20.1 (2019): 1-11.	WGS	WGS	NA	NA	NA	NA	NA	NA	mcr-1	72	11	0	Lower	Diseased	2019	1972-2013	National	Unknown	National	China	Asia	No	Unknown	Unknown	Unknown	No
2019-Tang	Tang	Tang, Fang, et al. "Comparative genomic analysis of 127 Escherichia coli strains isolated from domestic animals with diarrhea in China." BMC genomics 20.1 (2019): 1-11.	Agar dilution	Dilution	CLSI	Unknown	No	Unknown	Unknown	No	Ciprofloxacin	72	31	34	Lower	Diseased	2019	1972-2013	National	Unknown	National	China	Asia	No	Unknown	Unknown	Unknown	No
2019-puii	Puii	Puii, L. H., et al. "Extended spectrum beta‐lactamase producing Shiga‐toxin producing‐Escherichia coli in piglets, humans and water sources in North East region of India." Letters in applied microbiology 69.5 (2019): 373-378.	Disk diffusion	Diffusion	CLSI	Unknown	No	M100-S28	2018	NA	Ciprofloxacin	315	117	130	Lower	Diseased	2019	NA	Local	Unknown	North-East	India	Asia	Yes	Unknown	Post weaning piglets	Unknown	Yes
2019-peng	Peng	Peng, Zhong, et al. "O-serogroups, virulence genes, antimicrobial susceptibility, and MLST genotypes of Shiga toxin-producing Escherichia coli from swine and cattle in Central China." BMC veterinary research 15.1 (2019): 1-13.	Broth microdilution	Dilution	CLSI	ECOFF	Yes	NA	NA	No	Colistin	53	0	0	Lower	Diseased	2019	2016-2017	Local	Unknown	Central	China	Asia	No	Unknown	Unknown	Unknown	No
2019-holmer	Holmer	Holmer, Iben, et al. "Antibiotic resistance in porcine pathogenic bacteria and relation to antibiotic usage." BMC veterinary research 15.1 (2019): 1-13.	Broth microdilution	Dilution	CLSI	CLSI	Yes	M100-S28, Vet01S, Vet08	2015, 2018	Yes	Ciprofloxacin	978	5	5	High	Diseased	2019	2004-2007	National	Unknown	National	Denmark	Europe	Yes	Unknown	Unknown	Unknown	No
2019-holmer	Holmer	Holmer, Iben, et al. "Antibiotic resistance in porcine pathogenic bacteria and relation to antibiotic usage." BMC veterinary research 15.1 (2019): 1-13.	Broth microdilution	Dilution	CLSI	CLSI	Yes	M100-S28, Vet01S, Vet08	2015, 2018	Yes	Ciprofloxacin	693	4	4	High	Diseased	2019	2008-2011	National	Unknown	National	Denmark	Europe	Yes	Unknown	Unknown	Unknown	No
2019-holmer	Holmer	Holmer, Iben, et al. "Antibiotic resistance in porcine pathogenic bacteria and relation to antibiotic usage." BMC veterinary research 15.1 (2019): 1-13.	Broth microdilution	Dilution	CLSI	CLSI	Yes	M100-S28, Vet01S, Vet08	2015, 2018	Yes	Colistin	693	49	49	High	Diseased	2019	2008-2011	National	Unknown	National	Denmark	Europe	Yes	Unknown	Unknown	Unknown	No
2019-holmer	Holmer	Holmer, Iben, et al. "Antibiotic resistance in porcine pathogenic bacteria and relation to antibiotic usage." BMC veterinary research 15.1 (2019): 1-13.	Broth microdilution	Dilution	CLSI	CLSI	Yes	M100-S28, Vet01S, Vet08	2015, 2018	Yes	Colistin	1026	17	17	High	Diseased	2019	2012-2015	National	Unknown	National	Denmark	Europe	Yes	Unknown	Unknown	Unknown	No
2019-holmer	Holmer	Holmer, Iben, et al. "Antibiotic resistance in porcine pathogenic bacteria and relation to antibiotic usage." BMC veterinary research 15.1 (2019): 1-13.	Broth microdilution	Dilution	CLSI	CLSI	Yes	M100-S28, Vet01S, Vet08	2015, 2018	Yes	Ciprofloxacin	1026	3	3	High	Diseased	2019	2012-2015	National	Unknown	National	Denmark	Europe	Yes	Unknown	Unknown	Unknown	No
2019-holmer	Holmer	Holmer, Iben, et al. "Antibiotic resistance in porcine pathogenic bacteria and relation to antibiotic usage." BMC veterinary research 15.1 (2019): 1-13.	Broth microdilution	Dilution	CLSI	CLSI	Yes	M100-S28, Vet01S, Vet08	2015, 2018	Yes	Ciprofloxacin	59	1	1	High	Diseased	2019	2016	National	Unknown	National	Denmark	Europe	Yes	Unknown	Unknown	Unknown	No
2019-holmer	Holmer	Holmer, Iben, et al. "Antibiotic resistance in porcine pathogenic bacteria and relation to antibiotic usage." BMC veterinary research 15.1 (2019): 1-13.	Broth microdilution	Dilution	CLSI	CLSI	Yes	M100-S28, Vet01S, Vet08	2015, 2018	Yes	Colistin	59	0	0	High	Diseased	2019	2016	National	Unknown	National	Denmark	Europe	Yes	Unknown	Unknown	Unknown	No
2019-holmer	Holmer	Holmer, Iben, et al. "Antibiotic resistance in porcine pathogenic bacteria and relation to antibiotic usage." BMC veterinary research 15.1 (2019): 1-13.	Broth microdilution	Dilution	CLSI	CLSI	Yes	M100-S28, Vet01S, Vet08	2015, 2018	Yes	Ciprofloxacin	72	0	0	High	Diseased	2019	2017	National	Unknown	National	Denmark	Europe	Yes	Unknown	Unknown	Unknown	No
2019-holmer	Holmer	Holmer, Iben, et al. "Antibiotic resistance in porcine pathogenic bacteria and relation to antibiotic usage." BMC veterinary research 15.1 (2019): 1-13.	Broth microdilution	Dilution	CLSI	CLSI	Yes	M100-S28, Vet01S, Vet08	2015, 2018	Yes	Colistin	72	1	1	High	Diseased	2019	2017	National	Unknown	National	Denmark	Europe	Yes	Unknown	Unknown	Unknown	No
2019-fang	Fang	Fang, Jiehong, et al. "Antimicrobial resistance profiles and characteristics of integrons in Escherichia coli strains isolated from a large-scale centralized swine slaughterhouse and its downstream markets in Zhejiang, China." Food control 95 (2019): 215-222.	DIsk diffusion	DIffusion	CLSI	CLSI	Yes	Unknown	2017	NA	Ciprofloxacin	60	13	14	Lower	Healthy	2019	2017.25-2017.83333333333	Local	Unknown	Zeijang	China	Asia	No	Unknown	Slaughterhouse	Unknown	Yes
2019-doma	Doma	Doma, A. O., et al. "RESISTANCE PROFILE SCREENING IN PIG FARMS IN WESTERN ROMANIA." LUCRĂRI ŞTIINŢIFICE (2019): 37.	DIsk diffusion	DIffusion	Bauer	CLSI	No	Unknown	2009	NA	Ciprofloxacin	126	16	18	Lower	Diseased	2019	2011.75-2014.91666666667	Local	Unknown	West	Romania	Europe	No	Unknown	Unknown	Unknown	No
2019-doma	Doma	Doma, A. O., et al. "RESISTANCE PROFILE SCREENING IN PIG FARMS IN WESTERN ROMANIA." LUCRĂRI ŞTIINŢIFICE (2019): 37.	DIsk diffusion	DIffusion	Bauer	CLSI	No	Unknown	2009	NA	Enrofloxacin	126	28	28	Lower	Diseased	2019	2011.75-2014.91666666667	Local	Unknown	West	Romania	Europe	No	Unknown	Unknown	Unknown	No
2019-do	Do	Do, Kyung-Hyo, Jae-Won Byun, and Wan-Kyu Lee. "Serogroups, Virulence Genes and Antimicrobial Resistance of F4+ and F18+ Escherichia coli Isolated from Weaned Piglets." Pakistan Veterinary Journal 39.2 (2019).	DIsk diffusion	DIffusion	Bauer	Unknown	No	M100-S24	2014	NA	Ciprofloxacin	363	164	182	High	Diseased	2019	2007-2016	National	Unknown	National	South Korea	Asia	No	Unknown	Post weaning piglets	Unknown	Yes
2019-clemente	Clemente	Clemente, Lurdes, et al. "Revealing mcr-1-positive ESBL-producing Escherichia coli strains among Enterobacteriaceae from food-producing animals (bovine, swine and poultry) and meat (bovine and swine), Portugal, 2010–2015." International journal of food microbiology 296 (2019): 37-42.	Agar dilution	Dilution	CLSI	ECOFF	No	M100-S25	2015	No	Colistin	398	42	42	High	Healthy	2019	2015	Unknown	Unknown	Unknown	Portugal	Europe	No	Unknown	SLaughterhouse	Unknown	Yes
2019-clemente	Clemente	Clemente, Lurdes, et al. "Revealing mcr-1-positive ESBL-producing Escherichia coli strains among Enterobacteriaceae from food-producing animals (bovine, swine and poultry) and meat (bovine and swine), Portugal, 2010–2015." International journal of food microbiology 296 (2019): 37-42.	PCR	PCR	NA	NA	NA	NA	NA	NA	mcr-1	398	40	0	High	Healthy	2019	2015	Unknown	Unknown	Unknown	Portugal	Europe	No	Unknown	SLaughterhouse	Unknown	Yes
2019-clemente	Clemente	Clemente, Lurdes, et al. "Revealing mcr-1-positive ESBL-producing Escherichia coli strains among Enterobacteriaceae from food-producing animals (bovine, swine and poultry) and meat (bovine and swine), Portugal, 2010–2015." International journal of food microbiology 296 (2019): 37-42.	PCR	PCR	NA	NA	NA	NA	NA	NA	mcr-2	398	0	0	High	Healthy	2019	2015	Unknown	Unknown	Unknown	Portugal	Europe	No	Unknown	SLaughterhouse	Unknown	Yes
2019-cheng	Cheng	Cheng, Ping, et al. "Prevalence and molecular epidemiology characteristics of carbapenem-resistant Escherichia coli in Heilongjiang Province, China." Infection and drug resistance 12 (2019): 2505.	Broth microdilution	Dilution	CLSI	CLSI	No	Unknown	Unknown	No	Enrofloxacin	488	397	397	Lower	Unknown	2019	2009.5-2014.58333333333	Local	Unknown	Heilongjiang	China	Asia	No	Unknown	Unknown	Unknown	No
2019-cheng	Cheng	Cheng, Ping, et al. "Prevalence and molecular epidemiology characteristics of carbapenem-resistant Escherichia coli in Heilongjiang Province, China." Infection and drug resistance 12 (2019): 2505.	Broth microdilution	Dilution	CLSI	CLSI	No	Unknown	Unknown	No	Ciprofloxacin	488	380	422	Lower	Unknown	2019	2009.5-2014.58333333333	Local	Unknown	Heilongjiang	China	Asia	No	Unknown	Unknown	Unknown	No
2019-cheng	Cheng	Cheng, Ping, et al. "Prevalence and molecular epidemiology characteristics of carbapenem-resistant Escherichia coli in Heilongjiang Province, China." Infection and drug resistance 12 (2019): 2505.	Broth microdilution	Dilution	CLSI	ECOFF	No	NA	NA	No	Colistin	488	10	10	Lower	Unknown	2019	2009.5-2014.58333333333	Local	Unknown	Heilongjiang	China	Asia	No	Unknown	Unknown	Unknown	No
2019-burow	Burow	Burow, Elke, et al. "Antibiotic resistance in Escherichia coli from pigs from birth to slaughter and its association with antibiotic treatment." Preventive veterinary medicine 165 (2019): 52-62.	Broth microdilution	Dilution	CLSI	ECOFF	No	NA	NA	No	Colistin	432	0	0	High	Healthy	2019	2015.33333333333-2016.83333333333	Local	COnvenience	Bavaria, North-Rhine	Germany	Europe	Yes	Unknown	Mixed	Unknown	Yes
2019-brisola	Brisola	Brisola, Maiara Cristiane, et al. "Escherichia coli used as a biomarker of antimicrobial resistance in pig farms of Southern Brazil." Science of the total environment 647 (2019): 362-368.	Disk diffusion	Diffusion	CLSI	CLSI	No	M100-S18	2018	NA	Enrofloxacin	68	37	37	Lower	Unknown	2019	2016.25-2017.41666666667	Local	Unknown	Santa Catarina	Brazil	South America	No	Unknown	Unknown	Unknown	No
2019-aasmae	Aasmae	Aasmäe, Birgit, et al. "Antimicrobial resistance of Escherichia coli and Enterococcus spp. isolated from Estonian cattle and swine from 2010 to 2015." Acta Veterinaria Scandinavica 61.1 (2019): 1-8.	Broth microdilution	Dilution	Unknown	ECOFF	Yes	NA	NA	No	Ciprofloxacin	120	7	4	High	Healthy	2019	2010-2015	National	Systematic random	National	Estonia	Europe	No	Unknown	Unknown	Unknown	No
2019-aasmae	Aasmae	Aasmäe, Birgit, et al. "Antimicrobial resistance of Escherichia coli and Enterococcus spp. isolated from Estonian cattle and swine from 2010 to 2015." Acta Veterinaria Scandinavica 61.1 (2019): 1-8.	Broth microdilution	Dilution	Unknown	ECOFF	Yes	NA	NA	No	Colistin	120	14	14	High	Healthy	2019	2010-2015	National	Systematic random	National	Estonia	Europe	No	Unknown	Unknown	Unknown	No
2019-aasmae	Aasmae	Aasmäe, Birgit, et al. "Antimicrobial resistance of Escherichia coli and Enterococcus spp. isolated from Estonian cattle and swine from 2010 to 2015." Acta Veterinaria Scandinavica 61.1 (2019): 1-8.	Broth microdilution	Dilution	Unknown	ECOFF	Yes	NA	NA	No	Ciprofloxacin	143	46	25	High	Diseased	2019	2010-2015	National	Systematic random	National	Estonia	Europe	No	Unknown	Unknown	Unknown	No
2019-aasmae	Aasmae	Aasmäe, Birgit, et al. "Antimicrobial resistance of Escherichia coli and Enterococcus spp. isolated from Estonian cattle and swine from 2010 to 2015." Acta Veterinaria Scandinavica 61.1 (2019): 1-8.	Broth microdilution	Dilution	Unknown	ECOFF	Yes	NA	NA	No	Colistin	143	8	8	High	Diseased	2019	2010-2015	National	Systematic random	National	Estonia	Europe	No	Unknown	Unknown	Unknown	No
2018-spindola	Spindola	Spindola, Maria G., et al. "Genetic diversity, virulence genotype and antimicrobial resistance of uropathogenic Escherichia coli (UPEC) isolated from sows." Veterinary Quarterly 38.1 (2018): 79-87.	Disk diffusion	Diffusion	CLSI	Unknown	No	M100-S25	2015	NA	Enrofloxacin	186	62	62	Lower	Diseased	2018	NA	Local	Unknown	Sao Paolo	Brazil	South America	No	Unknown	Sows	Unknown	Yes
2018-spindola	Spindola	Spindola, Maria G., et al. "Genetic diversity, virulence genotype and antimicrobial resistance of uropathogenic Escherichia coli (UPEC) isolated from sows." Veterinary Quarterly 38.1 (2018): 79-87.	Disk diffusion	Diffusion	CLSI	Unknown	No	M100-S25	2015	NA	Ciprofloxacin	186	42	47	Lower	Diseased	2018	NA	Local	Unknown	Sao Paolo	Brazil	South America	No	Unknown	Sows	Unknown	Yes
2018-santos	Santos	Santos, A. S., et al. "Phylogenetic analysis, biofilm production, and antimicrobial resistance profile of Escherichia coli isolated from slaughtered pigs." Arquivo Brasileiro de Medicina Veterinária e Zootecnia 70 (2018): 1309-1315.	Disk diffusion	Diffusion	Baccaro et al	CLSI	No	Vet01-A4	2013	NA	Ciprofloxacin	126	25	28	Lower	Healthy	2018	NA	Local	Unknown	North-East	Brazil	South America	No	Unknown	Slaughterhouse	Unknown	Yes
2018-magistrali	Magistrali	Magistrali, Chiara Francesca, et al. "Mobile colistin resistance genes in Escherichia coli from pigs affected by colibacillosis." International journal of antimicrobial agents 52.5 (2018): 744-746.	Broth microdilution	Dilution	Unknown	ECOFF	Yes	NA	NA	No	Colistin	74	33	33	High	Diseased	2018	2015-2016	International	Unknown	International	Italy, Spain, Belgium	Europe	No	Unknown	Unknown	Unknown	No
2018-magistrali	Magistrali	Magistrali, Chiara Francesca, et al. "Mobile colistin resistance genes in Escherichia coli from pigs affected by colibacillosis." International journal of antimicrobial agents 52.5 (2018): 744-746.	PCR	PCR	NA	NA	NA	NA	NA	NA	mcr-1	74	17	0	High	Diseased	2018	2015-2016	International	Unknown	International	Italy, Spain, Belgium	Europe	No	Unknown	Unknown	Unknown	No
2018-magistrali	Magistrali	Magistrali, Chiara Francesca, et al. "Mobile colistin resistance genes in Escherichia coli from pigs affected by colibacillosis." International journal of antimicrobial agents 52.5 (2018): 744-746.	PCR	PCR	NA	NA	NA	NA	NA	NA	mcr-2	74	3	0	High	Diseased	2018	2015-2016	International	Unknown	International	Italy, Spain, Belgium	Europe	No	Unknown	Unknown	Unknown	No
2018-magistrali	Magistrali	Magistrali, Chiara Francesca, et al. "Mobile colistin resistance genes in Escherichia coli from pigs affected by colibacillosis." International journal of antimicrobial agents 52.5 (2018): 744-746.	PCR	PCR	NA	NA	NA	NA	NA	NA	mcr-3	74	0	0	High	Diseased	2018	2015-2016	International	Unknown	International	Italy, Spain, Belgium	Europe	No	Unknown	Unknown	Unknown	No
2018-magistrali	Magistrali	Magistrali, Chiara Francesca, et al. "Mobile colistin resistance genes in Escherichia coli from pigs affected by colibacillosis." International journal of antimicrobial agents 52.5 (2018): 744-746.	PCR	PCR	NA	NA	NA	NA	NA	NA	mcr-4	74	10	0	High	Diseased	2018	2015-2016	International	Unknown	International	Italy, Spain, Belgium	Europe	No	Unknown	Unknown	Unknown	No
2018-magistrali	Magistrali	Magistrali, Chiara Francesca, et al. "Mobile colistin resistance genes in Escherichia coli from pigs affected by colibacillosis." International journal of antimicrobial agents 52.5 (2018): 744-746.	PCR	PCR	NA	NA	NA	NA	NA	NA	mcr-5	74	0	0	High	Diseased	2018	2015-2016	International	Unknown	International	Italy, Spain, Belgium	Europe	No	Unknown	Unknown	Unknown	No
2018-liu	Liu	Liu, Xiaoqiang, et al. "Molecular characterization of extended-spectrum β-lactamase-producing multidrug resistant Escherichia coli from swine in Northwest China." Frontiers in microbiology 9 (2018): 1756.	Broth microdilution	Dilution	CLSI	Unknown	No	Vet01-S2	2013	No	Enrofloxacin	270	150	150	Lower	Healthy	2018	2015.41666666667-2017.5	Local	Unknown	Shaanxi, Gansu	China	Asia	No	Unknown	Unknown	Unknown	No
2018-liu	Liu	Liu, Xiaoqiang, et al. "Molecular characterization of extended-spectrum β-lactamase-producing multidrug resistant Escherichia coli from swine in Northwest China." Frontiers in microbiology 9 (2018): 1756.	Broth microdilution	Dilution	CLSI	Unknown	No	Vet01-S2	2013	No	Ciprofloxacin	270	128	142	Lower	Healthy	2018	2015.41666666667-2017.5	Local	Unknown	Shaanxi, Gansu	China	Asia	No	Unknown	Unknown	Unknown	No
2018-liu	Liu	Liu, Xiaoqiang, et al. "Molecular characterization of extended-spectrum β-lactamase-producing multidrug resistant Escherichia coli from swine in Northwest China." Frontiers in microbiology 9 (2018): 1756.	Broth microdilution	Dilution	CLSI	Unknown	No	Vet01-S2	2013	No	Colistin	270	0	0	Lower	Healthy	2018	2015.41666666667-2017.5	Local	Unknown	Shaanxi, Gansu	China	Asia	No	Unknown	Unknown	Unknown	No
2018-liu	Liu	Liu, Xiaoqiang, et al. "Molecular characterization of extended-spectrum β-lactamase-producing multidrug resistant Escherichia coli from swine in Northwest China." Frontiers in microbiology 9 (2018): 1756.	Broth microdilution	Dilution	CLSI	Unknown	No	Vet01-S2	2013	No	Enrofloxacin	186	169	169	Lower	Diseased	2018	2015.41666666667-2017.5	Local	Unknown	Shaanxi, Gansu	China	Asia	No	Unknown	Unknown	Unknown	No
2018-liu	Liu	Liu, Xiaoqiang, et al. "Molecular characterization of extended-spectrum β-lactamase-producing multidrug resistant Escherichia coli from swine in Northwest China." Frontiers in microbiology 9 (2018): 1756.	Broth microdilution	Dilution	CLSI	Unknown	No	Vet01-S2	2013	No	Ciprofloxacin	186	136	151	Lower	Diseased	2018	2015.41666666667-2017.5	Local	Unknown	Shaanxi, Gansu	China	Asia	No	Unknown	Unknown	Unknown	No
2018-liu	Liu	Liu, Xiaoqiang, et al. "Molecular characterization of extended-spectrum β-lactamase-producing multidrug resistant Escherichia coli from swine in Northwest China." Frontiers in microbiology 9 (2018): 1756.	Broth microdilution	Dilution	CLSI	Unknown	No	Vet01-S2	2013	No	Colistin	186	1	1	Lower	Diseased	2018	2015.41666666667-2017.5	Local	Unknown	Shaanxi, Gansu	China	Asia	No	Unknown	Unknown	Unknown	No
2018-lai	Lai	Lai, Chih-Cheng, et al. "Clinical characteristics of patients with bacteraemia due to the emergence of mcr-1-harbouring Enterobacteriaceae in humans and pigs in Taiwan." International journal of antimicrobial agents 52.5 (2018): 651-657.	Broth microdilution	Dilution	CLSI	ECOFF	Yes	M100-S28	2018	No	Colistin	16	14	14	High	Diseased	2018	2017	National	Unknown	National	Taiwan	Asia	No	Unknown	Unknown	Unknown	No
2018-lai	Lai	Lai, Chih-Cheng, et al. "Clinical characteristics of patients with bacteraemia due to the emergence of mcr-1-harbouring Enterobacteriaceae in humans and pigs in Taiwan." International journal of antimicrobial agents 52.5 (2018): 651-657.	PCR	PCR	NA	NA	NA	NA	NA	NA	mcr-1	16	12	0	High	Diseased	2018	2017	National	Unknown	National	Taiwan	Asia	No	Unknown	Unknown	Unknown	No
2018-kallau	Kallau	Kallau, Novalino Harold Geoffrey, et al. "Detection of multi-drug resistant (MDR) Escherichia coli and tet gene prevalence at a pig farm in Kupang, Indonesia." Journal of advanced veterinary and animal research 5.4 (2018): 388.	Disk diffusion	Diffusion	CLSI	Unknown	Yes	M100-S24	2014	NA	Ciprofloxacin	82	1	1	Lower	Healthy	2018	2017.25-2018.16666666667	Local	Unknown	Kupong	Indonesia	Asia	No	Intensive	Unknown	Intensive	No
2018-lugsomya(2)	Lugsomya	Lugsomya, Kittitat, et al. "Routine prophylactic antimicrobial use is associated with increased phenotypic and genotypic resistance in commensal Escherichia coli isolates recovered from healthy fattening pigs on farms in Thailand." Microbial Drug Resistance 24.2 (2018): 213-223.	Broth microdilution	Dilution	Unknown	CLSI	No	M100-S25, Vet0S3	2015	No	Enrofloxacin	239	150	150	Lower	Healthy	2018	NA	National	Unknown	National	Thailand	Asia	Yes	mixed	Fattening	mixed	Yes
2019-efsa	efsa	https://www.efsa.europa.eu/en/topics/topic/antimicrobial-resistance	Broth microdilution	Dilution	Variable	ECOFF	Yes	NA	NA	No	Colistin	180	0	0	High	Healthy	2019	2017	National	Systematic random	National	Austria	Europe	No	Unknown	Finishing	Slaughterhouse	Yes
2019-efsa	efsa	https://www.efsa.europa.eu/en/topics/topic/antimicrobial-resistance	Broth microdilution	Dilution	Variable	ECOFF	Yes	NA	NA	No	Colistin	176	1	1	High	Healthy	2019	2017	National	Systematic random	National	Belgium	Europe	No	Unknown	Finishing	Slaughterhouse	Yes
2019-efsa	efsa	https://www.efsa.europa.eu/en/topics/topic/antimicrobial-resistance	Broth microdilution	Dilution	Variable	ECOFF	Yes	NA	NA	No	Colistin	101	0	0	Lower	Healthy	2019	2017	National	Systematic random	National	Bulgaria	Europe	No	Unknown	Finishing	Slaughterhouse	Yes
2019-efsa	efsa	https://www.efsa.europa.eu/en/topics/topic/antimicrobial-resistance	Broth microdilution	Dilution	Variable	ECOFF	Yes	NA	NA	No	Colistin	86	0	0	High	Healthy	2019	2017	National	Systematic random	National	Croatia	Europe	No	Unknown	Finishing	Slaughterhouse	Yes
2019-efsa	efsa	https://www.efsa.europa.eu/en/topics/topic/antimicrobial-resistance	Broth microdilution	Dilution	Variable	ECOFF	Yes	NA	NA	No	Colistin	57	0	0	High	Healthy	2019	2017	National	Systematic random	National	Cyprus	Europe	No	Unknown	Finishing	Slaughterhouse	Yes
2019-efsa	efsa	https://www.efsa.europa.eu/en/topics/topic/antimicrobial-resistance	Broth microdilution	Dilution	Variable	ECOFF	Yes	NA	NA	No	Colistin	180	0	0	High	Healthy	2019	2017	National	Systematic random	National	Czechia	Europe	No	Unknown	Finishing	Slaughterhouse	Yes
2019-efsa	efsa	https://www.efsa.europa.eu/en/topics/topic/antimicrobial-resistance	Broth microdilution	Dilution	Variable	ECOFF	Yes	NA	NA	No	Colistin	172	0	0	High	Healthy	2019	2017	National	Systematic random	National	Denmark	Europe	No	Unknown	Finishing	Slaughterhouse	Yes
2019-efsa	efsa	https://www.efsa.europa.eu/en/topics/topic/antimicrobial-resistance	Broth microdilution	Dilution	Variable	ECOFF	Yes	NA	NA	No	Colistin	67	0	0	High	Healthy	2019	2017	National	Systematic random	National	Estonia	Europe	No	Unknown	Finishing	Slaughterhouse	Yes
2019-efsa	efsa	https://www.efsa.europa.eu/en/topics/topic/antimicrobial-resistance	Broth microdilution	Dilution	Variable	ECOFF	Yes	NA	NA	No	Colistin	175	0	0	High	Healthy	2019	2017	National	Systematic random	National	Finland	Europe	No	Unknown	Finishing	Slaughterhouse	Yes
2019-efsa	efsa	https://www.efsa.europa.eu/en/topics/topic/antimicrobial-resistance	Broth microdilution	Dilution	Variable	ECOFF	Yes	NA	NA	No	Colistin	214	0	0	High	Healthy	2019	2017	National	Systematic random	National	France	Europe	No	Unknown	Finishing	Slaughterhouse	Yes
2019-efsa	efsa	https://www.efsa.europa.eu/en/topics/topic/antimicrobial-resistance	Broth microdilution	Dilution	Variable	ECOFF	Yes	NA	NA	No	Colistin	227	1	1	High	Healthy	2019	2017	National	Systematic random	National	Germany	Europe	No	Unknown	Finishing	Slaughterhouse	Yes
2019-efsa	efsa	https://www.efsa.europa.eu/en/topics/topic/antimicrobial-resistance	Broth microdilution	Dilution	Variable	ECOFF	Yes	NA	NA	No	Colistin	170	1	1	High	Healthy	2019	2017	National	Systematic random	National	Greece	Europe	No	Unknown	Finishing	Slaughterhouse	Yes
2019-efsa	efsa	https://www.efsa.europa.eu/en/topics/topic/antimicrobial-resistance	Broth microdilution	Dilution	Variable	ECOFF	Yes	NA	NA	No	Colistin	170	3	3	High	Healthy	2019	2017	National	Systematic random	National	Hungary	Europe	No	Unknown	Finishing	Slaughterhouse	Yes
2019-efsa	efsa	https://www.efsa.europa.eu/en/topics/topic/antimicrobial-resistance	Broth microdilution	Dilution	Variable	ECOFF	Yes	NA	NA	No	Colistin	203	0	0	High	Healthy	2019	2017	National	Systematic random	National	Ireland	Europe	No	Unknown	Finishing	Slaughterhouse	Yes
2019-efsa	efsa	https://www.efsa.europa.eu/en/topics/topic/antimicrobial-resistance	Broth microdilution	Dilution	Variable	ECOFF	Yes	NA	NA	No	Colistin	170	1	1	High	Healthy	2019	2017	National	Systematic random	National	Italy	Europe	No	Unknown	Finishing	Slaughterhouse	Yes
2019-efsa	efsa	https://www.efsa.europa.eu/en/topics/topic/antimicrobial-resistance	Broth microdilution	Dilution	Variable	ECOFF	Yes	NA	NA	No	Colistin	149	0	0	High	Healthy	2019	2017	National	Systematic random	National	Latvia	Europe	No	Unknown	Finishing	Slaughterhouse	Yes
2019-efsa	efsa	https://www.efsa.europa.eu/en/topics/topic/antimicrobial-resistance	Broth microdilution	Dilution	Variable	ECOFF	Yes	NA	NA	No	Colistin	99	1	1	High	Healthy	2019	2017	National	Systematic random	National	Lithuania	Europe	No	Unknown	Finishing	Slaughterhouse	Yes
2019-efsa	efsa	https://www.efsa.europa.eu/en/topics/topic/antimicrobial-resistance	Broth microdilution	Dilution	Variable	ECOFF	Yes	NA	NA	No	Colistin	44	0	0	High	Healthy	2019	2017	National	Systematic random	National	Luxembourg	Europe	No	Unknown	Finishing	Slaughterhouse	Yes
2019-efsa	efsa	https://www.efsa.europa.eu/en/topics/topic/antimicrobial-resistance	Broth microdilution	Dilution	Variable	ECOFF	Yes	NA	NA	No	Colistin	74	0	0	High	Healthy	2019	2017	National	Systematic random	National	Malta	Europe	No	Unknown	Finishing	Slaughterhouse	Yes
2019-efsa	efsa	https://www.efsa.europa.eu/en/topics/topic/antimicrobial-resistance	Broth microdilution	Dilution	Variable	ECOFF	Yes	NA	NA	No	Colistin	300	0	0	High	Healthy	2019	2017	National	Systematic random	National	Netherlands	Europe	No	Unknown	Finishing	Slaughterhouse	Yes
2019-efsa	efsa	https://www.efsa.europa.eu/en/topics/topic/antimicrobial-resistance	Broth microdilution	Dilution	Variable	ECOFF	Yes	NA	NA	No	Colistin	213	0	0	High	Healthy	2019	2017	National	Systematic random	National	Poland	Europe	No	Unknown	Finishing	Slaughterhouse	Yes
2019-efsa	efsa	https://www.efsa.europa.eu/en/topics/topic/antimicrobial-resistance	Broth microdilution	Dilution	Variable	ECOFF	Yes	NA	NA	No	Colistin	142	3	3	High	Healthy	2019	2017	National	Systematic random	National	Portugal	Europe	No	Unknown	Finishing	Slaughterhouse	Yes
2019-efsa	efsa	https://www.efsa.europa.eu/en/topics/topic/antimicrobial-resistance	Broth microdilution	Dilution	Variable	ECOFF	Yes	NA	NA	No	Colistin	170	2	2	Lower	Healthy	2019	2017	National	Systematic random	National	Romania	Europe	No	Unknown	Finishing	Slaughterhouse	Yes
2019-efsa	efsa	https://www.efsa.europa.eu/en/topics/topic/antimicrobial-resistance	Broth microdilution	Dilution	Variable	ECOFF	Yes	NA	NA	No	Colistin	85	0	0	High	Healthy	2019	2017	National	Systematic random	National	Slovakia	Europe	No	Unknown	Finishing	Slaughterhouse	Yes
2019-efsa	efsa	https://www.efsa.europa.eu/en/topics/topic/antimicrobial-resistance	Broth microdilution	Dilution	Variable	ECOFF	Yes	NA	NA	No	Colistin	85	0	0	High	Healthy	2019	2017	National	Systematic random	National	Slovenia	Europe	No	Unknown	Finishing	Slaughterhouse	Yes
2019-efsa	efsa	https://www.efsa.europa.eu/en/topics/topic/antimicrobial-resistance	Broth microdilution	Dilution	Variable	ECOFF	Yes	NA	NA	No	Colistin	170	1	1	High	Healthy	2019	2017	National	Systematic random	National	Spain	Europe	No	Unknown	Finishing	Slaughterhouse	Yes
2019-efsa	efsa	https://www.efsa.europa.eu/en/topics/topic/antimicrobial-resistance	Broth microdilution	Dilution	Variable	ECOFF	Yes	NA	NA	No	Colistin	140	0	0	High	Healthy	2019	2017	National	Systematic random	National	Sweden	Europe	No	Unknown	Finishing	Slaughterhouse	Yes
2019-efsa	efsa	https://www.efsa.europa.eu/en/topics/topic/antimicrobial-resistance	Broth microdilution	Dilution	Variable	ECOFF	Yes	NA	NA	No	Colistin	186	0	0	High	Healthy	2019	2017	National	Systematic random	National	UK	Europe	No	Unknown	Finishing	Slaughterhouse	Yes
2019-efsa	efsa	https://www.efsa.europa.eu/en/topics/topic/antimicrobial-resistance	Broth microdilution	Dilution	Variable	ECOFF	Yes	NA	NA	No	Colistin	68	0	0	High	Healthy	2019	2017	National	Systematic random	National	Iceland	Europe	No	Unknown	Finishing	Slaughterhouse	Yes
2019-efsa	efsa	https://www.efsa.europa.eu/en/topics/topic/antimicrobial-resistance	Broth microdilution	Dilution	Variable	ECOFF	Yes	NA	NA	No	Colistin	304	0	0	High	Healthy	2019	2017	National	Systematic random	National	Norway	Europe	No	Unknown	Finishing	Slaughterhouse	Yes
2019-efsa	efsa	https://www.efsa.europa.eu/en/topics/topic/antimicrobial-resistance	Broth microdilution	Dilution	Variable	ECOFF	Yes	NA	NA	No	Colistin	197	0	0	High	Healthy	2019	2017	National	Systematic random	National	Switzerland	Europe	No	Unknown	Finishing	Slaughterhouse	Yes
2019-efsa	efsa	https://www.efsa.europa.eu/en/topics/topic/antimicrobial-resistance	Broth microdilution	Dilution	Variable	ECOFF	Yes	NA	NA	No	Ciprofloxacin	180	7	0	High	Healthy	2019	2017	National	Systematic random	National	Austria	Europe	No	Unknown	Finishing	Slaughterhouse	Yes
2019-efsa	efsa	https://www.efsa.europa.eu/en/topics/topic/antimicrobial-resistance	Broth microdilution	Dilution	Variable	ECOFF	Yes	NA	NA	No	Ciprofloxacin	176	16	3	High	Healthy	2019	2017	National	Systematic random	National	Belgium	Europe	No	Unknown	Finishing	Slaughterhouse	Yes
2019-efsa	efsa	https://www.efsa.europa.eu/en/topics/topic/antimicrobial-resistance	Broth microdilution	Dilution	Variable	ECOFF	Yes	NA	NA	No	Ciprofloxacin	101	16	5	Lower	Healthy	2019	2017	National	Systematic random	National	Bulgaria	Europe	No	Unknown	Finishing	Slaughterhouse	Yes
2019-efsa	efsa	https://www.efsa.europa.eu/en/topics/topic/antimicrobial-resistance	Broth microdilution	Dilution	Variable	ECOFF	Yes	NA	NA	No	Ciprofloxacin	86	13	5	High	Healthy	2019	2017	National	Systematic random	National	Croatia	Europe	No	Unknown	Finishing	Slaughterhouse	Yes
2019-efsa	efsa	https://www.efsa.europa.eu/en/topics/topic/antimicrobial-resistance	Broth microdilution	Dilution	Variable	ECOFF	Yes	NA	NA	No	Ciprofloxacin	57	12	1	High	Healthy	2019	2017	National	Systematic random	National	Cyprus	Europe	No	Unknown	Finishing	Slaughterhouse	Yes
2019-efsa	efsa	https://www.efsa.europa.eu/en/topics/topic/antimicrobial-resistance	Broth microdilution	Dilution	Variable	ECOFF	Yes	NA	NA	No	Ciprofloxacin	180	9	2	High	Healthy	2019	2017	National	Systematic random	National	Czechia	Europe	No	Unknown	Finishing	Slaughterhouse	Yes
2019-efsa	efsa	https://www.efsa.europa.eu/en/topics/topic/antimicrobial-resistance	Broth microdilution	Dilution	Variable	ECOFF	Yes	NA	NA	No	Ciprofloxacin	172	1	0	High	Healthy	2019	2017	National	Systematic random	National	Denmark	Europe	No	Unknown	Finishing	Slaughterhouse	Yes
2019-efsa	efsa	https://www.efsa.europa.eu/en/topics/topic/antimicrobial-resistance	Broth microdilution	Dilution	Variable	ECOFF	Yes	NA	NA	No	Ciprofloxacin	67	1	1	High	Healthy	2019	2017	National	Systematic random	National	Estonia	Europe	No	Unknown	Finishing	Slaughterhouse	Yes
2019-efsa	efsa	https://www.efsa.europa.eu/en/topics/topic/antimicrobial-resistance	Broth microdilution	Dilution	Variable	ECOFF	Yes	NA	NA	No	Ciprofloxacin	175	0	0	High	Healthy	2019	2017	National	Systematic random	National	Finland	Europe	No	Unknown	Finishing	Slaughterhouse	Yes
2019-efsa	efsa	https://www.efsa.europa.eu/en/topics/topic/antimicrobial-resistance	Broth microdilution	Dilution	Variable	ECOFF	Yes	NA	NA	No	Ciprofloxacin	214	10	1	High	Healthy	2019	2017	National	Systematic random	National	France	Europe	No	Unknown	Finishing	Slaughterhouse	Yes
2019-efsa	efsa	https://www.efsa.europa.eu/en/topics/topic/antimicrobial-resistance	Broth microdilution	Dilution	Variable	ECOFF	Yes	NA	NA	No	Ciprofloxacin	227	15	6	High	Healthy	2019	2017	National	Systematic random	National	Germany	Europe	No	Unknown	Finishing	Slaughterhouse	Yes
2019-efsa	efsa	https://www.efsa.europa.eu/en/topics/topic/antimicrobial-resistance	Broth microdilution	Dilution	Variable	ECOFF	Yes	NA	NA	No	Ciprofloxacin	170	17	2	High	Healthy	2019	2017	National	Systematic random	National	Greece	Europe	No	Unknown	Finishing	Slaughterhouse	Yes
2019-efsa	efsa	https://www.efsa.europa.eu/en/topics/topic/antimicrobial-resistance	Broth microdilution	Dilution	Variable	ECOFF	Yes	NA	NA	No	Ciprofloxacin	170	13	4	High	Healthy	2019	2017	National	Systematic random	National	Hungary	Europe	No	Unknown	Finishing	Slaughterhouse	Yes
2019-efsa	efsa	https://www.efsa.europa.eu/en/topics/topic/antimicrobial-resistance	Broth microdilution	Dilution	Variable	ECOFF	Yes	NA	NA	No	Ciprofloxacin	203	15	7	High	Healthy	2019	2017	National	Systematic random	National	Ireland	Europe	No	Unknown	Finishing	Slaughterhouse	Yes
2019-efsa	efsa	https://www.efsa.europa.eu/en/topics/topic/antimicrobial-resistance	Broth microdilution	Dilution	Variable	ECOFF	Yes	NA	NA	No	Ciprofloxacin	170	38	2	High	Healthy	2019	2017	National	Systematic random	National	Italy	Europe	No	Unknown	Finishing	Slaughterhouse	Yes
2019-efsa	efsa	https://www.efsa.europa.eu/en/topics/topic/antimicrobial-resistance	Broth microdilution	Dilution	Variable	ECOFF	Yes	NA	NA	No	Ciprofloxacin	149	14	1	High	Healthy	2019	2017	National	Systematic random	National	Latvia	Europe	No	Unknown	Finishing	Slaughterhouse	Yes
2019-efsa	efsa	https://www.efsa.europa.eu/en/topics/topic/antimicrobial-resistance	Broth microdilution	Dilution	Variable	ECOFF	Yes	NA	NA	No	Ciprofloxacin	99	10	0	High	Healthy	2019	2017	National	Systematic random	National	Lithuania	Europe	No	Unknown	Finishing	Slaughterhouse	Yes
2019-efsa	efsa	https://www.efsa.europa.eu/en/topics/topic/antimicrobial-resistance	Broth microdilution	Dilution	Variable	ECOFF	Yes	NA	NA	No	Ciprofloxacin	44	1	0	High	Healthy	2019	2017	National	Systematic random	National	Luxembourg	Europe	No	Unknown	Finishing	Slaughterhouse	Yes
2019-efsa	efsa	https://www.efsa.europa.eu/en/topics/topic/antimicrobial-resistance	Broth microdilution	Dilution	Variable	ECOFF	Yes	NA	NA	No	Ciprofloxacin	74	7	1	High	Healthy	2019	2017	National	Systematic random	National	Malta	Europe	No	Unknown	Finishing	Slaughterhouse	Yes
2019-efsa	efsa	https://www.efsa.europa.eu/en/topics/topic/antimicrobial-resistance	Broth microdilution	Dilution	Variable	ECOFF	Yes	NA	NA	No	Ciprofloxacin	300	6	0	High	Healthy	2019	2017	National	Systematic random	National	Netherlands	Europe	No	Unknown	Finishing	Slaughterhouse	Yes
2019-efsa	efsa	https://www.efsa.europa.eu/en/topics/topic/antimicrobial-resistance	Broth microdilution	Dilution	Variable	ECOFF	Yes	NA	NA	No	Ciprofloxacin	213	34	11	High	Healthy	2019	2017	National	Systematic random	National	Poland	Europe	No	Unknown	Finishing	Slaughterhouse	Yes
2019-efsa	efsa	https://www.efsa.europa.eu/en/topics/topic/antimicrobial-resistance	Broth microdilution	Dilution	Variable	ECOFF	Yes	NA	NA	No	Ciprofloxacin	142	30	7	High	Healthy	2019	2017	National	Systematic random	National	Portugal	Europe	No	Unknown	Finishing	Slaughterhouse	Yes
2019-efsa	efsa	https://www.efsa.europa.eu/en/topics/topic/antimicrobial-resistance	Broth microdilution	Dilution	Variable	ECOFF	Yes	NA	NA	No	Ciprofloxacin	170	59	11	Lower	Healthy	2019	2017	National	Systematic random	National	Romania	Europe	No	Unknown	Finishing	Slaughterhouse	Yes
2019-efsa	efsa	https://www.efsa.europa.eu/en/topics/topic/antimicrobial-resistance	Broth microdilution	Dilution	Variable	ECOFF	Yes	NA	NA	No	Ciprofloxacin	85	3	0	High	Healthy	2019	2017	National	Systematic random	National	Slovakia	Europe	No	Unknown	Finishing	Slaughterhouse	Yes
2019-efsa	efsa	https://www.efsa.europa.eu/en/topics/topic/antimicrobial-resistance	Broth microdilution	Dilution	Variable	ECOFF	Yes	NA	NA	No	Ciprofloxacin	85	17	4	High	Healthy	2019	2017	National	Systematic random	National	Slovenia	Europe	No	Unknown	Finishing	Slaughterhouse	Yes
2019-efsa	efsa	https://www.efsa.europa.eu/en/topics/topic/antimicrobial-resistance	Broth microdilution	Dilution	Variable	ECOFF	Yes	NA	NA	No	Ciprofloxacin	170	76	12	High	Healthy	2019	2017	National	Systematic random	National	Spain	Europe	No	Unknown	Finishing	Slaughterhouse	Yes
2019-efsa	efsa	https://www.efsa.europa.eu/en/topics/topic/antimicrobial-resistance	Broth microdilution	Dilution	Variable	ECOFF	Yes	NA	NA	No	Ciprofloxacin	140	0	0	High	Healthy	2019	2017	National	Systematic random	National	Sweden	Europe	No	Unknown	Finishing	Slaughterhouse	Yes
2019-efsa	efsa	https://www.efsa.europa.eu/en/topics/topic/antimicrobial-resistance	Broth microdilution	Dilution	Variable	ECOFF	Yes	NA	NA	No	Ciprofloxacin	186	5	3	High	Healthy	2019	2017	National	Systematic random	National	UK	Europe	No	Unknown	Finishing	Slaughterhouse	Yes
2019-efsa	efsa	https://www.efsa.europa.eu/en/topics/topic/antimicrobial-resistance	Broth microdilution	Dilution	Variable	ECOFF	Yes	NA	NA	No	Ciprofloxacin	68	3	1	High	Healthy	2019	2017	National	Systematic random	National	Iceland	Europe	No	Unknown	Finishing	Slaughterhouse	Yes
2019-efsa	efsa	https://www.efsa.europa.eu/en/topics/topic/antimicrobial-resistance	Broth microdilution	Dilution	Variable	ECOFF	Yes	NA	NA	No	Ciprofloxacin	304	0	0	High	Healthy	2019	2017	National	Systematic random	National	Norway	Europe	No	Unknown	Finishing	Slaughterhouse	Yes
2019-efsa	efsa	https://www.efsa.europa.eu/en/topics/topic/antimicrobial-resistance	Broth microdilution	Dilution	Variable	ECOFF	Yes	NA	NA	No	Ciprofloxacin	197	5	1	High	Healthy	2019	2017	National	Systematic random	National	Switzerland	Europe	No	Unknown	Finishing	Slaughterhouse	Yes
2020-efsa	efsa	https://www.efsa.europa.eu/en/topics/topic/antimicrobial-resistance	Broth microdilution	Dilution	Variable	ECOFF	Yes	NA	NA	No	Colistin	149	0	0	High	Healthy	2020	2018	National	Systematic random	National	Denmark	Europe	No	Unknown	Finishing	Slaughterhouse	Yes
2020-efsa	efsa	https://www.efsa.europa.eu/en/topics/topic/antimicrobial-resistance	Broth microdilution	Dilution	Variable	ECOFF	Yes	NA	NA	No	Colistin	301	0	0	High	Healthy	2020	2018	National	Systematic random	National	Netherlands	Europe	No	Unknown	Finishing	Slaughterhouse	Yes
2020-efsa	efsa	https://www.efsa.europa.eu/en/topics/topic/antimicrobial-resistance	Broth microdilution	Dilution	Variable	ECOFF	Yes	NA	NA	No	Colistin	41	2	2	Lower	Healthy	2020	2018	National	Systematic random	National	North Macedonia	Europe	No	Unknown	Finishing	Slaughterhouse	Yes
2020-efsa	efsa	https://www.efsa.europa.eu/en/topics/topic/antimicrobial-resistance	Broth microdilution	Dilution	Variable	ECOFF	Yes	NA	NA	No	Ciprofloxacin	149	2	0	High	Healthy	2020	2018	National	Systematic random	National	Denmark	Europe	No	Unknown	Finishing	Slaughterhouse	Yes
2020-efsa	efsa	https://www.efsa.europa.eu/en/topics/topic/antimicrobial-resistance	Broth microdilution	Dilution	Variable	ECOFF	Yes	NA	NA	No	Ciprofloxacin	301	3	0	High	Healthy	2020	2018	National	Systematic random	National	Netherlands	Europe	No	Unknown	Finishing	Slaughterhouse	Yes
2020-efsa	efsa	https://www.efsa.europa.eu/en/topics/topic/antimicrobial-resistance	Broth microdilution	Dilution	Variable	ECOFF	Yes	NA	NA	No	Ciprofloxacin	41	25	9	Lower	Healthy	2020	2018	National	Systematic random	National	North Macedonia	Europe	No	Unknown	Finishing	Slaughterhouse	Yes
2020-efsa	efsa	https://www.efsa.europa.eu/en/topics/topic/antimicrobial-resistance	Broth microdilution	Dilution	Variable	ECOFF	Yes	NA	NA	No	Colistin	174	0	0	High	Healthy	2021	2019	National	Systematic random	National	Austria	Europe	No	Unknown	Finishing	Slaughterhouse	Yes
2020-efsa	efsa	https://www.efsa.europa.eu/en/topics/topic/antimicrobial-resistance	Broth microdilution	Dilution	Variable	ECOFF	Yes	NA	NA	No	Colistin	175	0	0	High	Healthy	2021	2019	National	Systematic random	National	Belgium	Europe	No	Unknown	Finishing	Slaughterhouse	Yes
2020-efsa	efsa	https://www.efsa.europa.eu/en/topics/topic/antimicrobial-resistance	Broth microdilution	Dilution	Variable	ECOFF	Yes	NA	NA	No	Colistin	104	0	0	Lower	Healthy	2021	2019	National	Systematic random	National	Bulgaria	Europe	No	Unknown	Finishing	Slaughterhouse	Yes
2020-efsa	efsa	https://www.efsa.europa.eu/en/topics/topic/antimicrobial-resistance	Broth microdilution	Dilution	Variable	ECOFF	Yes	NA	NA	No	Colistin	85	0	0	High	Healthy	2021	2019	National	Systematic random	National	Croatia	Europe	No	Unknown	Finishing	Slaughterhouse	Yes
2020-efsa	efsa	https://www.efsa.europa.eu/en/topics/topic/antimicrobial-resistance	Broth microdilution	Dilution	Variable	ECOFF	Yes	NA	NA	No	Colistin	34	0	0	High	Healthy	2021	2019	National	Systematic random	National	Cyprus	Europe	No	Unknown	Finishing	Slaughterhouse	Yes
2020-efsa	efsa	https://www.efsa.europa.eu/en/topics/topic/antimicrobial-resistance	Broth microdilution	Dilution	Variable	ECOFF	Yes	NA	NA	No	Colistin	313	0	0	High	Healthy	2021	2019	National	Systematic random	National	Czechia	Europe	No	Unknown	Finishing	Slaughterhouse	Yes
2020-efsa	efsa	https://www.efsa.europa.eu/en/topics/topic/antimicrobial-resistance	Broth microdilution	Dilution	Variable	ECOFF	Yes	NA	NA	No	Colistin	190	0	0	High	Healthy	2021	2019	National	Systematic random	National	Denmark	Europe	No	Unknown	Finishing	Slaughterhouse	Yes
2020-efsa	efsa	https://www.efsa.europa.eu/en/topics/topic/antimicrobial-resistance	Broth microdilution	Dilution	Variable	ECOFF	Yes	NA	NA	No	Colistin	71	0	0	High	Healthy	2021	2019	National	Systematic random	National	Estonia	Europe	No	Unknown	Finishing	Slaughterhouse	Yes
2020-efsa	efsa	https://www.efsa.europa.eu/en/topics/topic/antimicrobial-resistance	Broth microdilution	Dilution	Variable	ECOFF	Yes	NA	NA	No	Colistin	174	0	0	High	Healthy	2021	2019	National	Systematic random	National	Finland	Europe	No	Unknown	Finishing	Slaughterhouse	Yes
2020-efsa	efsa	https://www.efsa.europa.eu/en/topics/topic/antimicrobial-resistance	Broth microdilution	Dilution	Variable	ECOFF	Yes	NA	NA	No	Colistin	188	2	2	High	Healthy	2021	2019	National	Systematic random	National	France	Europe	No	Unknown	Finishing	Slaughterhouse	Yes
2020-efsa	efsa	https://www.efsa.europa.eu/en/topics/topic/antimicrobial-resistance	Broth microdilution	Dilution	Variable	ECOFF	Yes	NA	NA	No	Colistin	246	0	0	High	Healthy	2021	2019	National	Systematic random	National	Germany	Europe	No	Unknown	Finishing	Slaughterhouse	Yes
2020-efsa	efsa	https://www.efsa.europa.eu/en/topics/topic/antimicrobial-resistance	Broth microdilution	Dilution	Variable	ECOFF	Yes	NA	NA	No	Colistin	146	5	5	High	Healthy	2021	2019	National	Systematic random	National	Greece	Europe	No	Unknown	Finishing	Slaughterhouse	Yes
2020-efsa	efsa	https://www.efsa.europa.eu/en/topics/topic/antimicrobial-resistance	Broth microdilution	Dilution	Variable	ECOFF	Yes	NA	NA	No	Colistin	170	2	2	High	Healthy	2021	2019	National	Systematic random	National	Hungary	Europe	No	Unknown	Finishing	Slaughterhouse	Yes
2020-efsa	efsa	https://www.efsa.europa.eu/en/topics/topic/antimicrobial-resistance	Broth microdilution	Dilution	Variable	ECOFF	Yes	NA	NA	No	Colistin	170	0	0	High	Healthy	2021	2019	National	Systematic random	National	Ireland	Europe	No	Unknown	Finishing	Slaughterhouse	Yes
2020-efsa	efsa	https://www.efsa.europa.eu/en/topics/topic/antimicrobial-resistance	Broth microdilution	Dilution	Variable	ECOFF	Yes	NA	NA	No	Colistin	169	1	1	High	Healthy	2021	2019	National	Systematic random	National	Italy	Europe	No	Unknown	Finishing	Slaughterhouse	Yes
2020-efsa	efsa	https://www.efsa.europa.eu/en/topics/topic/antimicrobial-resistance	Broth microdilution	Dilution	Variable	ECOFF	Yes	NA	NA	No	Colistin	152	0	0	High	Healthy	2021	2019	National	Systematic random	National	Latvia	Europe	No	Unknown	Finishing	Slaughterhouse	Yes
2020-efsa	efsa	https://www.efsa.europa.eu/en/topics/topic/antimicrobial-resistance	Broth microdilution	Dilution	Variable	ECOFF	Yes	NA	NA	No	Colistin	99	0	0	High	Healthy	2021	2019	National	Systematic random	National	Lithuania	Europe	No	Unknown	Finishing	Slaughterhouse	Yes
2020-efsa	efsa	https://www.efsa.europa.eu/en/topics/topic/antimicrobial-resistance	Broth microdilution	Dilution	Variable	ECOFF	Yes	NA	NA	No	Colistin	37	0	0	High	Healthy	2021	2019	National	Systematic random	National	Luxembourg	Europe	No	Unknown	Finishing	Slaughterhouse	Yes
2020-efsa	efsa	https://www.efsa.europa.eu/en/topics/topic/antimicrobial-resistance	Broth microdilution	Dilution	Variable	ECOFF	Yes	NA	NA	No	Colistin	71	0	0	High	Healthy	2021	2019	National	Systematic random	National	Malta	Europe	No	Unknown	Finishing	Slaughterhouse	Yes
2020-efsa	efsa	https://www.efsa.europa.eu/en/topics/topic/antimicrobial-resistance	Broth microdilution	Dilution	Variable	ECOFF	Yes	NA	NA	No	Colistin	304	0	0	High	Healthy	2021	2019	National	Systematic random	National	Netherlands	Europe	No	Unknown	Finishing	Slaughterhouse	Yes
2020-efsa	efsa	https://www.efsa.europa.eu/en/topics/topic/antimicrobial-resistance	Broth microdilution	Dilution	Variable	ECOFF	Yes	NA	NA	No	Colistin	175	0	0	High	Healthy	2021	2019	National	Systematic random	National	Poland	Europe	No	Unknown	Finishing	Slaughterhouse	Yes
2020-efsa	efsa	https://www.efsa.europa.eu/en/topics/topic/antimicrobial-resistance	Broth microdilution	Dilution	Variable	ECOFF	Yes	NA	NA	No	Colistin	156	13	13	High	Healthy	2021	2019	National	Systematic random	National	Portugal	Europe	No	Unknown	Finishing	Slaughterhouse	Yes
2020-efsa	efsa	https://www.efsa.europa.eu/en/topics/topic/antimicrobial-resistance	Broth microdilution	Dilution	Variable	ECOFF	Yes	NA	NA	No	Colistin	170	0	0	Lower	Healthy	2021	2019	National	Systematic random	National	Romania	Europe	No	Unknown	Finishing	Slaughterhouse	Yes
2020-efsa	efsa	https://www.efsa.europa.eu/en/topics/topic/antimicrobial-resistance	Broth microdilution	Dilution	Variable	ECOFF	Yes	NA	NA	No	Colistin	85	0	0	High	Healthy	2021	2019	National	Systematic random	National	Slovakia	Europe	No	Unknown	Finishing	Slaughterhouse	Yes
2020-efsa	efsa	https://www.efsa.europa.eu/en/topics/topic/antimicrobial-resistance	Broth microdilution	Dilution	Variable	ECOFF	Yes	NA	NA	No	Colistin	85	0	0	High	Healthy	2021	2019	National	Systematic random	National	Slovenia	Europe	No	Unknown	Finishing	Slaughterhouse	Yes
2020-efsa	efsa	https://www.efsa.europa.eu/en/topics/topic/antimicrobial-resistance	Broth microdilution	Dilution	Variable	ECOFF	Yes	NA	NA	No	Colistin	170	1	1	High	Healthy	2021	2019	National	Systematic random	National	Spain	Europe	No	Unknown	Finishing	Slaughterhouse	Yes
2020-efsa	efsa	https://www.efsa.europa.eu/en/topics/topic/antimicrobial-resistance	Broth microdilution	Dilution	Variable	ECOFF	Yes	NA	NA	No	Colistin	174	0	0	High	Healthy	2021	2019	National	Systematic random	National	Sweden	Europe	No	Unknown	Finishing	Slaughterhouse	Yes
2020-efsa	efsa	https://www.efsa.europa.eu/en/topics/topic/antimicrobial-resistance	Broth microdilution	Dilution	Variable	ECOFF	Yes	NA	NA	No	Colistin	208	0	0	High	Healthy	2021	2019	National	Systematic random	National	UK	Europe	No	Unknown	Finishing	Slaughterhouse	Yes
2020-efsa	efsa	https://www.efsa.europa.eu/en/topics/topic/antimicrobial-resistance	Broth microdilution	Dilution	Variable	ECOFF	Yes	NA	NA	No	Colistin	14	0	0	High	Healthy	2021	2019	National	Systematic random	National	Iceland	Europe	No	Unknown	Finishing	Slaughterhouse	Yes
2020-efsa	efsa	https://www.efsa.europa.eu/en/topics/topic/antimicrobial-resistance	Broth microdilution	Dilution	Variable	ECOFF	Yes	NA	NA	No	Colistin	285	0	0	High	Healthy	2021	2019	National	Systematic random	National	Norway	Europe	No	Unknown	Finishing	Slaughterhouse	Yes
2020-efsa	efsa	https://www.efsa.europa.eu/en/topics/topic/antimicrobial-resistance	Broth microdilution	Dilution	Variable	ECOFF	Yes	NA	NA	No	Colistin	19	0	0	Lower	Healthy	2021	2019	National	Systematic random	National	North Macedonia	Europe	No	Unknown	Finishing	Slaughterhouse	Yes
2020-efsa	efsa	https://www.efsa.europa.eu/en/topics/topic/antimicrobial-resistance	Broth microdilution	Dilution	Variable	ECOFF	Yes	NA	NA	No	Colistin	189	0	0	High	Healthy	2021	2019	National	Systematic random	National	Switzerland	Europe	No	Unknown	Finishing	Slaughterhouse	Yes
2020-efsa	efsa	https://www.efsa.europa.eu/en/topics/topic/antimicrobial-resistance	Broth microdilution	Dilution	Variable	ECOFF	Yes	NA	NA	No	Ciprofloxacin	174	4	1	High	Healthy	2021	2019	National	Systematic random	National	Austria	Europe	No	Unknown	Finishing	Slaughterhouse	Yes
2020-efsa	efsa	https://www.efsa.europa.eu/en/topics/topic/antimicrobial-resistance	Broth microdilution	Dilution	Variable	ECOFF	Yes	NA	NA	No	Ciprofloxacin	175	16	0	High	Healthy	2021	2019	National	Systematic random	National	Belgium	Europe	No	Unknown	Finishing	Slaughterhouse	Yes
2020-efsa	efsa	https://www.efsa.europa.eu/en/topics/topic/antimicrobial-resistance	Broth microdilution	Dilution	Variable	ECOFF	Yes	NA	NA	No	Ciprofloxacin	104	17	2	Lower	Healthy	2021	2019	National	Systematic random	National	Bulgaria	Europe	No	Unknown	Finishing	Slaughterhouse	Yes
2020-efsa	efsa	https://www.efsa.europa.eu/en/topics/topic/antimicrobial-resistance	Broth microdilution	Dilution	Variable	ECOFF	Yes	NA	NA	No	Ciprofloxacin	85	14	7	High	Healthy	2021	2019	National	Systematic random	National	Croatia	Europe	No	Unknown	Finishing	Slaughterhouse	Yes
2020-efsa	efsa	https://www.efsa.europa.eu/en/topics/topic/antimicrobial-resistance	Broth microdilution	Dilution	Variable	ECOFF	Yes	NA	NA	No	Ciprofloxacin	34	2	0	High	Healthy	2021	2019	National	Systematic random	National	Cyprus	Europe	No	Unknown	Finishing	Slaughterhouse	Yes
2020-efsa	efsa	https://www.efsa.europa.eu/en/topics/topic/antimicrobial-resistance	Broth microdilution	Dilution	Variable	ECOFF	Yes	NA	NA	No	Ciprofloxacin	313	8	2	High	Healthy	2021	2019	National	Systematic random	National	Czechia	Europe	No	Unknown	Finishing	Slaughterhouse	Yes
2020-efsa	efsa	https://www.efsa.europa.eu/en/topics/topic/antimicrobial-resistance	Broth microdilution	Dilution	Variable	ECOFF	Yes	NA	NA	No	Ciprofloxacin	190	5	2	High	Healthy	2021	2019	National	Systematic random	National	Denmark	Europe	No	Unknown	Finishing	Slaughterhouse	Yes
2020-efsa	efsa	https://www.efsa.europa.eu/en/topics/topic/antimicrobial-resistance	Broth microdilution	Dilution	Variable	ECOFF	Yes	NA	NA	No	Ciprofloxacin	71	4	0	High	Healthy	2021	2019	National	Systematic random	National	Estonia	Europe	No	Unknown	Finishing	Slaughterhouse	Yes
2020-efsa	efsa	https://www.efsa.europa.eu/en/topics/topic/antimicrobial-resistance	Broth microdilution	Dilution	Variable	ECOFF	Yes	NA	NA	No	Ciprofloxacin	174	3	0	High	Healthy	2021	2019	National	Systematic random	National	Finland	Europe	No	Unknown	Finishing	Slaughterhouse	Yes
2020-efsa	efsa	https://www.efsa.europa.eu/en/topics/topic/antimicrobial-resistance	Broth microdilution	Dilution	Variable	ECOFF	Yes	NA	NA	No	Ciprofloxacin	188	8	0	High	Healthy	2021	2019	National	Systematic random	National	France	Europe	No	Unknown	Finishing	Slaughterhouse	Yes
2020-efsa	efsa	https://www.efsa.europa.eu/en/topics/topic/antimicrobial-resistance	Broth microdilution	Dilution	Variable	ECOFF	Yes	NA	NA	No	Ciprofloxacin	246	21	3	High	Healthy	2021	2019	National	Systematic random	National	Germany	Europe	No	Unknown	Finishing	Slaughterhouse	Yes
2020-efsa	efsa	https://www.efsa.europa.eu/en/topics/topic/antimicrobial-resistance	Broth microdilution	Dilution	Variable	ECOFF	Yes	NA	NA	No	Ciprofloxacin	146	26	5	High	Healthy	2021	2019	National	Systematic random	National	Greece	Europe	No	Unknown	Finishing	Slaughterhouse	Yes
2020-efsa	efsa	https://www.efsa.europa.eu/en/topics/topic/antimicrobial-resistance	Broth microdilution	Dilution	Variable	ECOFF	Yes	NA	NA	No	Ciprofloxacin	170	22	5	High	Healthy	2021	2019	National	Systematic random	National	Hungary	Europe	No	Unknown	Finishing	Slaughterhouse	Yes
2020-efsa	efsa	https://www.efsa.europa.eu/en/topics/topic/antimicrobial-resistance	Broth microdilution	Dilution	Variable	ECOFF	Yes	NA	NA	No	Ciprofloxacin	170	9	1	High	Healthy	2021	2019	National	Systematic random	National	Ireland	Europe	No	Unknown	Finishing	Slaughterhouse	Yes
2020-efsa	efsa	https://www.efsa.europa.eu/en/topics/topic/antimicrobial-resistance	Broth microdilution	Dilution	Variable	ECOFF	Yes	NA	NA	No	Ciprofloxacin	169	41	5	High	Healthy	2021	2019	National	Systematic random	National	Italy	Europe	No	Unknown	Finishing	Slaughterhouse	Yes
2020-efsa	efsa	https://www.efsa.europa.eu/en/topics/topic/antimicrobial-resistance	Broth microdilution	Dilution	Variable	ECOFF	Yes	NA	NA	No	Ciprofloxacin	152	17	2	High	Healthy	2021	2019	National	Systematic random	National	Latvia	Europe	No	Unknown	Finishing	Slaughterhouse	Yes
2020-efsa	efsa	https://www.efsa.europa.eu/en/topics/topic/antimicrobial-resistance	Broth microdilution	Dilution	Variable	ECOFF	Yes	NA	NA	No	Ciprofloxacin	99	14	6	High	Healthy	2021	2019	National	Systematic random	National	Lithuania	Europe	No	Unknown	Finishing	Slaughterhouse	Yes
2020-efsa	efsa	https://www.efsa.europa.eu/en/topics/topic/antimicrobial-resistance	Broth microdilution	Dilution	Variable	ECOFF	Yes	NA	NA	No	Ciprofloxacin	37	4	0	High	Healthy	2021	2019	National	Systematic random	National	Luxembourg	Europe	No	Unknown	Finishing	Slaughterhouse	Yes
2020-efsa	efsa	https://www.efsa.europa.eu/en/topics/topic/antimicrobial-resistance	Broth microdilution	Dilution	Variable	ECOFF	Yes	NA	NA	No	Ciprofloxacin	71	14	1	High	Healthy	2021	2019	National	Systematic random	National	Malta	Europe	No	Unknown	Finishing	Slaughterhouse	Yes
2020-efsa	efsa	https://www.efsa.europa.eu/en/topics/topic/antimicrobial-resistance	Broth microdilution	Dilution	Variable	ECOFF	Yes	NA	NA	No	Ciprofloxacin	304	3	0	High	Healthy	2021	2019	National	Systematic random	National	Netherlands	Europe	No	Unknown	Finishing	Slaughterhouse	Yes
2020-efsa	efsa	https://www.efsa.europa.eu/en/topics/topic/antimicrobial-resistance	Broth microdilution	Dilution	Variable	ECOFF	Yes	NA	NA	No	Ciprofloxacin	175	36	14	High	Healthy	2021	2019	National	Systematic random	National	Poland	Europe	No	Unknown	Finishing	Slaughterhouse	Yes
2020-efsa	efsa	https://www.efsa.europa.eu/en/topics/topic/antimicrobial-resistance	Broth microdilution	Dilution	Variable	ECOFF	Yes	NA	NA	No	Ciprofloxacin	156	41	13	High	Healthy	2021	2019	National	Systematic random	National	Portugal	Europe	No	Unknown	Finishing	Slaughterhouse	Yes
2020-efsa	efsa	https://www.efsa.europa.eu/en/topics/topic/antimicrobial-resistance	Broth microdilution	Dilution	Variable	ECOFF	Yes	NA	NA	No	Ciprofloxacin	170	67	16	Lower	Healthy	2021	2019	National	Systematic random	National	Romania	Europe	No	Unknown	Finishing	Slaughterhouse	Yes
2020-efsa	efsa	https://www.efsa.europa.eu/en/topics/topic/antimicrobial-resistance	Broth microdilution	Dilution	Variable	ECOFF	Yes	NA	NA	No	Ciprofloxacin	85	11	2	High	Healthy	2021	2019	National	Systematic random	National	Slovakia	Europe	No	Unknown	Finishing	Slaughterhouse	Yes
2020-efsa	efsa	https://www.efsa.europa.eu/en/topics/topic/antimicrobial-resistance	Broth microdilution	Dilution	Variable	ECOFF	Yes	NA	NA	No	Ciprofloxacin	85	12	1	High	Healthy	2021	2019	National	Systematic random	National	Slovenia	Europe	No	Unknown	Finishing	Slaughterhouse	Yes
2020-efsa	efsa	https://www.efsa.europa.eu/en/topics/topic/antimicrobial-resistance	Broth microdilution	Dilution	Variable	ECOFF	Yes	NA	NA	No	Ciprofloxacin	170	78	15	High	Healthy	2021	2019	National	Systematic random	National	Spain	Europe	No	Unknown	Finishing	Slaughterhouse	Yes
2020-efsa	efsa	https://www.efsa.europa.eu/en/topics/topic/antimicrobial-resistance	Broth microdilution	Dilution	Variable	ECOFF	Yes	NA	NA	No	Ciprofloxacin	174	2	0	High	Healthy	2021	2019	National	Systematic random	National	Sweden	Europe	No	Unknown	Finishing	Slaughterhouse	Yes
2020-efsa	efsa	https://www.efsa.europa.eu/en/topics/topic/antimicrobial-resistance	Broth microdilution	Dilution	Variable	ECOFF	Yes	NA	NA	No	Ciprofloxacin	208	7	1	High	Healthy	2021	2019	National	Systematic random	National	UK	Europe	No	Unknown	Finishing	Slaughterhouse	Yes
2020-efsa	efsa	https://www.efsa.europa.eu/en/topics/topic/antimicrobial-resistance	Broth microdilution	Dilution	Variable	ECOFF	Yes	NA	NA	No	Ciprofloxacin	14	0	0	High	Healthy	2021	2019	National	Systematic random	National	Iceland	Europe	No	Unknown	Finishing	Slaughterhouse	Yes
2020-efsa	efsa	https://www.efsa.europa.eu/en/topics/topic/antimicrobial-resistance	Broth microdilution	Dilution	Variable	ECOFF	Yes	NA	NA	No	Ciprofloxacin	285	0	0	High	Healthy	2021	2019	National	Systematic random	National	Norway	Europe	No	Unknown	Finishing	Slaughterhouse	Yes
2020-efsa	efsa	https://www.efsa.europa.eu/en/topics/topic/antimicrobial-resistance	Broth microdilution	Dilution	Variable	ECOFF	Yes	NA	NA	No	Ciprofloxacin	19	4	1	Lower	Healthy	2021	2019	National	Systematic random	National	North Macedonia	Europe	No	Unknown	Finishing	Slaughterhouse	Yes
2020-efsa	efsa	https://www.efsa.europa.eu/en/topics/topic/antimicrobial-resistance	Broth microdilution	Dilution	Variable	ECOFF	Yes	NA	NA	No	Ciprofloxacin	189	5	0	High	Healthy	2021	2019	National	Systematic random	National	Switzerland	Europe	No	Unknown	Finishing	Slaughterhouse	Yes
2018-finres	finres	https://www.ruokavirasto.fi/en/farmers/animal-husbandry/animal-medication/monitoring-of-antibiotic-resistance/finres-vet-reports/	Broth microdilution	Dilution	CLSI	CLSI	Yes	Vet01-A4	2018	Yes	Colistin	47	0	0	High	Diseased	2018	2016	National	Stratified random	National	Finland	Europe	Yes	Unknown	Unknown	Unknown	No
2018-finres	finres	https://www.ruokavirasto.fi/en/farmers/animal-husbandry/animal-medication/monitoring-of-antibiotic-resistance/finres-vet-reports/	Broth microdilution	Dilution	CLSI	CLSI	Yes	Vet01-A4	2018	Yes	Ciprofloxacin	47	8	1	High	Diseased	2018	2016	National	Stratified random	National	Finland	Europe	Yes	Unknown	Unknown	Unknown	No
2018-finres	finres	https://www.ruokavirasto.fi/en/farmers/animal-husbandry/animal-medication/monitoring-of-antibiotic-resistance/finres-vet-reports/	Broth microdilution	Dilution	CLSI	CLSI	Yes	Vet01-A4	2018	Yes	Enrofloxacin	47	7	0	High	Diseased	2018	2016	National	Stratified random	National	Finland	Europe	Yes	Unknown	Unknown	Unknown	No
2018-finres	finres	https://www.ruokavirasto.fi/en/farmers/animal-husbandry/animal-medication/monitoring-of-antibiotic-resistance/finres-vet-reports/	Broth microdilution	Dilution	CLSI	CLSI	Yes	Vet01-A4	2018	Yes	Colistin	51	0	0	High	Diseased	2018	2017	National	Stratified random	National	Finland	Europe	Yes	Unknown	Unknown	Unknown	No
2018-finres	finres	https://www.ruokavirasto.fi/en/farmers/animal-husbandry/animal-medication/monitoring-of-antibiotic-resistance/finres-vet-reports/	Broth microdilution	Dilution	CLSI	CLSI	Yes	Vet01-A4	2018	Yes	Ciprofloxacin	51	9	0	High	Diseased	2018	2017	National	Stratified random	National	Finland	Europe	Yes	Unknown	Unknown	Unknown	No
2018-finres	finres	https://www.ruokavirasto.fi/en/farmers/animal-husbandry/animal-medication/monitoring-of-antibiotic-resistance/finres-vet-reports/	Broth microdilution	Dilution	CLSI	CLSI	Yes	Vet01-A4	2018	Yes	Enrofloxacin	51	6	0	High	Diseased	2018	2017	National	Stratified random	National	Finland	Europe	Yes	Unknown	Unknown	Unknown	No
2018-finres	finres	https://www.ruokavirasto.fi/en/farmers/animal-husbandry/animal-medication/monitoring-of-antibiotic-resistance/finres-vet-reports/	Broth microdilution	Dilution	CLSI	ECOFF	Yes	Vet01-A4	2018	Yes	Colistin	175	0	0	High	Healthy	2018	2017	National	Stratified random	National	Finland	Europe	Yes	Unknown	Slaughterhouse	Unknown	Yes
2018-finres	finres	https://www.ruokavirasto.fi/en/farmers/animal-husbandry/animal-medication/monitoring-of-antibiotic-resistance/finres-vet-reports/	Broth microdilution	Dilution	CLSI	ECOFF	Yes	Vet01-A4	2018	Yes	Ciprofloxacin	175	0	0	High	Healthy	2018	2017	National	Stratified random	National	Finland	Europe	Yes	Unknown	Slaughterhouse	Unknown	Yes
2019-finres	finres	https://www.ruokavirasto.fi/en/farmers/animal-husbandry/animal-medication/monitoring-of-antibiotic-resistance/finres-vet-reports/	Broth microdilution	Dilution	CLSI	CLSI	Yes	Vet01-A4	Unknown	Yes	Colistin	88	0	0	High	Diseased	2019	2018	National	Stratified random	National	Finland	Europe	Yes	Unknown	Unknown	Unknown	No
2019-finres	finres	https://www.ruokavirasto.fi/en/farmers/animal-husbandry/animal-medication/monitoring-of-antibiotic-resistance/finres-vet-reports/	Broth microdilution	Dilution	CLSI	CLSI	Yes	Vet01-A4	Unknown	Yes	Ciprofloxacin	88	24	2	High	Diseased	2019	2018	National	Stratified random	National	Finland	Europe	Yes	Unknown	Unknown	Unknown	No
2019-finres	finres	https://www.ruokavirasto.fi/en/farmers/animal-husbandry/animal-medication/monitoring-of-antibiotic-resistance/finres-vet-reports/	Broth microdilution	Dilution	CLSI	CLSI	Yes	Vet01-A4	Unknown	Yes	Enrofloxacin	88	10	2	High	Diseased	2019	2018	National	Stratified random	National	Finland	Europe	Yes	Unknown	Unknown	Unknown	No
2020-finres	finres	https://www.ruokavirasto.fi/en/farmers/animal-husbandry/animal-medication/monitoring-of-antibiotic-resistance/finres-vet-reports/	Broth microdilution	Dilution	CLSI	CLSI	Yes	Vet08, M100	2018, 2019	Yes	Ciprofloxacin	50	11	0	High	Diseased	2020	2019	National	Stratified random	National	Finland	Europe	Yes	Unknown	Unknown	Unknown	No
2020-finres	finres	https://www.ruokavirasto.fi/en/farmers/animal-husbandry/animal-medication/monitoring-of-antibiotic-resistance/finres-vet-reports/	Broth microdilution	Dilution	CLSI	CLSI	Yes	Vet08, M100	2018, 2019	Yes	Colistin	50	0	0	High	Diseased	2020	2019	National	Stratified random	National	Finland	Europe	Yes	Unknown	Unknown	Unknown	No
2020-finres	finres	https://www.ruokavirasto.fi/en/farmers/animal-husbandry/animal-medication/monitoring-of-antibiotic-resistance/finres-vet-reports/	Broth microdilution	Dilution	CLSI	CLSI	Yes	Vet08, M100	2018, 2019	Yes	Enrofloxacin	50	7	0	High	Diseased	2020	2019	National	Stratified random	National	Finland	Europe	Yes	Unknown	Unknown	Unknown	No
2020-finres	finres	https://www.ruokavirasto.fi/en/farmers/animal-husbandry/animal-medication/monitoring-of-antibiotic-resistance/finres-vet-reports/	Broth microdilution	Dilution	CLSI	ECOFF	Yes	Vet08, M100	2018, 2019	Yes	Colistin	174	0	0	High	Healthy	2020	2019	National	Stratified random	National	Finland	Europe	Yes	Unknown	Slaughterhouse	Unknown	Yes
2020-finres	finres	https://www.ruokavirasto.fi/en/farmers/animal-husbandry/animal-medication/monitoring-of-antibiotic-resistance/finres-vet-reports/	Broth microdilution	Dilution	CLSI	ECOFF	Yes	Vet08, M100	2018, 2019	Yes	Ciprofloxacin	174	3	0	High	Healthy	2020	2019	National	Stratified random	National	Finland	Europe	Yes	Unknown	Slaughterhouse	Unknown	Yes
2000-svarm	svarm	https://www.sva.se/en/our-topics/antibiotics/svarm-resistance-monitoring/swedres-svarm-reports/	Broth microdilution	Dilution	CLSI	ECOFF	Yes	M31-A	1999	Yes	Enrofloxacin	260	0	0	High	Healthy	2000	2000	National	STratified random	National	Sweden	Europe	Yes	Unknown	Slaughterhouse	Unknown	Yes
2000-svarm	svarm	https://www.sva.se/en/our-topics/antibiotics/svarm-resistance-monitoring/swedres-svarm-reports/	Broth microdilution	Dilution	CLSI	ECOFF	Yes	M31-A	1999	Yes	Enrofloxacin	227	1	1	High	Diseased	2000	1989-1991	National	STratified random	National	Sweden	Europe	Yes	Unknown	Unknown	Unknown	No
2000-svarm	svarm	https://www.sva.se/en/our-topics/antibiotics/svarm-resistance-monitoring/swedres-svarm-reports/	Broth microdilution	Dilution	CLSI	ECOFF	Yes	M31-A	1999	Yes	Enrofloxacin	301	12	5	High	Diseased	2000	1992-1996	National	STratified random	National	Sweden	Europe	Yes	Unknown	Unknown	Unknown	No
2000-svarm	svarm	https://www.sva.se/en/our-topics/antibiotics/svarm-resistance-monitoring/swedres-svarm-reports/	Broth microdilution	Dilution	CLSI	ECOFF	Yes	M31-A	1999	Yes	Enrofloxacin	399	12	5	High	Diseased	2000	1997-2000	National	STratified random	National	Sweden	Europe	Yes	Unknown	Unknown	Unknown	No
2001-svarm	svarm	https://www.sva.se/en/our-topics/antibiotics/svarm-resistance-monitoring/swedres-svarm-reports/	Broth microdilution	Dilution	CLSI	ECOFF	Yes	M31-A	1999	Yes	Enrofloxacin	308	0	0	High	Healthy	2001	2001	National	STratified random	National	Sweden	Europe	Yes	Unknown	Slaughterhouse	Unknown	Yes
2001-svarm	svarm	https://www.sva.se/en/our-topics/antibiotics/svarm-resistance-monitoring/swedres-svarm-reports/	Broth microdilution	Dilution	CLSI	ECOFF	Yes	M31-A	1999	Yes	Enrofloxacin	82	1	1	High	Diseased	2001	2001	National	STratified random	National	Sweden	Europe	Yes	Unknown	Unknown	Unknown	No
2002-svarm	svarm	https://www.sva.se/en/our-topics/antibiotics/svarm-resistance-monitoring/swedres-svarm-reports/	Broth microdilution	Dilution	CLSI	ECOFF	Yes	M31-A	1999	Yes	Enrofloxacin	340	24	10	High	Diseased	2002	2002	National	STratified random	National	Sweden	Europe	Yes	Unknown	Unknown	Unknown	No
2003-svarm	svarm	https://www.sva.se/en/our-topics/antibiotics/svarm-resistance-monitoring/swedres-svarm-reports/	Broth microdilution	Dilution	CLSI	ECOFF	Yes	M31-A2	2002	Yes	Enrofloxacin	303	2	0	High	Healthy	2003	2003	National	STratified random	National	Sweden	Europe	Yes	Unknown	Slaughterhouse	Unknown	Yes
2003-svarm	svarm	https://www.sva.se/en/our-topics/antibiotics/svarm-resistance-monitoring/swedres-svarm-reports/	Broth microdilution	Dilution	CLSI	ECOFF	Yes		2002	Yes	Enrofloxacin	340	20	9	High	Diseased	2003	2003	National	STratified random	National	Sweden	Europe	Yes	Unknown	Unknown	Unknown	No
2004-svarm	svarm	https://www.sva.se/en/our-topics/antibiotics/svarm-resistance-monitoring/swedres-svarm-reports/	Broth microdilution	Dilution	CLSI	ECOFF	Yes	M31-A2	2002	Yes	Enrofloxacin	386	23	12	High	Diseased	2004	2004	National	STratified random	National	Sweden	Europe	Yes	Unknown	Unknown	Unknown	No
2005-svarm	svarm	https://www.sva.se/en/our-topics/antibiotics/svarm-resistance-monitoring/swedres-svarm-reports/	Broth microdilution	Dilution	CLSI	ECOFF	Yes	M31-S1, M100-S16	2004, 2006	Yes	Enrofloxacin	390	1	0	High	Healthy	2005	2005	National	STratified random	National	Sweden	Europe	Yes	Unknown	Slaughterhouse	Unknown	Yes
2005-svarm	svarm	https://www.sva.se/en/our-topics/antibiotics/svarm-resistance-monitoring/swedres-svarm-reports/	Broth microdilution	Dilution	CLSI	ECOFF	Yes	M31-S1, M100-S16	2004, 2006	Yes	Enrofloxacin	325	23	1	High	Diseased	2005	2005	National	STratified random	National	Sweden	Europe	Yes	Unknown	Unknown	Unknown	No
2006-svarm	svarm	https://www.sva.se/en/our-topics/antibiotics/svarm-resistance-monitoring/swedres-svarm-reports/	Broth microdilution	Dilution	CLSI	ECOFF	Yes	M31-S1, M100-S16	2004, 2006	Yes	Enrofloxacin	298	24	8	High	Diseased	2006	2006	National	STratified random	National	Sweden	Europe	Yes	Unknown	Unknown	Unknown	No
2018-danmap	danmap	https://www.danmap.org/reports	Broth microdilution	Dilution	CLSI	ECOFF	Yes	Unknown	Unknown	Yes	Ciprofloxacin	172	1	0	High	Healthy	2018	2017	National	Stratified random	National	Denmark	Europe	Yes	Unknown	Slaughterhouse	Unknown	Yes
2018-danmap	danmap	https://www.danmap.org/reports	Broth microdilution	Dilution	CLSI	ECOFF	Yes	Unknown	Unknown	Yes	Colistin	172	0	0	High	Healthy	2018	2017	National	Stratified random	National	Denmark	Europe	Yes	Unknown	Slaughterhouse	Unknown	Yes
2007-svarm	svarm	https://www.sva.se/en/our-topics/antibiotics/svarm-resistance-monitoring/swedres-svarm-reports/	Broth microdilution	Dilution	CLSI	ECOFF	Yes	M31-S1	2004	Yes	Enrofloxacin	93	4	2	High	Diseased	2007	2007	National	STratified random	National	Sweden	Europe	Yes	Unknown	Unknown	Unknown	No
2019-danmap	danmap	https://www.danmap.org/reports	Broth microdilution	Dilution	CLSI	ECOFF	Yes	Unknown	Unknown	Yes	Colistin	149	0	0	High	Healthy	2019	2018	National	Stratified random	National	Denmark	Europe	Yes	Unknown	Slaughterhouse	Unknown	Yes
2019-danmap	danmap	https://www.danmap.org/reports	Broth microdilution	Dilution	CLSI	ECOFF	Yes	Unknown	Unknown	Yes	Ciprofloxacin	149	2	0	High	Healthy	2019	2018	National	Stratified random	National	Denmark	Europe	Yes	Unknown	Slaughterhouse	Unknown	Yes
2019-danmap	danmap	https://www.danmap.org/reports	Broth microdilution	Dilution	CLSI	ECOFF	Yes	Unknown	Unknown	Yes	Colistin	282	1	1	High	Diseased	2019	2018	National	Stratified random	National	Denmark	Europe	Yes	Unknown	Slaughterhouse	Unknown	Yes
2019-danmap	danmap	https://www.danmap.org/reports	Broth microdilution	Dilution	CLSI	ECOFF	Yes	Unknown	Unknown	Yes	Ciprofloxacin	282	18	1	High	Diseased	2019	2018	National	Stratified random	National	Denmark	Europe	Yes	Unknown	Slaughterhouse	Unknown	Yes
2008-svarm	svarm	https://www.sva.se/en/our-topics/antibiotics/svarm-resistance-monitoring/swedres-svarm-reports/	Broth microdilution	Dilution	CLSI	ECOFF	Yes	M31-A3, M10-S17	2007, 2008	Yes	Ciprofloxacin	349	4	3	High	Healthy	2008	2008	National	STratified random	National	Sweden	Europe	Yes	Unknown	Slaughterhouse	Unknown	Yes
2008-svarm	svarm	https://www.sva.se/en/our-topics/antibiotics/svarm-resistance-monitoring/swedres-svarm-reports/	Broth microdilution	Dilution	CLSI	ECOFF	Yes	M31-A3, M10-S17	2007, 2008	Yes	ENrofloxacin	83	5	1	High	Diseased	2008	2008	National	STratified random	National	Sweden	Europe	Yes	Unknown	Unknown	Unknown	No
2020-danmap	danmap	https://www.danmap.org/reports	Broth microdilution	Dilution	CLSI	ECOFF	Yes	Unknown	Unknown	Yes	Colistin	262	0	0	High	Diseased	2020	2019	National	Stratified random	National	Denmark	Europe	Yes	Unknown	Slaughterhouse	Unknown	Yes
2020-danmap	danmap	https://www.danmap.org/reports	Broth microdilution	Dilution	CLSI	ECOFF	Yes	Unknown	Unknown	Yes	Ciprofloxacin	262	21	1	High	Diseased	2020	2019	National	Stratified random	National	Denmark	Europe	Yes	Unknown	Slaughterhouse	Unknown	Yes
2020-danmap	danmap	https://www.danmap.org/reports	Broth microdilution	Dilution	CLSI	ECOFF	Yes	Unknown	Unknown	Yes	Colistin	190	0	0	High	Healthy	2020	2019	National	Stratified random	National	Denmark	Europe	Yes	Unknown	Slaughterhouse	Unknown	Yes
2020-danmap	danmap	https://www.danmap.org/reports	Broth microdilution	Dilution	CLSI	ECOFF	Yes	Unknown	Unknown	Yes	Ciprofloxacin	190	5	2	High	Healthy	2020	2019	National	Stratified random	National	Denmark	Europe	Yes	Unknown	Slaughterhouse	Unknown	Yes
2009-svarm	svarm	https://www.sva.se/en/our-topics/antibiotics/svarm-resistance-monitoring/swedres-svarm-reports/	Broth microdilution	Dilution	CLSI	ECOFF	Yes	M31-A3, M10-S17	2007, 2008	Yes	ENrofloxacin	102	12	3	High	Diseased	2009	2009	National	STratified random	National	Sweden	Europe	Yes	Unknown	Unknown	Unknown	No
2010-svarm	svarm	https://www.sva.se/en/our-topics/antibiotics/svarm-resistance-monitoring/swedres-svarm-reports/	Broth microdilution	Dilution	CLSI	ECOFF	Yes	M31-A3, M10-S20	2008, 2010	Yes	ENrofloxacin	94	6	0	High	Diseased	2010	2010	National	STratified random	National	Sweden	Europe	Yes	Unknown	Unknown	Unknown	No
2011-svarm	svarm	https://www.sva.se/en/our-topics/antibiotics/svarm-resistance-monitoring/swedres-svarm-reports/	Broth microdilution	Dilution	CLSI	ECOFF	Yes	M31-A3, M10-S20	2008, 2010	Yes	Ciprofloxacin	167	4	1	High	Healthy	2011	2011	National	STratified random	National	Sweden	Europe	Yes	Unknown	Slaughterhouse	Unknown	Yes
2011-svarm	svarm	https://www.sva.se/en/our-topics/antibiotics/svarm-resistance-monitoring/swedres-svarm-reports/	Broth microdilution	Dilution	CLSI	ECOFF	Yes	M31-A3, M10-S20	2008, 2010	Yes	Colistin	167	0	0	High	Healthy	2011	2011	National	STratified random	National	Sweden	Europe	Yes	Unknown	Slaughterhouse	Unknown	Yes
2011-svarm	svarm	https://www.sva.se/en/our-topics/antibiotics/svarm-resistance-monitoring/swedres-svarm-reports/	Broth microdilution	Dilution	CLSI	ECOFF	Yes	M31-A3, M10-S20	2008, 2010	Yes	Enrofloxacin	91	5	1	High	Diseased	2011	2011	National	STratified random	National	Sweden	Europe	Yes	Unknown	Unknown	Unknown	No
2012-svarm	svarm	https://www.sva.se/en/our-topics/antibiotics/svarm-resistance-monitoring/swedres-svarm-reports/	Broth microdilution	Dilution	CLSI	ECOFF	Yes	M31-A3, M10-S20	2008, 2010	Yes	Enrofloxacin	74	5	0	High	Diseased	2012	2012	National	STratified random	National	Sweden	Europe	Yes	Unknown	Unknown	Unknown	No
2013-svarm	svarm	https://www.sva.se/en/our-topics/antibiotics/svarm-resistance-monitoring/swedres-svarm-reports/	Broth microdilution	Dilution	CLSI	ECOFF	Yes	Vet01-S2, Vet01-A4	2013	Yes	Enrofloxacin	142	13	2	High	Diseased	2013	2013	National	STratified random	National	Sweden	Europe	Yes	Unknown	Unknown	Unknown	No
2014-svarm	svarm	https://www.sva.se/en/our-topics/antibiotics/svarm-resistance-monitoring/swedres-svarm-reports/	Broth microdilution	Dilution	CLSI	ECOFF	Yes	Vet04-S2, Vet04-A	2013, 2014	Yes	Colistin	118	5	5	High	Diseased	2014	2014	National	STratified random	National	Sweden	Europe	Yes	Unknown	Unknown	Unknown	No
2014-svarm	svarm	https://www.sva.se/en/our-topics/antibiotics/svarm-resistance-monitoring/swedres-svarm-reports/	Broth microdilution	Dilution	CLSI	ECOFF	Yes	Vet04-S2, Vet04-A	2013, 2014	Yes	Enrofloxacin	118	13	3	High	Diseased	2014	2014	National	STratified random	National	Sweden	Europe	Yes	Unknown	Unknown	Unknown	No
2015-SVARM	svarm	https://www.sva.se/en/our-topics/antibiotics/svarm-resistance-monitoring/swedres-svarm-reports/	Broth microdilution	Dilution	CLSI	ECOFF	Yes	Vet01-S, Vet04-A	2013, 2015	Yes	Enrofloxacin	84	6	1	High	Diseased	2015	2015	National	STratified random	National	Sweden	Europe	Yes	Unknown	Unknown	Unknown	No
2015-SVARM	svarm	https://www.sva.se/en/our-topics/antibiotics/svarm-resistance-monitoring/swedres-svarm-reports/	Broth microdilution	Dilution	CLSI	ECOFF	Yes	Vet01-S, Vet04-A	2013, 2015	Yes	Colistin	200	0	0	High	Healthy	2015	2015	National	STratified random	National	Sweden	Europe	Yes	Unknown	Slaughterhouse	Unknown	Yes
2015-SVARM	svarm	https://www.sva.se/en/our-topics/antibiotics/svarm-resistance-monitoring/swedres-svarm-reports/	Broth microdilution	Dilution	CLSI	ECOFF	Yes	Vet01-S, Vet04-A	2013, 2015	Yes	Ciprofloxacin	200	6	0	High	Healthy	2015	2015	National	STratified random	National	Sweden	Europe	Yes	Unknown	Slaughterhouse	Unknown	Yes
2016-SVARM	svarm	https://www.sva.se/en/our-topics/antibiotics/svarm-resistance-monitoring/swedres-svarm-reports/	Broth microdilution	Dilution	CLSI	ECOFF	Yes	Vet01-S, Vet04-A	2013, 2015	Yes	COlistin	67	0	0	High	Diseased	2016	2016	National	STratified random	National	Sweden	Europe	Yes	Unknown	Unknown	Unknown	No
2016-SVARM	svarm	https://www.sva.se/en/our-topics/antibiotics/svarm-resistance-monitoring/swedres-svarm-reports/	Broth microdilution	Dilution	CLSI	ECOFF	Yes	Vet01-S, Vet04-A	2013, 2015	Yes	Enrofloxacin	67	6	0	High	Diseased	2016	2016	National	STratified random	National	Sweden	Europe	Yes	Unknown	Unknown	Unknown	No
2017-svarm	svarm	https://www.sva.se/en/our-topics/antibiotics/svarm-resistance-monitoring/swedres-svarm-reports/	Broth microdilution	Dilution	CLSI	ECOFF	Yes	Vet01-S, Vet04-A	2013, 2015	Yes	Colistin	262	4	4	High	Diseased	2017	2017	National	STratified random	National	Sweden	Europe	Yes	Unknown	Unknown	Unknown	No
2017-svarm	svarm	https://www.sva.se/en/our-topics/antibiotics/svarm-resistance-monitoring/swedres-svarm-reports/	Broth microdilution	Dilution	CLSI	ECOFF	Yes	Vet01-S, Vet04-A	2013, 2015	Yes	Enrofloxacin	262	17	2	High	Diseased	2017	2017	National	STratified random	National	Sweden	Europe	Yes	Unknown	Unknown	Unknown	No
2017-svarm	svarm	https://www.sva.se/en/our-topics/antibiotics/svarm-resistance-monitoring/swedres-svarm-reports/	Broth microdilution	Dilution	CLSI	ECOFF	Yes	Vet01-S, Vet04-A	2013, 2015	Yes	Ciprofloxacin	140	0	0	High	Healthy	2017	2017	National	STratified random	National	Sweden	Europe	Yes	Unknown	Slaughterhouse	Unknown	Yes
2017-svarm	svarm	https://www.sva.se/en/our-topics/antibiotics/svarm-resistance-monitoring/swedres-svarm-reports/	Broth microdilution	Dilution	CLSI	ECOFF	Yes	Vet01-S, Vet04-A	2013, 2015	Yes	Colistin	140	0	0	High	Healthy	2017	2017	National	STratified random	National	Sweden	Europe	Yes	Unknown	Slaughterhouse	Unknown	Yes
2018-svarm	svarm	https://www.sva.se/en/our-topics/antibiotics/svarm-resistance-monitoring/swedres-svarm-reports/	Broth microdilution	Dilution	CLSI	ECOFF	Yes	Vet01, Vet08	2018	Yes	Colistin	52	1	1	High	Diseased	2018	2018	National	STratified random	National	Sweden	Europe	Yes	Unknown	Unknown	Unknown	No
2018-svarm	svarm	https://www.sva.se/en/our-topics/antibiotics/svarm-resistance-monitoring/swedres-svarm-reports/	Broth microdilution	Dilution	CLSI	ECOFF	Yes	Vet01, Vet08	2018	Yes	ENrofloxacin	52	3	1	High	Diseased	2018	2018	National	STratified random	National	Sweden	Europe	Yes	Unknown	Unknown	Unknown	No
2019-svarm	svarm	https://www.sva.se/en/our-topics/antibiotics/svarm-resistance-monitoring/swedres-svarm-reports/	Broth microdilution	Dilution	CLSI	ECOFF	Yes	Vet01, Vet08	2018	Yes	Ciprofloxacin	174	0	0	High	Healthy	2019	2019	National	STratified random	National	Sweden	Europe	Yes	Unknown	Slaughterhouse	Unknown	Yes
2019-svarm	svarm	https://www.sva.se/en/our-topics/antibiotics/svarm-resistance-monitoring/swedres-svarm-reports/	Broth microdilution	Dilution	CLSI	ECOFF	Yes	Vet01, Vet08	2018	Yes	Colistin	174	0	0	High	Healthy	2019	2019	National	STratified random	National	Sweden	Europe	Yes	Unknown	Slaughterhouse	Unknown	Yes
2019-svarm	svarm	https://www.sva.se/en/our-topics/antibiotics/svarm-resistance-monitoring/swedres-svarm-reports/	Broth microdilution	Dilution	CLSI	ECOFF	Yes	Vet01, Vet08	2018	Yes	Colistin	75	0	0	High	Diseased	2019	2019	National	STratified random	National	Sweden	Europe	Yes	Unknown	Unknown	Unknown	No
2019-svarm	svarm	https://www.sva.se/en/our-topics/antibiotics/svarm-resistance-monitoring/swedres-svarm-reports/	Broth microdilution	Dilution	CLSI	ECOFF	Yes	Vet01, Vet08	2018	Yes	ENrofloxacin	75	8	0	High	Diseased	2019	2019	National	STratified random	National	Sweden	Europe	Yes	Unknown	Unknown	Unknown	No
1999-normvet	Normvet	https://www.vetinst.no/en/surveillance-programmes/norm-norm-vet-report	Disk Diffusion	Diffusion	Manufacturer	AFA	Yes	NA	NA	NA	Enrofloxacin	40	0	0	High	DIseased	1999	1999	National	Stratified random	National	Norway	Europe	Yes	Unknown	Unknown	Unknown	No
2001-normvet	Normvet	https://www.vetinst.no/en/surveillance-programmes/norm-norm-vet-report	Broth microdilution	Dilution	Manufacturer	Microbiological cutoffs	Yes	NA	NA	Yes	Enrofloxacin	93	0	0	High	Healthy	2001	2001	National	Stratified random	National	Norway	Europe	Yes	Unknown	Slaughterhouse	Unknown	Yes
2002-normvet	Normvet	https://www.vetinst.no/en/surveillance-programmes/norm-norm-vet-report	Broth microdilution	Dilution	Manufacturer	Microbiological cutoffs	Yes	NA	NA	Yes	Enrofloxacin	39	1	1	High	Diseased	2002	2002	National	Stratified random	National	Norway	Europe	Yes	Unknown	Unknown	Unknown	No
2002-normvet	Normvet	https://www.vetinst.no/en/surveillance-programmes/norm-norm-vet-report	Broth microdilution	Dilution	Manufacturer	Microbiological cutoffs	Yes	NA	NA	Yes	Enrofloxacin	187	0	0	High	Healthy	2002	2002	National	Stratified random	National	Norway	Europe	Yes	Unknown	Slaughterhouse	Unknown	Yes
2004-normvet	Normvet	https://www.vetinst.no/en/surveillance-programmes/norm-norm-vet-report	Broth microdilution	Dilution	Manufacturer	Microbiological cutoffs	Yes	NA	NA	Yes	Enrofloxacin	45	0	0	High	Diseased	2004	2004	National	Stratified random	National	Norway	Europe	Yes	Unknown	Unknown	Unknown	No
2004-normvet	Normvet	https://www.vetinst.no/en/surveillance-programmes/norm-norm-vet-report	Broth microdilution	Dilution	Manufacturer	Microbiological cutoffs	Yes	NA	NA	Yes	Enrofloxacin	125	0	0	High	Healthy	2004	2004	National	Stratified random	National	Norway	Europe	Yes	Unknown	Slaughterhouse	Unknown	Yes
2007-normvet	Normvet	https://www.vetinst.no/en/surveillance-programmes/norm-norm-vet-report	Broth microdilution	Dilution	Manufacturer	Microbiological cutoffs	Yes	NA	NA	Yes	Ciprofloxacin	198	1	0	High	Healthy	2007	2007	National	Stratified random	National	Norway	Europe	Yes	Unknown	Slaughterhouse	Unknown	Yes
2008-normvet	Normvet	https://www.vetinst.no/en/surveillance-programmes/norm-norm-vet-report	Broth microdilution	Dilution	Manufacturer	Microbiological cutoffs	Yes	NA	NA	Yes	Ciprofloxacin	258	0	0	High	Healthy	2008	2008	National	Stratified random	National	Norway	Europe	Yes	Unknown	Slaughterhouse	Unknown	Yes
2011-normvet	Normvet	https://www.vetinst.no/en/surveillance-programmes/norm-norm-vet-report	Broth microdilution	Dilution	Manufacturer	Microbiological cutoffs	Yes	NA	NA	Yes	Ciprofloxacin	192	0	0	High	Healthy	2011	2011	National	Stratified random	National	Norway	Europe	Yes	Unknown	Slaughterhouse	Unknown	Yes
2011-normvet	Normvet	https://www.vetinst.no/en/surveillance-programmes/norm-norm-vet-report	Broth microdilution	Dilution	Manufacturer	Microbiological cutoffs	Yes	NA	NA	Yes	Colistin	192	0	0	High	Healthy	2011	2011	National	Stratified random	National	Norway	Europe	Yes	Unknown	Slaughterhouse	Unknown	Yes
2015-normvet	Normvet	https://www.vetinst.no/en/surveillance-programmes/norm-norm-vet-report	Broth microdilution	Dilution	Manufacturer	Microbiological cutoffs	Yes	NA	NA	Yes	Colistin	270	0	0	High	Healthy	2015	2015	National	Stratified random	National	Norway	Europe	Yes	Unknown	Slaughterhouse	Unknown	Yes
2015-normvet	Normvet	https://www.vetinst.no/en/surveillance-programmes/norm-norm-vet-report	Broth microdilution	Dilution	Manufacturer	Microbiological cutoffs	Yes	NA	NA	Yes	Ciprofloxacin	270	2	0	High	Healthy	2015	2015	National	Stratified random	National	Norway	Europe	Yes	Unknown	Slaughterhouse	Unknown	Yes
2017-normvet	Normvet	https://www.vetinst.no/en/surveillance-programmes/norm-norm-vet-report	Broth microdilution	Dilution	Manufacturer	Microbiological cutoffs	Yes	NA	NA	Yes	COlistin	304	0	0	High	Healthy	2017	2017	National	Stratified random	National	Norway	Europe	Yes	Unknown	Slaughterhouse	Unknown	Yes
2017-normvet	Normvet	https://www.vetinst.no/en/surveillance-programmes/norm-norm-vet-report	Broth microdilution	Dilution	Manufacturer	Microbiological cutoffs	Yes	NA	NA	Yes	Ciprofloxacin	304	0	0	High	Healthy	2017	2017	National	Stratified random	National	Norway	Europe	Yes	Unknown	Slaughterhouse	Unknown	Yes
2019-normvet	Normvet	https://www.vetinst.no/en/surveillance-programmes/norm-norm-vet-report	Broth microdilution	Dilution	Manufacturer	Microbiological cutoffs	Yes	NA	NA	Yes	COlistin	285	0	0	High	Healthy	2019	2019	National	Stratified random	National	Norway	Europe	Yes	Unknown	Slaughterhouse	Unknown	Yes
2019-normvet	Normvet	https://www.vetinst.no/en/surveillance-programmes/norm-norm-vet-report	Broth microdilution	Dilution	Manufacturer	Microbiological cutoffs	Yes	NA	NA	Yes	Ciprofloxacin	285	0	0	High	Healthy	2019	2019	National	Stratified random	National	Norway	Europe	Yes	Unknown	Slaughterhouse	Unknown	Yes
[truncated: 142 more rows]

## Sheet: Col-r
Country	Continent	Health status	Pooled prevalence (95% confidence interval)	Heterogeneity (I^2)	Significance of heterogeneity testing
[truncated: 59 more rows]

[truncated: 1 more sheets: FQ-r]
