# Supplementary material for: Global Distribution of Fluoroquinolone and Colistin Resistance and Associated Resistance Markers in Escherichia coli of Swine Origin – A Systematic Review and Meta-Analysis
Source: Front Microbiol. 2022 Mar 9;13:834793. doi: 10.3389/fmicb.2022.834793 (PMC8961385; doi:10.3389/fmicb.2022.834793)
Supplement: Supplementary File 5 — Genotypic data including metadata from Enterobase, virulence genes, plasmid replicon types and resistance genes. [file Data_Sheet_5.xlsx]

## Sheet: Sheet1
Accession number	Uberstrain	Name	DataSource	Collection Year	Collection Month	Collection Day	Collection Time	Continent	Country	Region	District	City	Post Code	Latitude	Longitude	Lab Contact	Species...20	Serological Group	Serotype	EcoR Cluster	Path/Nonpath	Simple Patho	Comment	Simple Disease	Bio Project ID	Project ID	Disease	Sample ID	Secondary Sample ID	Date Entered	Release Date	Barcode	Status	N50	Length	Contig Number(>=200 bp)	Low Quality Bases	Assembly barcode	Data Source(Accession No.;Sequencing Platform;Sequencing Library;Insert Size;Experiment;Status)...45	HC0 (indistinguishable)	HC2	HC5	HC10	HC20	HC50	HC100	HC200	HC400	HC1100 (cgST Cplx)
SRR6222170	ESC_HA7352AA	ARIMEC667-08	SRR6222170;ILLUMINA;Paired;500;SRX3330808	2008	NA	NA	NA	South America	Argentina	NA	NA	NA	NA	NA	NA	FDA Center for Food Safety and Applied Nutrition	Escherichia coli	NA	NA	NA	NA	NA	NA	NA	PRJNA282762	SRP058154	NA	SAMN07716562	SRS2634168	2017-10-26	2017-10-26	ESC_HA7352AA	Assembled	184325	5466904	326	5824	ESC_QA3620AA_AS	SRR6222170;ILLUMINA;Paired;500;SRX3330808	55481	15376	15376	15376	15376	2913	193	63	63	63
ERR2666828	ESC_JA4714AA	ERS1799508	ERR2666828;ILLUMINA;Paired;500;ERX2681942	NA	NA	NA	NA	Oceania	Australia	NA	NA	NA	NA	NA	NA	Ausgem	Escherichia coli	NA	NA	NA	NA	NA	NA	NA	PRJEB21464	ERP023719	NA	SAMEA104140490	ERS1799508	2018-07-04	2018-07-04	ESC_JA4714AA	Assembled	51421	4720622	255	74682	ESC_SA9029AA_AS	ERR2666828;ILLUMINA;Paired;500;ERX2681942	66529	66529	66529	66529	66529	66529	66529	66529	32198	13
ERR2666829	ESC_JA4713AA	ERS1799515	ERR2666829;ILLUMINA;Paired;500;ERX2681943	NA	NA	NA	NA	Oceania	Australia	NA	NA	NA	NA	NA	NA	Ausgem	Escherichia coli	NA	NA	NA	NA	NA	NA	NA	PRJEB21464	ERP023719	NA	SAMEA104140497	ERS1799515	2018-07-04	2018-07-04	ESC_JA4713AA	Assembled	63578	4713070	176	46352	ESC_SA9030AA_AS	ERR2666829;ILLUMINA;Paired;500;ERX2681943	69696	66531	66531	66529	66529	66529	66529	66529	32198	13
ERR2666830	ESC_JA4712AA	ERS1799592	ERR2666830;ILLUMINA;Paired;500;ERX2681944	NA	NA	NA	NA	Oceania	Australia	NA	NA	NA	NA	NA	NA	Ausgem	Escherichia coli	NA	NA	NA	NA	NA	NA	NA	PRJEB21464	ERP023719	NA	SAMEA104140574	ERS1799592	2018-07-04	2018-07-04	ESC_JA4712AA	Assembled	100222	4933971	153	27215	ESC_SA9031AA_AS	ERR2666830;ILLUMINA;Paired;500;ERX2681944	66543	66543	66543	66543	66543	66543	12587	12587	12587	13
ERR2666831	ESC_JA4711AA	ERS1799517	ERR2666831;ILLUMINA;Paired;500;ERX2681945	NA	NA	NA	NA	Oceania	Australia	NA	NA	NA	NA	NA	NA	Ausgem	Escherichia coli	NA	NA	NA	NA	NA	NA	NA	PRJEB21464	ERP023719	NA	SAMEA104140499	ERS1799517	2018-07-04	2018-07-04	ESC_JA4711AA	Assembled	97002	5005741	160	54908	ESC_SA9032AA_AS	ERR2666831;ILLUMINA;Paired;500;ERX2681945	66535	66535	66535	66535	66497	66497	66497	66497	3919	13
ERR2666832	ESC_JA4710AA	ERS1799519	ERR2666832;ILLUMINA;Paired;500;ERX2681946	NA	NA	NA	NA	Oceania	Australia	NA	NA	NA	NA	NA	NA	Ausgem	Escherichia coli	NA	NA	NA	NA	NA	NA	NA	PRJEB21464	ERP023719	NA	SAMEA104140501	ERS1799519	2018-07-04	2018-07-04	ESC_JA4710AA	Assembled	43575	4958314	244	54002	ESC_SA9033AA_AS	ERR2666832;ILLUMINA;Paired;500;ERX2681946	66537	66537	66537	66532	66532	66532	12587	12587	12587	13
ERR2666833	ESC_JA4709AA	ERS1799523	ERR2666833;ILLUMINA;Paired;500;ERX2681947	NA	NA	NA	NA	Oceania	Australia	NA	NA	NA	NA	NA	NA	Ausgem	Escherichia coli	NA	NA	NA	NA	NA	NA	NA	PRJEB21464	ERP023719	NA	SAMEA104140505	ERS1799523	2018-07-04	2018-07-04	ESC_JA4709AA	Assembled	90980	5006475	158	52972	ESC_SA9034AA_AS	ERR2666833;ILLUMINA;Paired;500;ERX2681947	66536	66535	66535	66535	66497	66497	66497	66497	3919	13
ERR2666834	ESC_JA4708AA	ERS1799524	ERR2666834;ILLUMINA;Paired;500;ERX2681948	NA	NA	NA	NA	Oceania	Australia	NA	NA	NA	NA	NA	NA	Ausgem	Escherichia coli	NA	NA	NA	NA	NA	NA	NA	PRJEB21464	ERP023719	NA	SAMEA104140506	ERS1799524	2018-07-04	2018-07-04	ESC_JA4708AA	Assembled	91553	4720978	149	29782	ESC_SA9035AA_AS	ERR2666834;ILLUMINA;Paired;500;ERX2681948	66534	66534	66534	66529	66529	66529	66529	66529	32198	13
ERR2666835	ESC_JA4707AA	ERS1799526	ERR2666835;ILLUMINA;Paired;500;ERX2681949	NA	NA	NA	NA	Oceania	Australia	NA	NA	NA	NA	NA	NA	Ausgem	Escherichia coli	NA	NA	NA	NA	NA	NA	NA	PRJEB21464	ERP023719	NA	SAMEA104140508	ERS1799526	2018-07-04	2018-07-04	ESC_JA4707AA	Assembled	24033	4921514	443	110161	ESC_SA9036AA_AS	ERR2666835;ILLUMINA;Paired;500;ERX2681949	66550	66550	66550	66550	66550	66550	66550	66550	5972	13
ERR2666836	ESC_JA4706AA	ERS1799531	ERR2666836;ILLUMINA;Paired;500;ERX2681950	NA	NA	NA	NA	Oceania	Australia	NA	NA	NA	NA	NA	NA	Ausgem	Escherichia coli	NA	NA	NA	NA	NA	NA	NA	PRJEB21464	ERP023719	NA	SAMEA104140513	ERS1799531	2018-07-04	2018-07-04	ESC_JA4706AA	Assembled	81064	5180733	185	80203	ESC_SA9037AA_AS	ERR2666836;ILLUMINA;Paired;500;ERX2681950	66539	66539	66539	66497	66497	66497	66497	66497	3919	13
ERR2666837	ESC_JA4705AA	ERS1799536	ERR2666837;ILLUMINA;Paired;500;ERX2681951	NA	NA	NA	NA	Oceania	Australia	NA	NA	NA	NA	NA	NA	Ausgem	Escherichia coli	NA	NA	NA	NA	NA	NA	NA	PRJEB21464	ERP023719	NA	SAMEA104140518	ERS1799536	2018-07-04	2018-07-04	ESC_JA4705AA	Assembled	91134	5000967	137	29452	ESC_SA9038AA_AS	ERR2666837;ILLUMINA;Paired;500;ERX2681951	66501	66501	66501	66501	66501	66501	66501	8294	3595	13
ERR2666838	ESC_JA4704AA	ERS1799540	ERR2666838;ILLUMINA;Paired;500;ERX2681952	NA	NA	NA	NA	Oceania	Australia	NA	NA	NA	NA	NA	NA	Ausgem	Escherichia coli	NA	NA	NA	NA	NA	NA	NA	PRJEB21464	ERP023719	NA	SAMEA104140522	ERS1799540	2018-07-04	2018-07-04	ESC_JA4704AA	Assembled	95774	5226212	139	46097	ESC_SA9039AA_AS	ERR2666838;ILLUMINA;Paired;500;ERX2681952	66497	66497	66497	66497	66497	66497	66497	66497	3919	13
ERR2666839	ESC_JA4703AA	ERS1799551	ERR2666839;ILLUMINA;Paired;500;ERX2681953	NA	NA	NA	NA	Oceania	Australia	NA	NA	NA	NA	NA	NA	Ausgem	Escherichia coli	NA	NA	NA	NA	NA	NA	NA	PRJEB21464	ERP023719	NA	SAMEA104140533	ERS1799551	2018-07-04	2018-07-04	ESC_JA4703AA	Assembled	89308	5022436	151	28395	ESC_SA9040AA_AS	ERR2666839;ILLUMINA;Paired;500;ERX2681953	66532	66532	66532	66532	66532	66532	12587	12587	12587	13
ERR2666840	ESC_JA4702AA	ERS1799557	ERR2666840;ILLUMINA;Paired;500;ERX2681954	NA	NA	NA	NA	Oceania	Australia	NA	NA	NA	NA	NA	NA	Ausgem	Escherichia coli	NA	NA	NA	NA	NA	NA	NA	PRJEB21464	ERP023719	NA	SAMEA104140539	ERS1799557	2018-07-04	2018-07-04	ESC_JA4702AA	Assembled	125346	5581893	172	45380	ESC_SA9041AA_AS	ERR2666840;ILLUMINA;Paired;500;ERX2681954	66498	66498	66498	66498	66498	66498	66498	6025	1197	13
ERR2666841	ESC_JA4701AA	ERS1799560	ERR2666841;ILLUMINA;Paired;500;ERX2681955	NA	NA	NA	NA	Oceania	Australia	NA	NA	NA	NA	NA	NA	Ausgem	Escherichia coli	NA	NA	NA	NA	NA	NA	NA	PRJEB21464	ERP023719	NA	SAMEA104140542	ERS1799560	2018-07-04	2018-07-04	ESC_JA4701AA	Assembled	94225	5331268	147	57179	ESC_SA9042AA_AS	ERR2666841;ILLUMINA;Paired;500;ERX2681955	66533	66533	66533	66533	66533	66533	66533	61766	61766	13
ERR2666842	ESC_JA4700AA	ERS1799561	ERR2666842;ILLUMINA;Paired;500;ERX2681956	NA	NA	NA	NA	Oceania	Australia	NA	NA	NA	NA	NA	NA	Ausgem	Escherichia coli	NA	NA	NA	NA	NA	NA	NA	PRJEB21464	ERP023719	NA	SAMEA104140543	ERS1799561	2018-07-04	2018-07-04	ESC_JA4700AA	Assembled	35846	4950099	314	74354	ESC_SA9043AA_AS	ERR2666842;ILLUMINA;Paired;500;ERX2681956	66501	66501	66501	66501	66501	66501	66501	8294	3595	13
ERR2666843	ESC_JA4699AA	ERS1799566	ERR2666843;ILLUMINA;Paired;500;ERX2681957	NA	NA	NA	NA	Oceania	Australia	NA	NA	NA	NA	NA	NA	Ausgem	Escherichia coli	NA	NA	NA	NA	NA	NA	NA	PRJEB21464	ERP023719	NA	SAMEA104140548	ERS1799566	2018-07-04	2018-07-04	ESC_JA4699AA	Assembled	142621	5152358	160	33404	ESC_SA9044AA_AS	ERR2666843;ILLUMINA;Paired;500;ERX2681957	66499	66499	66499	66499	66499	66499	24551	13799	4605	13
ERR2666844	ESC_JA4698AA	ERS1799569	ERR2666844;ILLUMINA;Paired;500;ERX2681958	NA	NA	NA	NA	Oceania	Australia	NA	NA	NA	NA	NA	NA	Ausgem	Escherichia coli	NA	NA	NA	NA	NA	NA	NA	PRJEB21464	ERP023719	NA	SAMEA104140551	ERS1799569	2018-07-04	2018-07-04	ESC_JA4698AA	Assembled	83779	4835619	125	32257	ESC_SA9045AA_AS	ERR2666844;ILLUMINA;Paired;500;ERX2681958	66500	66500	66500	66500	66500	66500	66500	9203	9203	13
ERR2666845	ESC_JA4697AA	ERS1799577	ERR2666845;ILLUMINA;Paired;500;ERX2681959	NA	NA	NA	NA	Oceania	Australia	NA	NA	NA	NA	NA	NA	Ausgem	Escherichia coli	NA	NA	NA	NA	NA	NA	NA	PRJEB21464	ERP023719	NA	SAMEA104140559	ERS1799577	2018-07-04	2018-07-04	ESC_JA4697AA	Assembled	80118	5358205	316	61167	ESC_SA9046AA_AS	ERR2666845;ILLUMINA;Paired;500;ERX2681959	66502	66502	66502	66502	66502	66502	66502	5991	5991	13
ERR2666846	ESC_JA4696AA	ERS1799586	ERR2666846;ILLUMINA;Paired;500;ERX2681960	NA	NA	NA	NA	Oceania	Australia	NA	NA	NA	NA	NA	NA	Ausgem	Escherichia coli	NA	NA	NA	NA	NA	NA	NA	PRJEB21464	ERP023719	NA	SAMEA104140568	ERS1799586	2018-07-04	2018-07-04	ESC_JA4696AA	Assembled	82191	5185636	267	56807	ESC_SA9047AA_AS	ERR2666846;ILLUMINA;Paired;500;ERX2681960	66530	66530	66530	66530	66530	66530	66530	66530	5991	13
ERR2666847	ESC_JA4695AA	ERS1799588	ERR2666847;ILLUMINA;Paired;500;ERX2681961	NA	NA	NA	NA	Oceania	Australia	NA	NA	NA	NA	NA	NA	Ausgem	Escherichia coli	NA	NA	NA	NA	NA	NA	NA	PRJEB21464	ERP023719	NA	SAMEA104140570	ERS1799588	2018-07-04	2018-07-04	ESC_JA4695AA	Assembled	98880	4780794	158	42851	ESC_SA9048AA_AS	ERR2666847;ILLUMINA;Paired;500;ERX2681961	66544	66544	66544	66544	66544	66544	66544	66544	66544	13
ESCCA3770AA	ESC_CA3770AA	W8A	traces-0oMZHTV;ILLUMINA;Paired;;NA	2010	NA	NA	NA	Oceania	Australia	Victoria	Cardinia	Beaconsfield Upper	NA	-37.9835	145.416	David Gordon	Escherichia coli	NA	NA	NA	NA	NA	NA	NA	NA	NA	NA	NA	NA	2015-11-04	2016-05-04	ESC_CA3770AA	Assembled	182979	4983374	146	33273	ESC_BB8647AA_AS	traces-0oMZHTV;ILLUMINA;Paired;;NA	5034	5034	5034	5034	5034	5034	5034	5034	5034	5034
ESCFA3649AA	ESC_FA3649AA	W1A	traces-0ZPurBz;ILLUMINA;Paired;;NA	2013	NA	NA	NA	Oceania	Australia	NA	NA	NA	NA	NA	NA	David Gordon	Escherichia coli	NA	NA	NA	NA	NA	NA	NA	NA	NA	NA	NA	NA	2016-11-18	2017-05-23	ESC_FA3649AA	Assembled	128309	5116278	100	20452	ESC_JA7779AA_AS	traces-0ZPurBz;ILLUMINA;Paired;;NA	35050	35050	35050	1096	1096	1096	1096	1096	1096	1096
ESCFA3650AA	ESC_FA3650AA	W4A	traces-0vcFAgD;ILLUMINA;Paired;;NA	2013	NA	NA	NA	Oceania	Australia	NA	NA	NA	NA	NA	NA	David Gordon	Escherichia coli	NA	NA	NA	NA	NA	NA	NA	NA	NA	NA	NA	NA	2016-11-18	2017-05-23	ESC_FA3650AA	Assembled	193423	5290533	101	11519	ESC_JA7780AA_AS	traces-0vcFAgD;ILLUMINA;Paired;;NA	35052	35052	35052	35052	35052	35052	35052	35052	35052	35039
ESCGA9431AA	ESC_GA9431AA	Isolate 2	traces-0GQRdxI;ILLUMINA;Paired;;NA,traces-0Xptafw;ILLUMINA;Paired;;NA	2015	NA	NA	NA	Oceania	Australia	NA	NA	NA	NA	NA	NA	A. Kidsley University of Adelaide	Escherichia coli	NA	NA	NA	NA	NA	NA	NA	NA	NA	NA	NA	NA	2020-08-15	2020-08-15	ESC_GA9431AA	Assembled	122838	5192983	193	36834	ESC_MB7104AA_AS	traces-0GQRdxI;ILLUMINA;Paired;;NA,traces-0Xptafw;ILLUMINA;Paired;;NA	143471	49980	49980	49980	49980	49980	49980	168	168	168
ESCGA9721AA	ESC_GA9721AA	MS10618	traces-0GqXWky;ILLUMINA;Paired;;NA	2013	NA	NA	NA	Oceania	Australia	Queensland	NA	NA	NA	NA	NA	beatson_lab	Escherichia coli	NA	O139:K156-D1:H1	NA	NA	STEC	NA	NA	NA	NA	NA	NA	NA	2017-08-21	2018-08-28	ESC_GA9721AA	Assembled	73664	5477567	240	2130	ESC_PA1362AA_AS	traces-0GqXWky;ILLUMINA;Paired;;NA	50226	50226	50226	50226	50226	50226	50226	7657	7657	2769
ESCGA9722AA	ESC_GA9722AA	MS10624	traces-0PDymiq;ILLUMINA;Paired;;NA	2013	NA	NA	NA	Oceania	Australia	Queensland	NA	NA	NA	NA	NA	beatson_lab	Escherichia coli	NA	O86:K113:H10	NA	NA	ETEC	NA	NA	NA	NA	NA	NA	NA	2017-08-21	2018-08-28	ESC_GA9722AA	Assembled	93166	5123687	249	2666	ESC_PA1363AA_AS	traces-0PDymiq;ILLUMINA;Paired;;NA	50224	50224	50224	50224	50224	50224	50224	4506	82	82
ESCIA5618AA	ESC_IA5618AA	CPE_20S	traces-0BiAFPb;ILLUMINA;Paired;;NA	2017	1	TRUE	NA	Oceania	Australia	New South Wales	NA	NA	NA	NA	NA	University of Technology Sydney	Escherichia coli	NA	ND	NA	NA	NA	NA	NA	NA	NA	NA	NA	NA	2018-03-27	2018-09-29	ESC_IA5618AA	Assembled	54050	4754791	215	33069	ESC_RA7823AA_AS	traces-0BiAFPb;ILLUMINA;Paired;;NA	61769	61769	61769	61769	61769	61769	61769	61769	61769	3963
ESCIA5619AA	ESC_IA5619AA	CPE_100S	traces-0VylIWr;ILLUMINA;Paired;;NA	2017	1	TRUE	NA	Oceania	Australia	New South Wales	NA	NA	NA	NA	NA	University of Technology Sydney	Escherichia coli	NA	ND	NA	NA	NA	NA	NA	NA	NA	NA	NA	NA	2018-03-27	2018-09-29	ESC_IA5619AA	Assembled	84861	4878649	154	52138	ESC_RA7824AA_AS	traces-0VylIWr;ILLUMINA;Paired;;NA	61770	61770	61770	61770	61770	61770	61770	61770	2592	1794
ESCIA5620AA	ESC_IA5620AA	CPE_370S	traces-0QRCivR;ILLUMINA;Paired;;NA	2017	1	TRUE	NA	Oceania	Australia	New South Wales	NA	NA	NA	NA	NA	University of Technology Sydney	Escherichia coli	NA	ND	NA	NA	NA	NA	NA	NA	NA	NA	NA	NA	2018-03-27	2018-09-29	ESC_IA5620AA	Assembled	55818	4858210	262	47184	ESC_RA7825AA_AS	traces-0QRCivR;ILLUMINA;Paired;;NA	61773	61773	61773	61773	61773	61773	61773	61773	61773	13
ESCIA5621AA	ESC_IA5621AA	CPE_210Sa	traces-0kDdhmp;ILLUMINA;Paired;;NA	2017	1	TRUE	NA	Oceania	Australia	New South Wales	NA	NA	NA	NA	NA	University of Technology Sydney	Escherichia coli	NA	ND	NA	NA	NA	NA	NA	NA	NA	NA	NA	NA	2018-03-27	2018-09-29	ESC_IA5621AA	Assembled	55073	4790111	211	50004	ESC_RA7826AA_AS	traces-0kDdhmp;ILLUMINA;Paired;;NA	61772	61772	61770	61770	61770	61770	61770	61770	2592	1794
ESCIA5622AA	ESC_IA5622AA	CPE_390S	traces-0gckoVB;ILLUMINA;Paired;;NA	2017	1	TRUE	NA	Oceania	Australia	New South Wales	NA	NA	NA	NA	NA	University of Technology Sydney	Escherichia coli	NA	ND	NA	NA	NA	NA	NA	NA	NA	NA	NA	NA	2018-03-27	2018-09-29	ESC_IA5622AA	Assembled	69658	4662745	198	31773	ESC_RA7827AA_AS	traces-0gckoVB;ILLUMINA;Paired;;NA	61771	61771	61771	61771	61771	61771	61771	61771	61771	13
ESCIA5623AA	ESC_IA5623AA	CPE_3305P	traces-0XzAXvR;ILLUMINA;Paired;;NA	2017	1	TRUE	NA	Oceania	Australia	New South Wales	NA	NA	NA	NA	NA	University of Technology Sydney	Escherichia coli	NA	ND	NA	NA	NA	NA	NA	NA	NA	NA	NA	NA	2018-03-27	2018-09-29	ESC_IA5623AA	Assembled	221310	4702890	61	15383	ESC_RA7828AA_AS	traces-0XzAXvR;ILLUMINA;Paired;;NA	61775	61775	61775	61775	61775	61775	61775	61775	61775	13
ESCIA5624AA	ESC_IA5624AA	CPE_4202P	traces-0DxxJQE;ILLUMINA;Paired;;NA	2017	1	TRUE	NA	Oceania	Australia	New South Wales	NA	NA	NA	NA	NA	University of Technology Sydney	Escherichia coli	NA	ND	NA	NA	NA	NA	NA	NA	NA	NA	NA	NA	2018-03-27	2018-09-29	ESC_IA5624AA	Assembled	62818	4717789	188	43500	ESC_RA7829AA_AS	traces-0DxxJQE;ILLUMINA;Paired;;NA	61774	61774	61774	61774	61774	61774	61774	61774	61774	61774
ESCIA6124AA	ESC_IA6124AA	CPE_1303P	traces-0jQazpl;ILLUMINA;Paired;;NA	2017	1	TRUE	NA	Oceania	Australia	New South Wales	NA	NA	NA	NA	NA	University of Technology Sydney	Escherichia coli	NA	NA	NA	NA	NA	NA	NA	NA	NA	NA	NA	NA	2018-03-28	2018-09-30	ESC_IA6124AA	Assembled	61158	4665767	190	47733	ESC_RA8384AA_AS	traces-0jQazpl;ILLUMINA;Paired;;NA	61783	61783	61783	61783	61783	61783	61783	61783	61783	13
ESCJA3255AA	ESC_JA3255AA	F2_11B	traces-0uDOUeX;ILLUMINA;Paired;;NA	2007	NA	NA	NA	Oceania	Australia	NSW	NA	NA	NA	NA	NA	AusGEM, the i3 institute, University of Technology Sydney	Escherichia coli	NA	NA	NA	NA	NA	NA	NA	NA	NA	NA	NA	NA	2018-06-18	2018-06-18	ESC_JA3255AA	Assembled	95774	5226212	139	46095	ESC_SA6469AA_AS	traces-0uDOUeX;ILLUMINA;Paired;;NA	66497	66497	66497	66497	66497	66497	66497	66497	3919	13
ESCJA3256AA	ESC_JA3256AA	F2_15C	traces-0XVjSOW;ILLUMINA;Paired;;NA	2007	NA	NA	NA	Oceania	Australia	NSW	NA	NA	NA	NA	NA	AusGEM, the i3 institute, University of Technology Sydney	Escherichia coli	NA	NA	NA	NA	NA	NA	NA	NA	NA	NA	NA	NA	2018-06-18	2018-06-18	ESC_JA3256AA	Assembled	125346	5581891	172	45441	ESC_SA6470AA_AS	traces-0XVjSOW;ILLUMINA;Paired;;NA	66498	66498	66498	66498	66498	66498	66498	6025	1197	13
ESCJA3257AA	ESC_JA3257AA	F2_14A	traces-0PSviVL;ILLUMINA;Paired;;NA	2007	NA	NA	NA	Oceania	Australia	NSW	NA	NA	NA	NA	NA	AusGEM, the i3 institute, University of Technology Sydney	Escherichia coli	NA	NA	NA	NA	NA	NA	NA	NA	NA	NA	NA	NA	2018-06-18	2018-06-18	ESC_JA3257AA	Assembled	89308	5022436	151	28023	ESC_SA6471AA_AS	traces-0PSviVL;ILLUMINA;Paired;;NA	66532	66532	66532	66532	66532	66532	12587	12587	12587	13
ESCJA3258AA	ESC_JA3258AA	F2_15F	traces-0QBltja;ILLUMINA;Paired;;NA	2007	NA	NA	NA	Oceania	Australia	NSW	NA	NA	NA	NA	NA	AusGEM, the i3 institute, University of Technology Sydney	Escherichia coli	NA	NA	NA	NA	NA	NA	NA	NA	NA	NA	NA	NA	2018-06-18	2018-06-18	ESC_JA3258AA	Assembled	94225	5331268	147	56981	ESC_SA6472AA_AS	traces-0QBltja;ILLUMINA;Paired;;NA	66533	66533	66533	66533	66533	66533	66533	61766	61766	13
ESCJA3259AA	ESC_JA3259AA	F2_16A	traces-0SVpmWp;ILLUMINA;Paired;;NA	2007	NA	NA	NA	Oceania	Australia	NSW	NA	NA	NA	NA	NA	AusGEM, the i3 institute, University of Technology Sydney	Escherichia coli	NA	NA	NA	NA	NA	NA	NA	NA	NA	NA	NA	NA	2018-06-18	2018-06-18	ESC_JA3259AA	Assembled	142621	5152163	160	33159	ESC_SA6473AA_AS	traces-0SVpmWp;ILLUMINA;Paired;;NA	66499	66499	66499	66499	66499	66499	24551	13799	4605	13
ESCJA3260AA	ESC_JA3260AA	F2_15G	traces-0yqRzmr;ILLUMINA;Paired;;NA	2007	NA	NA	NA	Oceania	Australia	NSW	NA	NA	NA	NA	NA	AusGEM, the i3 institute, University of Technology Sydney	Escherichia coli	NA	NA	NA	NA	NA	NA	NA	NA	NA	NA	NA	NA	2018-06-18	2018-06-18	ESC_JA3260AA	Assembled	35846	4950079	314	74219	ESC_SA6474AA_AS	traces-0yqRzmr;ILLUMINA;Paired;;NA	66501	66501	66501	66501	66501	66501	66501	8294	3595	13
ESCJA3261AA	ESC_JA3261AA	F2_16D	traces-0XyWDVf;ILLUMINA;Paired;;NA	2007	NA	NA	NA	Oceania	Australia	NSW	NA	NA	NA	NA	NA	AusGEM, the i3 institute, University of Technology Sydney	Escherichia coli	NA	NA	NA	NA	NA	NA	NA	NA	NA	NA	NA	NA	2018-06-18	2018-06-18	ESC_JA3261AA	Assembled	83779	4835432	125	32014	ESC_SA6475AA_AS	traces-0XyWDVf;ILLUMINA;Paired;;NA	66500	66500	66500	66500	66500	66500	66500	9203	9203	13
ESCJA3262AA	ESC_JA3262AA	F2_18B	traces-0ZxPNOt;ILLUMINA;Paired;;NA	2007	NA	NA	NA	Oceania	Australia	NSW	NA	NA	NA	NA	NA	AusGEM, the i3 institute, University of Technology Sydney	Escherichia coli	NA	NA	NA	NA	NA	NA	NA	NA	NA	NA	NA	NA	2018-06-18	2018-06-18	ESC_JA3262AA	Assembled	80118	5358093	316	60816	ESC_SA6476AA_AS	traces-0ZxPNOt;ILLUMINA;Paired;;NA	66502	66502	66502	66502	66502	66502	66502	5991	5991	13
ESCJA3263AA	ESC_JA3263AA	F2_1A	traces-0ggWUyi;ILLUMINA;Paired;;NA	2007	NA	NA	NA	Oceania	Australia	NSW	NA	NA	NA	NA	NA	AusGEM, the i3 institute, University of Technology Sydney	Escherichia coli	NA	NA	NA	NA	NA	NA	NA	NA	NA	NA	NA	NA	2018-06-18	2018-06-18	ESC_JA3263AA	Assembled	51421	4720738	255	96983	ESC_SA6477AA_AS	traces-0ggWUyi;ILLUMINA;Paired;;NA	66529	66529	66529	66529	66529	66529	66529	66529	32198	13
ESCJA3264AA	ESC_JA3264AA	F2_20B	traces-0ORHFNj;ILLUMINA;Paired;;NA	2007	NA	NA	NA	Oceania	Australia	NSW	NA	NA	NA	NA	NA	AusGEM, the i3 institute, University of Technology Sydney	Escherichia coli	NA	NA	NA	NA	NA	NA	NA	NA	NA	NA	NA	NA	2018-06-18	2018-06-18	ESC_JA3264AA	Assembled	82191	5185636	267	56610	ESC_SA6478AA_AS	traces-0ORHFNj;ILLUMINA;Paired;;NA	66530	66530	66530	66530	66530	66530	66530	66530	5991	13
ESCJA3265AA	ESC_JA3265AA	F2_20E	traces-0TWUPtV;ILLUMINA;Paired;;NA	2007	NA	NA	NA	Oceania	Australia	NSW	NA	NA	NA	NA	NA	AusGEM, the i3 institute, University of Technology Sydney	Escherichia coli	NA	NA	NA	NA	NA	NA	NA	NA	NA	NA	NA	NA	2018-06-18	2018-06-18	ESC_JA3265AA	Assembled	98880	4781503	160	43385	ESC_SA6479AA_AS	traces-0TWUPtV;ILLUMINA;Paired;;NA	66544	66544	66544	66544	66544	66544	66544	66544	66544	13
ESCJA3266AA	ESC_JA3266AA	F2_2D	traces-0moasPO;ILLUMINA;Paired;;NA	2007	NA	NA	NA	Oceania	Australia	NSW	NA	NA	NA	NA	NA	AusGEM, the i3 institute, University of Technology Sydney	Escherichia coli	NA	NA	NA	NA	NA	NA	NA	NA	NA	NA	NA	NA	2018-06-18	2018-06-18	ESC_JA3266AA	Assembled	63578	4711136	175	46302	ESC_SA6480AA_AS	traces-0moasPO;ILLUMINA;Paired;;NA	66531	66531	66531	66529	66529	66529	66529	66529	32198	13
ESCJA3267AA	ESC_JA3267AA	F2_2E	traces-0uDkAPM;ILLUMINA;Paired;;NA	2007	NA	NA	NA	Oceania	Australia	NSW	NA	NA	NA	NA	NA	AusGEM, the i3 institute, University of Technology Sydney	Escherichia coli	NA	NA	NA	NA	NA	NA	NA	NA	NA	NA	NA	NA	2018-06-18	2018-06-18	ESC_JA3267AA	Assembled	100222	4933971	153	27079	ESC_SA6481AA_AS	traces-0uDkAPM;ILLUMINA;Paired;;NA	66543	66543	66543	66543	66543	66543	12587	12587	12587	13
ESCJA3268AA	ESC_JA3268AA	F2_4A	traces-0sNssqo;ILLUMINA;Paired;;NA	2007	NA	NA	NA	Oceania	Australia	NSW	NA	NA	NA	NA	NA	AusGEM, the i3 institute, University of Technology Sydney	Escherichia coli	NA	NA	NA	NA	NA	NA	NA	NA	NA	NA	NA	NA	2018-06-18	2018-06-18	ESC_JA3268AA	Assembled	97002	5005741	160	54872	ESC_SA6482AA_AS	traces-0sNssqo;ILLUMINA;Paired;;NA	66535	66535	66535	66535	66497	66497	66497	66497	3919	13
ESCJA3269AA	ESC_JA3269AA	F2_5D	traces-0wDYTiP;ILLUMINA;Paired;;NA	2007	NA	NA	NA	Oceania	Australia	NSW	NA	NA	NA	NA	NA	AusGEM, the i3 institute, University of Technology Sydney	Escherichia coli	NA	NA	NA	NA	NA	NA	NA	NA	NA	NA	NA	NA	2018-06-18	2018-06-18	ESC_JA3269AA	Assembled	91553	4720978	149	29835	ESC_SA6483AA_AS	traces-0wDYTiP;ILLUMINA;Paired;;NA	66534	66534	66534	66529	66529	66529	66529	66529	32198	13
ESCJA3270AA	ESC_JA3270AA	F2_5C	traces-0EQTAaF;ILLUMINA;Paired;;NA	2007	NA	NA	NA	Oceania	Australia	NSW	NA	NA	NA	NA	NA	AusGEM, the i3 institute, University of Technology Sydney	Escherichia coli	NA	NA	NA	NA	NA	NA	NA	NA	NA	NA	NA	NA	2018-06-18	2018-06-18	ESC_JA3270AA	Assembled	90980	5006475	158	53040	ESC_SA6484AA_AS	traces-0EQTAaF;ILLUMINA;Paired;;NA	66536	66535	66535	66535	66497	66497	66497	66497	3919	13
ESCJA3271AA	ESC_JA3271AA	F2_4C	traces-0zYiByh;ILLUMINA;Paired;;NA	2007	NA	NA	NA	Oceania	Australia	NSW	NA	NA	NA	NA	NA	AusGEM, the i3 institute, University of Technology Sydney	Escherichia coli	NA	NA	NA	NA	NA	NA	NA	NA	NA	NA	NA	NA	2018-06-18	2018-06-18	ESC_JA3271AA	Assembled	43575	4958314	244	55216	ESC_SA6485AA_AS	traces-0zYiByh;ILLUMINA;Paired;;NA	66537	66537	66537	66532	66532	66532	12587	12587	12587	13
ESCJA3272AA	ESC_JA3272AA	F2_6A	traces-0gSuDSQ;ILLUMINA;Paired;;NA	2007	NA	NA	NA	Oceania	Australia	NSW	NA	NA	NA	NA	NA	AusGEM, the i3 institute, University of Technology Sydney	Escherichia coli	NA	NA	NA	NA	NA	NA	NA	NA	NA	NA	NA	NA	2018-06-18	2018-06-18	ESC_JA3272AA	Assembled	24033	4921514	443	110198	ESC_SA6486AA_AS	traces-0gSuDSQ;ILLUMINA;Paired;;NA	66550	66550	66550	66550	66550	66550	66550	66550	5972	13
ESCJA3273AA	ESC_JA3273AA	F2_8A	traces-0SQxGhK;ILLUMINA;Paired;;NA	2007	NA	NA	NA	Oceania	Australia	NSW	NA	NA	NA	NA	NA	AusGEM, the i3 institute, University of Technology Sydney	Escherichia coli	NA	NA	NA	NA	NA	NA	NA	NA	NA	NA	NA	NA	2018-06-18	2018-06-18	ESC_JA3273AA	Assembled	81064	5180733	185	80193	ESC_SA6487AA_AS	traces-0SQxGhK;ILLUMINA;Paired;;NA	66539	66539	66539	66497	66497	66497	66497	66497	3919	13
ESCJA3274AA	ESC_JA3274AA	F2_9B	traces-0VynwSG;ILLUMINA;Paired;;NA	2007	NA	NA	NA	Oceania	Australia	NSW	NA	NA	NA	NA	NA	AusGEM, the i3 institute, University of Technology Sydney	Escherichia coli	NA	NA	NA	NA	NA	NA	NA	NA	NA	NA	NA	NA	2018-06-18	2018-06-18	ESC_JA3274AA	Assembled	91134	5000967	137	30436	ESC_SA6488AA_AS	traces-0VynwSG;ILLUMINA;Paired;;NA	66501	66501	66501	66501	66501	66501	66501	8294	3595	13
ESCPA8394AA	ESC_PA8394AA	TZ97	traces-0gfSvBk;ILLUMINA;Paired;;NA	2017	NA	NA	NA	Oceania	Australia	NA	NA	NA	NA	NA	NA	The ithree institute, University of Technology Sydney, Ultimo, NSW, Australia	Escherichia coli	NA	NA	NA	NA	NA	NA	NA	NA	NA	NA	NA	NA	2020-01-14	2021-07-19	ESC_PA8394AA	Assembled	111910	4929806	149	32739	ESC_IB0533AA_AS	traces-0gfSvBk;ILLUMINA;Paired;;NA	126077	126077	126077	126073	126073	38547	1186	1186	106	106
ESCPA8395AA	ESC_PA8395AA	TZ124	traces-0WjCgqX;ILLUMINA;Paired;;NA	2017	NA	NA	NA	Oceania	Australia	NA	NA	NA	NA	NA	NA	The ithree institute, University of Technology Sydney, Ultimo, NSW, Australia	Escherichia coli	NA	NA	NA	NA	NA	NA	NA	NA	NA	NA	NA	NA	2020-01-14	2021-07-19	ESC_PA8395AA	Assembled	134539	4983484	150	42013	ESC_IB0534AA_AS	traces-0WjCgqX;ILLUMINA;Paired;;NA	126073	126073	126073	126073	126073	38547	1186	1186	106	106
ESCRA5802AA	ESC_RA5802AA	F3P1_005	traces-0UYbuUi;ILLUMINA;Paired;;NA	2019	11	TRUE	NA	Oceania	Australia	Western Australia	NA	NA	NA	NA	NA	Tanya	Escherichia coli	NA	NA	NA	NA	NA	NA	NA	NA	NA	NA	NA	NA	2020-06-08	2020-06-08	ESC_RA5802AA	Assembled	41495	5069041	249	185386	ESC_LB6205AA_AS	traces-0UYbuUi;ILLUMINA;Paired;;NA	139637	139637	139637	139637	139637	139637	139637	3840	3609	13
ESCRA5803AA	ESC_RA5803AA	F6P8_007	traces-0NESFQe;ILLUMINA;Paired;;NA	2019	11	TRUE	NA	Oceania	Australia	Western Australia	NA	NA	NA	NA	NA	Tanya	Escherichia coli	NA	NA	NA	NA	NA	NA	NA	NA	NA	NA	NA	NA	2020-06-08	2020-06-08	ESC_RA5803AA	Assembled	128074	5270944	120	36679	ESC_LB6206AA_AS	traces-0NESFQe;ILLUMINA;Paired;;NA	139639	139639	139639	139639	139639	139639	55565	55565	136	5
ESCRA5804AA	ESC_RA5804AA	F4P2_007	traces-0OLNqPU;ILLUMINA;Paired;;NA	2019	11	TRUE	NA	Oceania	Australia	Western Australia	NA	NA	NA	NA	NA	Tanya	Escherichia coli	NA	NA	NA	NA	NA	NA	NA	NA	NA	NA	NA	NA	2020-06-08	2020-06-08	ESC_RA5804AA	Assembled	158963	5304964	114	122017	ESC_LB6207AA_AS	traces-0OLNqPU;ILLUMINA;Paired;;NA	139636	139636	139636	139636	139636	139636	139636	116138	116138	33666
ESCRA5805AA	ESC_RA5805AA	F7P10_002	traces-0EOUjbr;ILLUMINA;Paired;;NA	2019	11	TRUE	NA	Oceania	Australia	Western Australia	NA	NA	NA	NA	NA	Tanya	Escherichia coli	NA	NA	NA	NA	NA	NA	NA	NA	NA	NA	NA	NA	2020-06-08	2020-06-08	ESC_RA5805AA	Assembled	116973	4732099	104	64001	ESC_LB6208AA_AS	traces-0EOUjbr;ILLUMINA;Paired;;NA	139642	139642	139642	139642	139642	139642	139642	139642	139642	82
ESCRA5806AA	ESC_RA5806AA	F8P6_004	traces-0uqvjdJ;ILLUMINA;Paired;;NA	2019	11	TRUE	NA	Oceania	Australia	Western Australia	NA	NA	NA	NA	NA	Tanya	Escherichia coli	NA	NA	NA	NA	NA	NA	NA	NA	NA	NA	NA	NA	2020-06-08	2020-06-08	ESC_RA5806AA	Assembled	48990	4920320	332	168267	ESC_LB6209AA_AS	traces-0uqvjdJ;ILLUMINA;Paired;;NA	139635	139635	139635	139635	139635	139635	139635	139635	139635	5959
ESCTA2826AA	ESC_TA2826AA	44199	traces-0PNnAkK;ILLUMINA;Paired;;NA	2018	11	TRUE	NA	Oceania	Australia	Western Australia	NA	NA	NA	NA	NA	AMRID	Escherichia coli	NA	NA	NA	NA	NA	NA	NA	NA	NA	NA	NA	NA	2020-11-20	2020-11-20	ESC_TA2826AA	Assembled	34125	5781258	620	143994	ESC_QB3390AA_AS	traces-0PNnAkK;ILLUMINA;Paired;;NA	151101	151101	151101	151101	151101	151101	151101	151101	151022	13
ESCTA2828AA	ESC_TA2828AA	44202	traces-0MiaQvA;ILLUMINA;Paired;;NA	2018	11	TRUE	NA	Oceania	Australia	Western Australia	NA	NA	NA	NA	NA	AMRID	Escherichia coli	NA	NA	NA	NA	NA	NA	NA	NA	NA	NA	NA	NA	2020-11-20	2020-11-20	ESC_TA2828AA	Assembled	69180	5906527	618	187001	ESC_QB3392AA_AS	traces-0MiaQvA;ILLUMINA;Paired;;NA	151100	151100	151100	151024	151024	151024	151024	151024	151024	13
ESCTA2830AA	ESC_TA2830AA	802C	traces-0HfDAET;ILLUMINA;Paired;;NA	2020	2	TRUE	NA	Oceania	Australia	Western Australia	NA	NA	NA	NA	NA	AMRID	Escherichia coli	NA	NA	NA	NA	NA	NA	NA	NA	NA	NA	NA	NA	2020-11-20	2020-11-20	ESC_TA2830AA	Assembled	432004	4984396	65	23562	ESC_QB3394AA_AS	traces-0HfDAET;ILLUMINA;Paired;;NA	151025	151025	151025	151025	151025	151025	151025	151025	4572	1310
ESCTA2831AA	ESC_TA2831AA	826C	traces-0nWJHLa;ILLUMINA;Paired;;NA	2020	2	TRUE	NA	Oceania	Australia	Western Australia	NA	NA	NA	NA	NA	AMRID	Escherichia coli	NA	NA	NA	NA	NA	NA	NA	NA	NA	NA	NA	NA	2020-11-20	2020-11-20	ESC_TA2831AA	Assembled	431737	4966876	76	30762	ESC_QB3395AA_AS	traces-0nWJHLa;ILLUMINA;Paired;;NA	151026	151026	151026	151025	151025	151025	151025	151025	4572	1310
ESCTA4768AA	ESC_TA4768AA	1430-10	traces-0SQemQA;ILLUMINA;Paired;;NA	2020	4	TRUE	NA	Oceania	Australia	Victoria	West Wimmera	West Wimmera	NA	NA	NA	Rachel Hodgeman	Escherichia coli	NA	NA	NA	NA	NA	NA	NA	NA	NA	NA	NA	NA	2020-12-13	2020-12-13	ESC_TA4768AA	Assembled	122171	5156079	162	41686	ESC_TB1299AA_AS	traces-0SQemQA;ILLUMINA;Paired;;NA	152334	152334	152334	152334	126073	38547	1186	1186	106	106
ESCTA4780AA	ESC_TA4780AA	5217-8	traces-0OwPbLm;ILLUMINA;Paired;;NA	2019	11	TRUE	NA	Oceania	Australia	Victoria	Strathbogie	Euroa	NA	NA	NA	Rachel Hodgeman	Escherichia coli	NA	NA	NA	NA	NA	NA	NA	NA	NA	NA	NA	NA	2020-12-14	2020-12-14	ESC_TA4780AA	Assembled	161061	5095356	143	24618	ESC_TB1560AA_AS	traces-0OwPbLm;ILLUMINA;Paired;;NA	152345	152345	152345	152345	152345	152345	152345	38557	10265	82
ESCTA4790AA	ESC_TA4790AA	3524-7	traces-0KFunIx;ILLUMINA;Paired;;NA	2019	7	TRUE	NA	Oceania	Australia	Victoria	NA	Kow Swamp	NA	NA	NA	Rachel Hodgeman	Escherichia coli	NA	NA	NA	NA	NA	NA	NA	NA	NA	NA	NA	NA	2020-12-14	2020-12-14	ESC_TA4790AA	Assembled	104822	4606084	121	23501	ESC_TB1570AA_AS	traces-0KFunIx;ILLUMINA;Paired;;NA	152354	152354	152354	152354	152354	152354	152354	22371	8706	13
GCA900196535	ESC_RA3683AA	F2_81	GCA_900196535;Complete Genome;;;	2007	NA	NA	NA	Oceania	Australia	NA	NA	NA	NA	NA	NA	EBI	Escherichia coli	NA	NA	NA	NA	NA	NA	NA	PRJEB21464	NA	NA	SAMEA104140560	ERS1799578	2020-05-07	2020-01-08	ESC_RA3683AA	Assembled	5072784	5439436	4	0	ESC_LB2190AA_AS	GCA_900196535;Complete Genome;;;	137832	137832	137832	137832	137832	137832	137832	137832	94366	7668
SRR11658524	ESC_RA3914AA	TZ41_1P	SRR11658524;ILLUMINA;Paired;;SRX8219566	2017	1	NA	NA	Oceania	Australia	NA	NA	NA	NA	NA	NA	The ithree institute	Escherichia coli	NA	NA	NA	NA	NA	NA	NA	PRJNA509690	SRP259416	NA	SAMN10587070	SRS6577588	2020-05-08	2020-05-01	ESC_RA3914AA	Assembled	88664	5075431	182	42448	ESC_LB3306AA_AS	SRR11658524;ILLUMINA;Paired;;SRX8219566	137729	137729	137729	137729	137729	95373	1241	1241	37	13
SRR11658525	ESC_RA3915AA	TZ41_S	SRR11658525;ILLUMINA;Paired;;SRX8219565	2017	1	NA	NA	Oceania	Australia	NA	NA	NA	NA	NA	NA	The ithree institute	Escherichia coli	NA	NA	NA	NA	NA	NA	NA	PRJNA509690	SRP259416	NA	SAMN10587069	SRS6577587	2020-05-08	2020-05-01	ESC_RA3915AA	Assembled	61849	4656781	204	29981	ESC_LB3305AA_AS	SRR11658525;ILLUMINA;Paired;;SRX8219565	137736	137736	137736	137736	61771	61771	61771	61771	61771	13
SRR11658526	ESC_RA3916AA	TZ40_2P	SRR11658526;ILLUMINA;Paired;;SRX8219564	2017	1	NA	NA	Oceania	Australia	NA	NA	NA	NA	NA	NA	The ithree institute	Escherichia coli	NA	NA	NA	NA	NA	NA	NA	PRJNA509690	SRP259416	NA	SAMN10587068	SRS6577586	2020-05-08	2020-05-01	ESC_RA3916AA	Assembled	122713	4670157	91	13780	ESC_LB3304AA_AS	SRR11658526;ILLUMINA;Paired;;SRX8219564	137730	137730	137382	137382	137382	137382	137382	137382	39004	13
SRR11658527	ESC_RA3917AA	TZ40_1P	SRR11658527;ILLUMINA;Paired;;SRX8219563	2017	1	NA	NA	Oceania	Australia	NA	NA	NA	NA	NA	NA	The ithree institute	Escherichia coli	NA	NA	NA	NA	NA	NA	NA	PRJNA509690	SRP259416	NA	SAMN10587067	SRS6577585	2020-05-08	2020-05-01	ESC_RA3917AA	Assembled	128889	5076762	126	35934	ESC_LB3303AA_AS	SRR11658527;ILLUMINA;Paired;;SRX8219563	137732	137732	137732	137732	137732	137732	137732	82	82	82
SRR11658528	ESC_RA3918AA	TZ40_S	SRR11658528;ILLUMINA;Paired;;SRX8219562	2017	1	NA	NA	Oceania	Australia	NA	NA	NA	NA	NA	NA	The ithree institute	Escherichia coli	NA	NA	NA	NA	NA	NA	NA	PRJNA509690	SRP259416	NA	SAMN10587066	SRS6577584	2020-05-08	2020-05-01	ESC_RA3918AA	Assembled	107290	4715753	150	18089	ESC_LB3302AA_AS	SRR11658528;ILLUMINA;Paired;;SRX8219562	137733	137733	137733	137733	137733	137733	137733	28764	28655	13
SRR11658529	ESC_RA3919AA	TZ39_S	SRR11658529;ILLUMINA;Paired;;SRX8219561	2017	1	NA	NA	Oceania	Australia	NA	NA	NA	NA	NA	NA	The ithree institute	Escherichia coli	NA	NA	NA	NA	NA	NA	NA	PRJNA509690	SRP259416	NA	SAMN10587065	SRS6577583	2020-05-08	2020-05-01	ESC_RA3919AA	Assembled	68953	4656207	184	22559	ESC_LB3301AA_AS	SRR11658529;ILLUMINA;Paired;;SRX8219561	61771	61771	61771	61771	61771	61771	61771	61771	61771	13
SRR11658530	ESC_RA3920AA	TZ38_1P	SRR11658530;ILLUMINA;Paired;;SRX8219560	2017	1	NA	NA	Oceania	Australia	NA	NA	NA	NA	NA	NA	The ithree institute	Escherichia coli	NA	NA	NA	NA	NA	NA	NA	PRJNA509690	SRP259416	NA	SAMN10587064	SRS6577582	2020-05-08	2020-05-01	ESC_RA3920AA	Assembled	78296	5792195	403	81974	ESC_LB3300AA_AS	SRR11658530;ILLUMINA;Paired;;SRX8219560	137738	137738	137738	137738	137353	137353	116565	13958	13958	2
SRR11658531	ESC_RA3921AA	TZ38_S	SRR11658531;ILLUMINA;Paired;;SRX8219559	2017	1	NA	NA	Oceania	Australia	NA	NA	NA	NA	NA	NA	The ithree institute	Escherichia coli	NA	NA	NA	NA	NA	NA	NA	PRJNA509690	SRP259416	NA	SAMN10587063	SRS6577581	2020-05-08	2020-05-01	ESC_RA3921AA	Assembled	37526	4673425	269	69112	ESC_LB3299AA_AS	SRR11658531;ILLUMINA;Paired;;SRX8219559	137739	137739	137739	137739	137739	137739	17308	3922	82	82
SRR11658532	ESC_RA3922AA	TZ37_2P	SRR11658532;ILLUMINA;Paired;;SRX8219558	2017	1	NA	NA	Oceania	Australia	NA	NA	NA	NA	NA	NA	The ithree institute	Escherichia coli	NA	NA	NA	NA	NA	NA	NA	PRJNA509690	SRP259416	NA	SAMN10587062	SRS6577580	2020-05-08	2020-05-01	ESC_RA3922AA	Assembled	192692	4856773	113	14649	ESC_LB3298AA_AS	SRR11658532;ILLUMINA;Paired;;SRX8219558	137374	137360	137360	137360	137360	137360	2299	168	168	168
SRR11658533	ESC_RA3923AA	TZ37_1P	SRR11658533;ILLUMINA;Paired;;SRX8219557	2017	1	NA	NA	Oceania	Australia	NA	NA	NA	NA	NA	NA	The ithree institute	Escherichia coli	NA	NA	NA	NA	NA	NA	NA	PRJNA509690	SRP259416	NA	SAMN10587061	SRS6577579	2020-05-08	2020-05-01	ESC_RA3923AA	Assembled	77930	4872556	197	75371	ESC_LB3297AA_AS	SRR11658533;ILLUMINA;Paired;;SRX8219557	137737	137737	137737	137737	137737	137737	137737	137737	13	13
SRR11658534	ESC_RA3924AA	TZ5_S	SRR11658534;ILLUMINA;Paired;;SRX8219556	2017	1	NA	NA	Oceania	Australia	NA	NA	NA	NA	NA	NA	The ithree institute	Escherichia coli	NA	NA	NA	NA	NA	NA	NA	PRJNA509690	SRP259416	NA	SAMN10586980	SRS6577578	2020-05-08	2020-05-01	ESC_RA3924AA	Assembled	15067	4767436	696	82964	ESC_LB3296AA_AS	SRR11658534;ILLUMINA;Paired;;SRX8219556	137374	137360	137360	137360	137360	137360	2299	168	168	168
SRR11658535	ESC_RA3925AA	TZ37_Sa	SRR11658535;ILLUMINA;Paired;;SRX8219555	2017	1	NA	NA	Oceania	Australia	NA	NA	NA	NA	NA	NA	The ithree institute	Escherichia coli	NA	NA	NA	NA	NA	NA	NA	PRJNA509690	SRP259416	NA	SAMN10587060	SRS6577577	2020-05-08	2020-05-01	ESC_RA3925AA	Assembled	275493	5185251	78	15704	ESC_LB3295AA_AS	SRR11658535;ILLUMINA;Paired;;SRX8219555	137747	137747	137747	137747	137747	137747	137747	10771	1272	1272
SRR11658536	ESC_RA3926AA	TZ37_S	SRR11658536;ILLUMINA;Paired;;SRX8219554	2017	1	NA	NA	Oceania	Australia	NA	NA	NA	NA	NA	NA	The ithree institute	Escherichia coli	NA	NA	NA	NA	NA	NA	NA	PRJNA509690	SRP259416	NA	SAMN10587059	SRS6577576	2020-05-08	2020-05-01	ESC_RA3926AA	Assembled	52698	4848816	233	36717	ESC_LB3294AA_AS	SRR11658536;ILLUMINA;Paired;;SRX8219554	61773	61773	61773	61773	61773	61773	61773	61773	61773	13
SRR11658537	ESC_RA3927AA	TZ36_S	SRR11658537;ILLUMINA;Paired;;SRX8219553	2017	1	NA	NA	Oceania	Australia	NA	NA	NA	NA	NA	NA	The ithree institute	Escherichia coli	NA	NA	NA	NA	NA	NA	NA	PRJNA509690	SRP259416	NA	SAMN10587058	SRS6577575	2020-05-08	2020-05-01	ESC_RA3927AA	Assembled	48866	4800007	232	74360	ESC_LB3293AA_AS	SRR11658537;ILLUMINA;Paired;;SRX8219553	137746	137746	137377	137377	137377	137377	6546	6546	13	13
SRR11658538	ESC_RA3928AA	TZ35_S	SRR11658538;ILLUMINA;Paired;;SRX8219552	2017	1	NA	NA	Oceania	Australia	NA	NA	NA	NA	NA	NA	The ithree institute	Escherichia coli	NA	NA	NA	NA	NA	NA	NA	PRJNA509690	SRP259416	NA	SAMN10587057	SRS6577574	2020-05-08	2020-05-01	ESC_RA3928AA	Assembled	127884	4610313	98	36632	ESC_LB3292AA_AS	SRR11658538;ILLUMINA;Paired;;SRX8219552	137379	137363	137363	137363	137363	40690	40690	40690	40690	4920
SRR11658539	ESC_RA3929AA	TZ34_2P	SRR11658539;ILLUMINA;Paired;;SRX8219551	2017	1	NA	NA	Oceania	Australia	NA	NA	NA	NA	NA	NA	The ithree institute	Escherichia coli	NA	NA	NA	NA	NA	NA	NA	PRJNA509690	SRP259416	NA	SAMN10587056	SRS6577573	2020-05-08	2020-05-01	ESC_RA3929AA	Assembled	54721	4723990	196	24795	ESC_LB3291AA_AS	SRR11658539;ILLUMINA;Paired;;SRX8219551	137744	137744	137744	137744	137744	137744	137744	137744	1744	13
SRR11658540	ESC_RA3930AA	TZ34_1P	SRR11658540;ILLUMINA;Paired;;SRX8219550	2017	1	NA	NA	Oceania	Australia	NA	NA	NA	NA	NA	NA	The ithree institute	Escherichia coli	NA	NA	NA	NA	NA	NA	NA	PRJNA509690	SRP259416	NA	SAMN10587055	SRS6577572	2020-05-08	2020-05-01	ESC_RA3930AA	Assembled	98934	4705439	139	23678	ESC_LB3290AA_AS	SRR11658540;ILLUMINA;Paired;;SRX8219550	137741	137741	137741	137741	137739	137739	17308	3922	82	82
SRR11658541	ESC_RA3931AA	TZ34_S	SRR11658541;ILLUMINA;Paired;;SRX8219549	2017	1	NA	NA	Oceania	Australia	NA	NA	NA	NA	NA	NA	The ithree institute	Escherichia coli	NA	NA	NA	NA	NA	NA	NA	PRJNA509690	SRP259416	NA	SAMN10587054	SRS6577571	2020-05-08	2020-05-01	ESC_RA3931AA	Assembled	84146	4999343	170	21214	ESC_LB3289AA_AS	SRR11658541;ILLUMINA;Paired;;SRX8219549	137742	137742	61770	61770	61770	61770	61770	61770	2592	1794
SRR11658542	ESC_RA3932AA	TZ33_5P	SRR11658542;ILLUMINA;Paired;;SRX8219548	2017	1	NA	NA	Oceania	Australia	NA	NA	NA	NA	NA	NA	The ithree institute	Escherichia coli	NA	NA	NA	NA	NA	NA	NA	PRJNA509690	SRP259416	NA	SAMN10587053	SRS6577570	2020-05-08	2020-05-01	ESC_RA3932AA	Assembled	221302	4707197	67	14413	ESC_LB3288AA_AS	SRR11658542;ILLUMINA;Paired;;SRX8219548	61775	61775	61775	61775	61775	61775	61775	61775	61775	13
SRR11658543	ESC_RA3933AA	TZ33_4Pb	SRR11658543;ILLUMINA;Paired;;SRX8219547	2017	1	NA	NA	Oceania	Australia	NA	NA	NA	NA	NA	NA	The ithree institute	Escherichia coli	NA	NA	NA	NA	NA	NA	NA	PRJNA509690	SRP259416	NA	SAMN10587052	SRS6577569	2020-05-08	2020-05-01	ESC_RA3933AA	Assembled	95875	5030253	216	40949	ESC_LB3287AA_AS	SRR11658543;ILLUMINA;Paired;;SRX8219547	137745	137745	137745	137745	137341	137341	137341	8422	4970	13
SRR11658544	ESC_RA3934AA	TZ33_4Pa	SRR11658544;ILLUMINA;Paired;;SRX8219546	2017	1	NA	NA	Oceania	Australia	NA	NA	NA	NA	NA	NA	The ithree institute	Escherichia coli	NA	NA	NA	NA	NA	NA	NA	PRJNA509690	SRP259416	NA	SAMN10587051	SRS6577568	2020-05-08	2020-05-01	ESC_RA3934AA	Assembled	127014	5466196	265	42473	ESC_LB3286AA_AS	SRR11658544;ILLUMINA;Paired;;SRX8219546	137750	137749	137344	137344	137344	3526	3076	180	3	3
SRR11658545	ESC_RA3935AA	TZ4_5P	SRR11658545;ILLUMINA;Paired;;SRX8219545	2017	1	NA	NA	Oceania	Australia	NA	NA	NA	NA	NA	NA	The ithree institute	Escherichia coli	NA	NA	NA	NA	NA	NA	NA	PRJNA509690	SRP259416	NA	SAMN10586979	SRS6577567	2020-05-08	2020-05-01	ESC_RA3935AA	Assembled	108227	4989724	177	34539	ESC_LB3285AA_AS	SRR11658545;ILLUMINA;Paired;;SRX8219545	137753	137753	137753	137753	137753	137753	137753	137753	38075	13
SRR11658546	ESC_RA3936AA	TZ33_4P	SRR11658546;ILLUMINA;Paired;;SRX8219544	2017	1	NA	NA	Oceania	Australia	NA	NA	NA	NA	NA	NA	The ithree institute	Escherichia coli	NA	NA	NA	NA	NA	NA	NA	PRJNA509690	SRP259416	NA	SAMN10587050	SRS6577566	2020-05-08	2020-05-01	ESC_RA3936AA	Assembled	109149	5487840	296	38950	ESC_LB3284AA_AS	SRR11658546;ILLUMINA;Paired;;SRX8219544	137749	137749	137344	137344	137344	3526	3076	180	3	3
SRR11658547	ESC_RA3937AA	TZ33_2P	SRR11658547;ILLUMINA;Paired;;SRX8219543	2017	1	NA	NA	Oceania	Australia	NA	NA	NA	NA	NA	NA	The ithree institute	Escherichia coli	NA	NA	NA	NA	NA	NA	NA	PRJNA509690	SRP259416	NA	SAMN10587049	SRS6577565	2020-05-08	2020-05-01	ESC_RA3937AA	Assembled	126544	4919752	137	17672	ESC_LB3283AA_AS	SRR11658547;ILLUMINA;Paired;;SRX8219543	137752	137752	137752	137752	137752	137370	137370	5027	1625	13
SRR11658548	ESC_RA3938AA	TZ33_1P	SRR11658548;ILLUMINA;Paired;;SRX8219542	2017	1	NA	NA	Oceania	Australia	NA	NA	NA	NA	NA	NA	The ithree institute	Escherichia coli	NA	NA	NA	NA	NA	NA	NA	PRJNA509690	SRP259416	NA	SAMN10587048	SRS6577564	2020-05-08	2020-05-01	ESC_RA3938AA	Assembled	110140	4478455	116	12922	ESC_LB3282AA_AS	SRR11658548;ILLUMINA;Paired;;SRX8219542	137748	137748	137748	137748	137748	137748	137748	137748	137748	13
SRR11658549	ESC_RA3939AA	TZ33_S	SRR11658549;ILLUMINA;Paired;;SRX8219541	2017	1	NA	NA	Oceania	Australia	NA	NA	NA	NA	NA	NA	The ithree institute	Escherichia coli	NA	NA	NA	NA	NA	NA	NA	PRJNA509690	SRP259416	NA	SAMN10587047	SRS6577563	2020-05-08	2020-05-01	ESC_RA3939AA	Assembled	124088	5134991	147	29950	ESC_LB3281AA_AS	SRR11658549;ILLUMINA;Paired;;SRX8219541	137751	137751	137751	137751	137732	137732	137732	82	82	82
SRR11658550	ESC_RA3940AA	TZ32_7Pb	SRR11658550;ILLUMINA;Paired;;SRX8219540	2017	1	NA	NA	Oceania	Australia	NA	NA	NA	NA	NA	NA	The ithree institute	Escherichia coli	NA	NA	NA	NA	NA	NA	NA	PRJNA509690	SRP259416	NA	SAMN10587046	SRS6577562	2020-05-08	2020-05-01	ESC_RA3940AA	Assembled	47185	5484613	400	65767	ESC_LB3280AA_AS	SRR11658550;ILLUMINA;Paired;;SRX8219540	137797	137749	137344	137344	137344	3526	3076	180	3	3
SRR11658551	ESC_RA3941AA	TZ32_7Pa	SRR11658551;ILLUMINA;Paired;;SRX8219539	2017	1	NA	NA	Oceania	Australia	NA	NA	NA	NA	NA	NA	The ithree institute	Escherichia coli	NA	NA	NA	NA	NA	NA	NA	PRJNA509690	SRP259416	NA	SAMN10587045	SRS6577561	2020-05-08	2020-05-01	ESC_RA3941AA	Assembled	149217	5275951	159	19505	ESC_LB3279AA_AS	SRR11658551;ILLUMINA;Paired;;SRX8219539	137375	137375	137375	137375	137375	1204	46	32	32	32
SRR11658552	ESC_RA3942AA	TZ32_7P	SRR11658552;ILLUMINA;Paired;;SRX8219538	2017	1	NA	NA	Oceania	Australia	NA	NA	NA	NA	NA	NA	The ithree institute	Escherichia coli	NA	NA	NA	NA	NA	NA	NA	PRJNA509690	SRP259416	NA	SAMN10587044	SRS6577560	2020-05-08	2020-05-01	ESC_RA3942AA	Assembled	79028	5464852	283	51407	ESC_LB3278AA_AS	SRR11658552;ILLUMINA;Paired;;SRX8219538	137798	137749	137344	137344	137344	3526	3076	180	3	3
SRR11658553	ESC_RA3943AA	TZ32_6P	SRR11658553;ILLUMINA;Paired;;SRX8219537	2017	1	NA	NA	Oceania	Australia	NA	NA	NA	NA	NA	NA	The ithree institute	Escherichia coli	NA	NA	NA	NA	NA	NA	NA	PRJNA509690	SRP259416	NA	SAMN10587043	SRS6577559	2020-05-08	2020-05-01	ESC_RA3943AA	Assembled	63319	5763700	369	61828	ESC_LB3277AA_AS	SRR11658553;ILLUMINA;Paired;;SRX8219537	137799	137376	137353	137353	137353	137353	116565	13958	13958	2
SRR11658554	ESC_RA3944AA	TZ32_5P	SRR11658554;ILLUMINA;Paired;;SRX8219536	2017	1	NA	NA	Oceania	Australia	NA	NA	NA	NA	NA	NA	The ithree institute	Escherichia coli	NA	NA	NA	NA	NA	NA	NA	PRJNA509690	SRP259416	NA	SAMN10587042	SRS6577558	2020-05-08	2020-05-01	ESC_RA3944AA	Assembled	114731	4841665	82	31439	ESC_LB3276AA_AS	SRR11658554;ILLUMINA;Paired;;SRX8219536	137800	137800	137330	137330	137330	137330	137330	137330	137330	23962
SRR11658555	ESC_RA3945AA	TZ32_4P	SRR11658555;ILLUMINA;Paired;;SRX8219535	2017	1	NA	NA	Oceania	Australia	NA	NA	NA	NA	NA	NA	The ithree institute	Escherichia coli	NA	NA	NA	NA	NA	NA	NA	PRJNA509690	SRP259416	NA	SAMN10587041	SRS6577557	2020-05-08	2020-05-01	ESC_RA3945AA	Assembled	32607	4898359	408	59386	ESC_LB3275AA_AS	SRR11658555;ILLUMINA;Paired;;SRX8219535	137801	137801	137801	137745	137341	137341	137341	8422	4970	13
SRR11658556	ESC_RA3946AA	TZ4_4Pa	SRR11658556;ILLUMINA;Paired;;SRX8219534	2017	1	NA	NA	Oceania	Australia	NA	NA	NA	NA	NA	NA	The ithree institute	Escherichia coli	NA	NA	NA	NA	NA	NA	NA	PRJNA509690	SRP259416	NA	SAMN10586978	SRS6577556	2020-05-08	2020-05-01	ESC_RA3946AA	Assembled	92605	4676683	133	16520	ESC_LB3274AA_AS	SRR11658556;ILLUMINA;Paired;;SRX8219534	137802	137802	137802	137802	137802	137802	137802	92150	43378	4429
SRR11658557	ESC_RA3947AA	TZ32_3P	SRR11658557;ILLUMINA;Paired;;SRX8219533	2017	1	NA	NA	Oceania	Australia	NA	NA	NA	NA	NA	NA	The ithree institute	Escherichia coli	NA	NA	NA	NA	NA	NA	NA	PRJNA509690	SRP259416	NA	SAMN10587040	SRS6577555	2020-05-08	2020-05-01	ESC_RA3947AA	Assembled	126115	5064851	121	16913	ESC_LB3273AA_AS	SRR11658557;ILLUMINA;Paired;;SRX8219533	137803	137803	137803	137803	137803	95373	1241	1241	37	13
SRR11658558	ESC_RA3948AA	TZ32_2P	SRR11658558;ILLUMINA;Paired;;SRX8219532	2017	1	NA	NA	Oceania	Australia	NA	NA	NA	NA	NA	NA	The ithree institute	Escherichia coli	NA	NA	NA	NA	NA	NA	NA	PRJNA509690	SRP259416	NA	SAMN10587039	SRS6577554	2020-05-08	2020-05-01	ESC_RA3948AA	Assembled	90340	4676281	131	15482	ESC_LB3272AA_AS	SRR11658558;ILLUMINA;Paired;;SRX8219532	137804	137802	137802	137802	137802	137802	137802	92150	43378	4429
SRR11658559	ESC_RA3949AA	TZ32_1P	SRR11658559;ILLUMINA;Paired;;SRX8219531	2017	1	NA	NA	Oceania	Australia	NA	NA	NA	NA	NA	NA	The ithree institute	Escherichia coli	NA	NA	NA	NA	NA	NA	NA	PRJNA509690	SRP259416	NA	SAMN10587038	SRS6577553	2020-05-08	2020-05-01	ESC_RA3949AA	Assembled	92270	5477533	311	41429	ESC_LB3271AA_AS	SRR11658559;ILLUMINA;Paired;;SRX8219531	137805	137805	137344	137344	137344	3526	3076	180	3	3
SRR11658560	ESC_RA3950AA	TZ32_S	SRR11658560;ILLUMINA;Paired;;SRX8219530	2017	1	NA	NA	Oceania	Australia	NA	NA	NA	NA	NA	NA	The ithree institute	Escherichia coli	NA	NA	NA	NA	NA	NA	NA	PRJNA509690	SRP259416	NA	SAMN10587037	SRS6577552	2020-05-08	2020-05-01	ESC_RA3950AA	Assembled	59123	4594858	184	45587	ESC_LB3270AA_AS	SRR11658560;ILLUMINA;Paired;;SRX8219530	137806	137363	137363	137363	137363	40690	40690	40690	40690	4920
SRR11658561	ESC_RA3951AA	TZ31_1P	SRR11658561;ILLUMINA;Paired;;SRX8219529	2017	1	NA	NA	Oceania	Australia	NA	NA	NA	NA	NA	NA	The ithree institute	Escherichia coli	NA	NA	NA	NA	NA	NA	NA	PRJNA509690	SRP259416	NA	SAMN10587036	SRS6577551	2020-05-08	2020-05-01	ESC_RA3951AA	Assembled	125884	5461169	184	26512	ESC_LB3269AA_AS	SRR11658561;ILLUMINA;Paired;;SRX8219529	137807	84323	84323	84323	84323	84323	84323	84323	5965	5965
SRR11658562	ESC_RA3952AA	TZ31_S	SRR11658562;ILLUMINA;Paired;;SRX8219528	2017	1	NA	NA	Oceania	Australia	NA	NA	NA	NA	NA	NA	The ithree institute	Escherichia coli	NA	NA	NA	NA	NA	NA	NA	PRJNA509690	SRP259416	NA	SAMN10587035	SRS6577550	2020-05-08	2020-05-01	ESC_RA3952AA	Assembled	48420	4680262	224	37857	ESC_LB3268AA_AS	SRR11658562;ILLUMINA;Paired;;SRX8219528	137808	137808	137808	137808	137808	137808	137808	39323	166	13
SRR11658563	ESC_RA3953AA	TZ30_5P	SRR11658563;ILLUMINA;Paired;;SRX8219527	2017	1	NA	NA	Oceania	Australia	NA	NA	NA	NA	NA	NA	The ithree institute	Escherichia coli	NA	NA	NA	NA	NA	NA	NA	PRJNA509690	SRP259416	NA	SAMN10587034	SRS6577549	2020-05-08	2020-05-01	ESC_RA3953AA	Assembled	232115	4996200	85	18535	ESC_LB3267AA_AS	SRR11658563;ILLUMINA;Paired;;SRX8219527	137809	137809	137357	137357	137357	137357	137357	114649	4925	13
SRR11658564	ESC_RA3954AA	TZ30_4P	SRR11658564;ILLUMINA;Paired;;SRX8219526	2017	1	NA	NA	Oceania	Australia	NA	NA	NA	NA	NA	NA	The ithree institute	Escherichia coli	NA	NA	NA	NA	NA	NA	NA	PRJNA509690	SRP259416	NA	SAMN10587033	SRS6577548	2020-05-08	2020-05-01	ESC_RA3954AA	Assembled	121771	4909556	155	26312	ESC_LB3266AA_AS	SRR11658564;ILLUMINA;Paired;;SRX8219526	137810	137810	137810	137810	137810	137810	27613	37	37	13
SRR11658565	ESC_RA3955AA	TZ30_3P	SRR11658565;ILLUMINA;Paired;;SRX8219525	2017	1	NA	NA	Oceania	Australia	NA	NA	NA	NA	NA	NA	The ithree institute	Escherichia coli	NA	NA	NA	NA	NA	NA	NA	PRJNA509690	SRP259416	NA	SAMN10587032	SRS6577547	2020-05-08	2020-05-01	ESC_RA3955AA	Assembled	126202	4744194	88	10994	ESC_LB3265AA_AS	SRR11658565;ILLUMINA;Paired;;SRX8219525	137811	137811	137811	137811	137811	137811	124471	4605	4605	13
SRR11658566	ESC_RA3956AA	TZ30_2P	SRR11658566;ILLUMINA;Paired;;SRX8219524	2017	1	NA	NA	Oceania	Australia	NA	NA	NA	NA	NA	NA	The ithree institute	Escherichia coli	NA	NA	NA	NA	NA	NA	NA	PRJNA509690	SRP259416	NA	SAMN10587031	SRS6577546	2020-05-08	2020-05-01	ESC_RA3956AA	Assembled	200702	4943487	93	22213	ESC_LB3264AA_AS	SRR11658566;ILLUMINA;Paired;;SRX8219524	137813	137813	137813	137813	137813	137813	137813	137813	137813	13
SRR11658567	ESC_RA3957AA	TZ4_4P	SRR11658567;ILLUMINA;Paired;;SRX8219523	2017	1	NA	NA	Oceania	Australia	NA	NA	NA	NA	NA	NA	The ithree institute	Escherichia coli	NA	NA	NA	NA	NA	NA	NA	PRJNA509690	SRP259416	NA	SAMN10586977	SRS6577545	2020-05-08	2020-05-01	ESC_RA3957AA	Assembled	90999	5089659	136	48472	ESC_LB3263AA_AS	SRR11658567;ILLUMINA;Paired;;SRX8219523	137812	137812	137812	137337	137337	137337	137337	137337	11881	1746
SRR11658568	ESC_RA3958AA	TZ30_1P	SRR11658568;ILLUMINA;Paired;;SRX8219522	2017	1	NA	NA	Oceania	Australia	NA	NA	NA	NA	NA	NA	The ithree institute	Escherichia coli	NA	NA	NA	NA	NA	NA	NA	PRJNA509690	SRP259416	NA	SAMN10587030	SRS6577544	2020-05-08	2020-05-01	ESC_RA3958AA	Assembled	78708	4866143	184	74636	ESC_LB3262AA_AS	SRR11658568;ILLUMINA;Paired;;SRX8219522	137814	137814	137814	137737	137737	137737	137737	137737	13	13
SRR11658569	ESC_RA3959AA	TZ30_S	SRR11658569;ILLUMINA;Paired;;SRX8219521	2017	1	NA	NA	Oceania	Australia	NA	NA	NA	NA	NA	NA	The ithree institute	Escherichia coli	NA	NA	NA	NA	NA	NA	NA	PRJNA509690	SRP259416	NA	SAMN10587029	SRS6577543	2020-05-08	2020-05-01	ESC_RA3959AA	Assembled	54900	4496156	164	22404	ESC_LB3261AA_AS	SRR11658569;ILLUMINA;Paired;;SRX8219521	137367	137343	137343	137343	24841	24841	24841	24841	24841	13
SRR11658570	ESC_RA3960AA	TZ27_3P	SRR11658570;ILLUMINA;Paired;;SRX8219520	2017	1	NA	NA	Oceania	Australia	NA	NA	NA	NA	NA	NA	The ithree institute	Escherichia coli	NA	NA	NA	NA	NA	NA	NA	PRJNA509690	SRP259416	NA	SAMN10587028	SRS6577542	2020-05-08	2020-05-01	ESC_RA3960AA	Assembled	54721	4728104	197	20674	ESC_LB3260AA_AS	SRR11658570;ILLUMINA;Paired;;SRX8219520	137815	137815	137744	137744	137744	137744	137744	137744	1744	13
SRR11658571	ESC_RA3961AA	TZ27_1P	SRR11658571;ILLUMINA;Paired;;SRX8219519	2017	1	NA	NA	Oceania	Australia	NA	NA	NA	NA	NA	NA	The ithree institute	Escherichia coli	NA	NA	NA	NA	NA	NA	NA	PRJNA509690	SRP259416	NA	SAMN10587027	SRS6577541	2020-05-08	2020-05-01	ESC_RA3961AA	Assembled	109519	5236691	129	36210	ESC_LB3259AA_AS	SRR11658571;ILLUMINA;Paired;;SRX8219519	137324	137324	137324	137324	137324	137324	137324	9028	9028	1309
SRR11658572	ESC_RA3962AA	TZ27_S	SRR11658572;ILLUMINA;Paired;;SRX8219518	2017	1	NA	NA	Oceania	Australia	NA	NA	NA	NA	NA	NA	The ithree institute	Escherichia coli	NA	NA	NA	NA	NA	NA	NA	PRJNA509690	SRP259416	NA	SAMN10587026	SRS6577540	2020-05-08	2020-05-01	ESC_RA3962AA	Assembled	76472	4736568	180	49359	ESC_LB3258AA_AS	SRR11658572;ILLUMINA;Paired;;SRX8219518	137323	137323	137323	137323	137323	137323	137323	137323	137323	13
SRR11658573	ESC_RA3963AA	TZ26_3P	SRR11658573;ILLUMINA;Paired;;SRX8219517	2017	1	NA	NA	Oceania	Australia	NA	NA	NA	NA	NA	NA	The ithree institute	Escherichia coli	NA	NA	NA	NA	NA	NA	NA	PRJNA509690	SRP259416	NA	SAMN10587025	SRS6577539	2020-05-08	2020-05-01	ESC_RA3963AA	Assembled	111910	4929806	149	32760	ESC_LB3257AA_AS	SRR11658573;ILLUMINA;Paired;;SRX8219517	126077	126077	126077	126073	126073	38547	1186	1186	106	106
SRR11658574	ESC_RA3964AA	TZ26_2P	SRR11658574;ILLUMINA;Paired;;SRX8219516	2017	1	NA	NA	Oceania	Australia	NA	NA	NA	NA	NA	NA	The ithree institute	Escherichia coli	NA	NA	NA	NA	NA	NA	NA	PRJNA509690	SRP259416	NA	SAMN10587024	SRS6577538	2020-05-08	2020-05-01	ESC_RA3964AA	Assembled	235076	4854026	94	61175	ESC_LB3256AA_AS	SRR11658574;ILLUMINA;Paired;;SRX8219516	137325	137325	137325	137325	137325	137325	137325	137325	2131	13
SRR11658575	ESC_RA3965AA	TZ26_1P	SRR11658575;ILLUMINA;Paired;;SRX8219515	2017	1	NA	NA	Oceania	Australia	NA	NA	NA	NA	NA	NA	The ithree institute	Escherichia coli	NA	NA	NA	NA	NA	NA	NA	PRJNA509690	SRP259416	NA	SAMN10587023	SRS6577537	2020-05-08	2020-05-01	ESC_RA3965AA	Assembled	107496	4798425	109	21881	ESC_LB3255AA_AS	SRR11658575;ILLUMINA;Paired;;SRX8219515	137326	137326	137326	137326	137326	137326	137326	73944	73944	13
SRR11658576	ESC_RA3966AA	TZ26_S	SRR11658576;ILLUMINA;Paired;;SRX8219514	2017	1	NA	NA	Oceania	Australia	NA	NA	NA	NA	NA	NA	The ithree institute	Escherichia coli	NA	NA	NA	NA	NA	NA	NA	PRJNA509690	SRP259416	NA	SAMN10587022	SRS6577536	2020-05-08	2020-05-01	ESC_RA3966AA	Assembled	105213	4814273	141	34470	ESC_LB3254AA_AS	SRR11658576;ILLUMINA;Paired;;SRX8219514	137327	137327	137327	137327	137327	137327	17308	3922	82	82
SRR11658577	ESC_RA3967AA	TZ25_1P	SRR11658577;ILLUMINA;Paired;;SRX8219513	2017	1	NA	NA	Oceania	Australia	NA	NA	NA	NA	NA	NA	The ithree institute	Escherichia coli	NA	NA	NA	NA	NA	NA	NA	PRJNA509690	SRP259416	NA	SAMN10587021	SRS6577535	2020-05-08	2020-05-01	ESC_RA3967AA	Assembled	249254	4793589	84	10419	ESC_LB3253AA_AS	SRR11658577;ILLUMINA;Paired;;SRX8219513	137328	137328	137328	137328	137328	137328	119165	176	176	176
SRR11658578	ESC_RA3968AA	TZ4_3P	SRR11658578;ILLUMINA;Paired;;SRX8219512	2017	1	NA	NA	Oceania	Australia	NA	NA	NA	NA	NA	NA	The ithree institute	Escherichia coli	NA	NA	NA	NA	NA	NA	NA	PRJNA509690	SRP259416	NA	SAMN10586976	SRS6577534	2020-05-08	2020-05-01	ESC_RA3968AA	Assembled	121356	4820009	120	37930	ESC_LB3252AA_AS	SRR11658578;ILLUMINA;Paired;;SRX8219512	137329	137329	137329	137326	137326	137326	137326	73944	73944	13
SRR11658579	ESC_RA3969AA	TZ25_S	SRR11658579;ILLUMINA;Paired;;SRX8219511	2017	1	NA	NA	Oceania	Australia	NA	NA	NA	NA	NA	NA	The ithree institute	Escherichia coli	NA	NA	NA	NA	NA	NA	NA	PRJNA509690	SRP259416	NA	SAMN10587020	SRS6577533	2020-05-08	2020-05-01	ESC_RA3969AA	Assembled	177382	4842516	67	25535	ESC_LB3251AA_AS	SRR11658579;ILLUMINA;Paired;;SRX8219511	137330	137330	137330	137330	137330	137330	137330	137330	137330	23962
SRR11658580	ESC_RA3970AA	TZ24_3Pa	SRR11658580;ILLUMINA;Paired;;SRX8219510	2017	1	NA	NA	Oceania	Australia	NA	NA	NA	NA	NA	NA	The ithree institute	Escherichia coli	NA	NA	NA	NA	NA	NA	NA	PRJNA509690	SRP259416	NA	SAMN10587019	SRS6577532	2020-05-08	2020-05-01	ESC_RA3970AA	Assembled	153432	5019115	116	41374	ESC_LB3250AA_AS	SRR11658580;ILLUMINA;Paired;;SRX8219510	137331	137331	137331	137331	137331	7854	1764	1357	1089	1089
SRR11658581	ESC_RA3971AA	TZ24_1P	SRR11658581;ILLUMINA;Paired;;SRX8219509	2017	1	NA	NA	Oceania	Australia	NA	NA	NA	NA	NA	NA	The ithree institute	Escherichia coli	NA	NA	NA	NA	NA	NA	NA	PRJNA509690	SRP259416	NA	SAMN10587018	SRS6577531	2020-05-08	2020-05-01	ESC_RA3971AA	Assembled	116503	4800188	117	25878	ESC_LB3249AA_AS	SRR11658581;ILLUMINA;Paired;;SRX8219509	137332	137326	137326	137326	137326	137326	137326	73944	73944	13
SRR11658582	ESC_RA3972AA	TZ21_2P	SRR11658582;ILLUMINA;Paired;;SRX8219508	2017	1	NA	NA	Oceania	Australia	NA	NA	NA	NA	NA	NA	The ithree institute	Escherichia coli	NA	NA	NA	NA	NA	NA	NA	PRJNA509690	SRP259416	NA	SAMN10587017	SRS6577530	2020-05-08	2020-05-01	ESC_RA3972AA	Assembled	133992	5232807	112	29186	ESC_LB3248AA_AS	SRR11658582;ILLUMINA;Paired;;SRX8219508	137333	137333	137324	137324	137324	137324	137324	9028	9028	1309
SRR11658583	ESC_RA3973AA	TZ21_1P	SRR11658583;ILLUMINA;Paired;;SRX8219507	2017	1	NA	NA	Oceania	Australia	NA	NA	NA	NA	NA	NA	The ithree institute	Escherichia coli	NA	NA	NA	NA	NA	NA	NA	PRJNA509690	SRP259416	NA	SAMN10587016	SRS6577529	2020-05-08	2020-05-01	ESC_RA3973AA	Assembled	90501	5220945	183	58852	ESC_LB3247AA_AS	SRR11658583;ILLUMINA;Paired;;SRX8219507	137334	137334	137334	137334	137334	137334	137334	137334	22306	22306
SRR11658584	ESC_RA3974AA	TZ21_S	SRR11658584;ILLUMINA;Paired;;SRX8219506	2017	1	NA	NA	Oceania	Australia	NA	NA	NA	NA	NA	NA	The ithree institute	Escherichia coli	NA	NA	NA	NA	NA	NA	NA	PRJNA509690	SRP259416	NA	SAMN10587015	SRS6577528	2020-05-08	2020-05-01	ESC_RA3974AA	Assembled	49111	5103057	200	54826	ESC_LB3246AA_AS	SRR11658584;ILLUMINA;Paired;;SRX8219506	137337	137337	137337	137337	137337	137337	137337	137337	11881	1746
SRR11658585	ESC_RA3975AA	TZ20_2P	SRR11658585;ILLUMINA;Paired;;SRX8219505	2017	1	NA	NA	Oceania	Australia	NA	NA	NA	NA	NA	NA	The ithree institute	Escherichia coli	NA	NA	NA	NA	NA	NA	NA	PRJNA509690	SRP259416	NA	SAMN10587014	SRS6577527	2020-05-08	2020-05-01	ESC_RA3975AA	Assembled	132033	5004496	144	32377	ESC_LB3245AA_AS	SRR11658585;ILLUMINA;Paired;;SRX8219505	137338	137338	137338	137338	137338	137338	9485	164	164	80
SRR11658586	ESC_SA4304AA	TZ20_1P	SRR11658586;ILLUMINA;Paired;;SRX8219504	2017	1	NA	NA	Oceania	Australia	NA	NA	NA	NA	NA	NA	The ithree institute	Escherichia coli	NA	NA	NA	NA	NA	NA	NA	PRJNA509690	SRP259416	NA	SAMN10587013	SRS6577526	2020-10-01	2020-05-15	ESC_SA4304AA	Assembled	188590	5143680	79	14020	ESC_NB6532AA_AS	SRR11658586;ILLUMINA;Paired;;SRX8219504	147368	147368	147368	147368	147368	137747	137747	10771	1272	1272
SRR11658587	ESC_RA3976AA	TZ20_S	SRR11658587;ILLUMINA;Paired;;SRX8219503	2017	1	NA	NA	Oceania	Australia	NA	NA	NA	NA	NA	NA	The ithree institute	Escherichia coli	NA	NA	NA	NA	NA	NA	NA	PRJNA509690	SRP259416	NA	SAMN10587012	SRS6577525	2020-05-08	2020-05-01	ESC_RA3976AA	Assembled	50619	4793301	230	55553	ESC_LB3244AA_AS	SRR11658587;ILLUMINA;Paired;;SRX8219503	137339	137339	137326	137326	137326	137326	137326	73944	73944	13
SRR11658588	ESC_RA3977AA	TZ19_S	SRR11658588;ILLUMINA;Paired;;SRX8219502	2017	1	NA	NA	Oceania	Australia	NA	NA	NA	NA	NA	NA	The ithree institute	Escherichia coli	NA	NA	NA	NA	NA	NA	NA	PRJNA509690	SRP259416	NA	SAMN10587011	SRS6577524	2020-05-08	2020-05-01	ESC_RA3977AA	Assembled	36799	4785371	296	59890	ESC_LB3243AA_AS	SRR11658588;ILLUMINA;Paired;;SRX8219502	137340	137340	137340	137340	137340	137340	100995	39183	39183	13
SRR11658589	ESC_RA3978AA	TZ4_2P	SRR11658589;ILLUMINA;Paired;;SRX8219501	2017	1	NA	NA	Oceania	Australia	NA	NA	NA	NA	NA	NA	The ithree institute	Escherichia coli	NA	NA	NA	NA	NA	NA	NA	PRJNA509690	SRP259416	NA	SAMN10586975	SRS6577523	2020-05-08	2020-05-01	ESC_RA3978AA	Assembled	95869	5186080	204	29417	ESC_LB3242AA_AS	SRR11658589;ILLUMINA;Paired;;SRX8219501	137341	137341	137341	137341	137341	137341	137341	8422	4970	13
SRR11658590	ESC_RA3979AA	TZ18_4P	SRR11658590;ILLUMINA;Paired;;SRX8219500	2017	1	NA	NA	Oceania	Australia	NA	NA	NA	NA	NA	NA	The ithree institute	Escherichia coli	NA	NA	NA	NA	NA	NA	NA	PRJNA509690	SRP259416	NA	SAMN10587010	SRS6577522	2020-05-08	2020-05-01	ESC_RA3979AA	Assembled	331862	5156882	76	11413	ESC_LB3241AA_AS	SRR11658590;ILLUMINA;Paired;;SRX8219500	137342	137342	137342	137342	137342	137342	137342	31346	31346	31346
SRR11658591	ESC_RA3980AA	TZ18_3P	SRR11658591;ILLUMINA;Paired;;SRX8219499	2017	1	NA	NA	Oceania	Australia	NA	NA	NA	NA	NA	NA	The ithree institute	Escherichia coli	NA	NA	NA	NA	NA	NA	NA	PRJNA509690	SRP259416	NA	SAMN10587009	SRS6577521	2020-05-08	2020-05-01	ESC_RA3980AA	Assembled	67657	4500242	153	19502	ESC_LB3240AA_AS	SRR11658591;ILLUMINA;Paired;;SRX8219499	137343	137343	137343	137343	24841	24841	24841	24841	24841	13
SRR11658592	ESC_RA3981AA	TZ18_2P	SRR11658592;ILLUMINA;Paired;;SRX8219498	2017	1	NA	NA	Oceania	Australia	NA	NA	NA	NA	NA	NA	The ithree institute	Escherichia coli	NA	NA	NA	NA	NA	NA	NA	PRJNA509690	SRP259416	NA	SAMN10587008	SRS6577520	2020-05-08	2020-05-01	ESC_RA3981AA	Assembled	126638	5466200	257	47272	ESC_LB3239AA_AS	SRR11658592;ILLUMINA;Paired;;SRX8219498	137344	137344	137344	137344	137344	3526	3076	180	3	3
SRR11658593	ESC_RA3982AA	TZ18_S	SRR11658593;ILLUMINA;Paired;;SRX8219497	2017	1	NA	NA	Oceania	Australia	NA	NA	NA	NA	NA	NA	The ithree institute	Escherichia coli	NA	NA	NA	NA	NA	NA	NA	PRJNA509690	SRP259416	NA	SAMN10587007	SRS6577519	2020-05-08	2020-05-01	ESC_RA3982AA	Assembled	102070	4776081	136	20448	ESC_LB3238AA_AS	SRR11658593;ILLUMINA;Paired;;SRX8219497	137345	137345	137345	137345	137345	137345	60882	3846	867	13
SRR11658594	ESC_RA3983AA	TZ17_4Pb	SRR11658594;ILLUMINA;Paired;;SRX8219496	2017	1	NA	NA	Oceania	Australia	NA	NA	NA	NA	NA	NA	The ithree institute	Escherichia coli	NA	NA	NA	NA	NA	NA	NA	PRJNA509690	SRP259416	NA	SAMN10587006	SRS6577518	2020-05-08	2020-05-01	ESC_RA3983AA	Assembled	111607	4672820	119	26731	ESC_LB3237AA_AS	SRR11658594;ILLUMINA;Paired;;SRX8219496	137346	137346	137346	137346	137346	137346	137346	23392	3841	13
SRR11658597	ESC_RA3986AA	TZ17_2P	SRR11658597;ILLUMINA;Paired;;SRX8219493	2017	1	NA	NA	Oceania	Australia	NA	NA	NA	NA	NA	NA	The ithree institute	Escherichia coli	NA	NA	NA	NA	NA	NA	NA	PRJNA509690	SRP259416	NA	SAMN10587003	SRS6577515	2020-05-08	2020-05-01	ESC_RA3986AA	Assembled	126638	5474831	267	43879	ESC_LB3234AA_AS	SRR11658597;ILLUMINA;Paired;;SRX8219493	137347	137347	137344	137344	137344	3526	3076	180	3	3
SRR11658598	ESC_RA3987AA	TZ17_1P	SRR11658598;ILLUMINA;Paired;;SRX8219492	2017	1	NA	NA	Oceania	Australia	NA	NA	NA	NA	NA	NA	The ithree institute	Escherichia coli	NA	NA	NA	NA	NA	NA	NA	PRJNA509690	SRP259416	NA	SAMN10587002	SRS6577514	2020-05-08	2020-05-01	ESC_RA3987AA	Assembled	133455	4941834	124	14363	ESC_LB3233AA_AS	SRR11658598;ILLUMINA;Paired;;SRX8219492	137348	137348	137348	137348	137348	137348	137348	137348	867	13
SRR11658599	ESC_RA3988AA	TZ17_S	SRR11658599;ILLUMINA;Paired;;SRX8219491	2017	1	NA	NA	Oceania	Australia	NA	NA	NA	NA	NA	NA	The ithree institute	Escherichia coli	NA	NA	NA	NA	NA	NA	NA	PRJNA509690	SRP259416	NA	SAMN10587001	SRS6577513	2020-05-08	2020-05-01	ESC_RA3988AA	Assembled	16728	4761278	602	105288	ESC_LB3232AA_AS	SRR11658599;ILLUMINA;Paired;;SRX8219491	137349	137349	137349	137349	137349	137349	137349	28253	28253	13
SRR11658600	ESC_RA3989AA	TZ4_1P	SRR11658600;ILLUMINA;Paired;;SRX8219490	2017	1	NA	NA	Oceania	Australia	NA	NA	NA	NA	NA	NA	The ithree institute	Escherichia coli	NA	NA	NA	NA	NA	NA	NA	PRJNA509690	SRP259416	NA	SAMN10586974	SRS6577512	2020-05-08	2020-05-01	ESC_RA3989AA	Assembled	81699	5115513	212	44951	ESC_LB3231AA_AS	SRR11658600;ILLUMINA;Paired;;SRX8219490	137350	137341	137341	137341	137341	137341	137341	8422	4970	13
SRR11658601	ESC_RA3990AA	TZ15_1P	SRR11658601;ILLUMINA;Paired;;SRX8219489	2017	1	NA	NA	Oceania	Australia	NA	NA	NA	NA	NA	NA	The ithree institute	Escherichia coli	NA	NA	NA	NA	NA	NA	NA	PRJNA509690	SRP259416	NA	SAMN10587000	SRS6577511	2020-05-08	2020-05-01	ESC_RA3990AA	Assembled	95246	4964045	188	79317	ESC_LB3230AA_AS	SRR11658601;ILLUMINA;Paired;;SRX8219489	137351	137351	137351	137351	137351	137351	137351	137351	57507	57507
SRR11658602	ESC_RA3991AA	TZ14_4P	SRR11658602;ILLUMINA;Paired;;SRX8219488	2017	1	NA	NA	Oceania	Australia	NA	NA	NA	NA	NA	NA	The ithree institute	Escherichia coli	NA	NA	NA	NA	NA	NA	NA	PRJNA509690	SRP259416	NA	SAMN10586999	SRS6577510	2020-05-08	2020-05-01	ESC_RA3991AA	Assembled	18225	5431130	852	86532	ESC_LB3229AA_AS	SRR11658602;ILLUMINA;Paired;;SRX8219488	137352	137352	137344	137344	137344	3526	3076	180	3	3
SRR11658603	ESC_RA3992AA	TZ14_2P	SRR11658603;ILLUMINA;Paired;;SRX8219487	2017	1	NA	NA	Oceania	Australia	NA	NA	NA	NA	NA	NA	The ithree institute	Escherichia coli	NA	NA	NA	NA	NA	NA	NA	PRJNA509690	SRP259416	NA	SAMN10586998	SRS6577509	2020-05-08	2020-05-01	ESC_RA3992AA	Assembled	60207	5786306	403	76801	ESC_LB3228AA_AS	SRR11658603;ILLUMINA;Paired;;SRX8219487	137353	137353	137353	137353	137353	137353	116565	13958	13958	2
SRR11658604	ESC_RA3993AA	TZ14_1P	SRR11658604;ILLUMINA;Paired;;SRX8219486	2017	1	NA	NA	Oceania	Australia	NA	NA	NA	NA	NA	NA	The ithree institute	Escherichia coli	NA	NA	NA	NA	NA	NA	NA	PRJNA509690	SRP259416	NA	SAMN10586997	SRS6577508	2020-05-08	2020-05-01	ESC_RA3993AA	Assembled	76421	5127449	223	36294	ESC_LB3227AA_AS	SRR11658604;ILLUMINA;Paired;;SRX8219486	137354	137354	137354	137354	137354	137354	137354	5991	5991	13
SRR11658605	ESC_RA3994AA	TZ13_3P	SRR11658605;ILLUMINA;Paired;;SRX8219485	2017	1	NA	NA	Oceania	Australia	NA	NA	NA	NA	NA	NA	The ithree institute	Escherichia coli	NA	NA	NA	NA	NA	NA	NA	PRJNA509690	SRP259416	NA	SAMN10586996	SRS6577507	2020-05-08	2020-05-01	ESC_RA3994AA	Assembled	73992	4655712	159	40433	ESC_LB3226AA_AS	SRR11658605;ILLUMINA;Paired;;SRX8219485	61783	61783	61783	61783	61783	61783	61783	61783	61783	13
SRR11658606	ESC_RA3995AA	TZ13_2P	SRR11658606;ILLUMINA;Paired;;SRX8219484	2017	1	NA	NA	Oceania	Australia	NA	NA	NA	NA	NA	NA	The ithree institute	Escherichia coli	NA	NA	NA	NA	NA	NA	NA	PRJNA509690	SRP259416	NA	SAMN10586995	SRS6577506	2020-05-08	2020-05-01	ESC_RA3995AA	Assembled	134539	4983484	150	42040	ESC_LB3225AA_AS	SRR11658606;ILLUMINA;Paired;;SRX8219484	126073	126073	126073	126073	126073	38547	1186	1186	106	106
SRR11658607	ESC_RA3996AA	TZ13_1P	SRR11658607;ILLUMINA;Paired;;SRX8219483	2017	1	NA	NA	Oceania	Australia	NA	NA	NA	NA	NA	NA	The ithree institute	Escherichia coli	NA	NA	NA	NA	NA	NA	NA	PRJNA509690	SRP259416	NA	SAMN10586994	SRS6577505	2020-05-08	2020-05-01	ESC_RA3996AA	Assembled	230533	4884492	75	11298	ESC_LB3224AA_AS	SRR11658607;ILLUMINA;Paired;;SRX8219483	137356	137356	137356	137356	137356	137356	137356	164	164	80
SRR11658608	ESC_RA3997AA	TZ13_S	SRR11658608;ILLUMINA;Paired;;SRX8219482	2017	1	NA	NA	Oceania	Australia	NA	NA	NA	NA	NA	NA	The ithree institute	Escherichia coli	NA	NA	NA	NA	NA	NA	NA	PRJNA509690	SRP259416	NA	SAMN10586993	SRS6577504	2020-05-08	2020-05-01	ESC_RA3997AA	Assembled	207302	5004936	104	22974	ESC_LB3223AA_AS	SRR11658608;ILLUMINA;Paired;;SRX8219482	137357	137357	137357	137357	137357	137357	137357	114649	4925	13
SRR11658609	ESC_RA3998AA	TZ12_1P	SRR11658609;ILLUMINA;Paired;;SRX8219481	2017	1	NA	NA	Oceania	Australia	NA	NA	NA	NA	NA	NA	The ithree institute	Escherichia coli	NA	NA	NA	NA	NA	NA	NA	PRJNA509690	SRP259416	NA	SAMN10586992	SRS6577503	2020-05-08	2020-05-01	ESC_RA3998AA	Assembled	94224	4766260	146	18213	ESC_LB3222AA_AS	SRR11658609;ILLUMINA;Paired;;SRX8219481	137358	137358	137358	137358	137358	137358	137358	137358	1168	13
SRR11658610	ESC_RA3999AA	TZ12_S	SRR11658610;ILLUMINA;Paired;;SRX8219480	2017	1	NA	NA	Oceania	Australia	NA	NA	NA	NA	NA	NA	The ithree institute	Escherichia coli	NA	NA	NA	NA	NA	NA	NA	PRJNA509690	SRP259416	NA	SAMN10586991	SRS6577502	2020-05-08	2020-05-01	ESC_RA3999AA	Assembled	226102	5309565	150	45505	ESC_LB3221AA_AS	SRR11658610;ILLUMINA;Paired;;SRX8219480	137359	137359	137359	137359	137359	137359	2011	50	50	50
SRR11658611	ESC_RA4000AA	TZ2_2P	SRR11658611;ILLUMINA;Paired;;SRX8219479	2017	1	NA	NA	Oceania	Australia	NA	NA	NA	NA	NA	NA	The ithree institute	Escherichia coli	NA	NA	NA	NA	NA	NA	NA	PRJNA509690	SRP259416	NA	SAMN10586973	SRS6577501	2020-05-08	2020-05-01	ESC_RA4000AA	Assembled	223313	4827150	92	11863	ESC_LB3220AA_AS	SRR11658611;ILLUMINA;Paired;;SRX8219479	137360	137360	137360	137360	137360	137360	2299	168	168	168
SRR11658612	ESC_RA4001AA	TZ11_2P	SRR11658612;ILLUMINA;Paired;;SRX8219478	2017	1	NA	NA	Oceania	Australia	NA	NA	NA	NA	NA	NA	The ithree institute	Escherichia coli	NA	NA	NA	NA	NA	NA	NA	PRJNA509690	SRP259416	NA	SAMN10586990	SRS6577500	2020-05-08	2020-05-01	ESC_RA4001AA	Assembled	105088	4785346	130	30818	ESC_LB3219AA_AS	SRR11658612;ILLUMINA;Paired;;SRX8219478	137361	137327	137327	137327	137327	137327	17308	3922	82	82
SRR11658613	ESC_RA4002AA	TZ11_1Pb	SRR11658613;ILLUMINA;Paired;;SRX8219477	2017	1	NA	NA	Oceania	Australia	NA	NA	NA	NA	NA	NA	The ithree institute	Escherichia coli	NA	NA	NA	NA	NA	NA	NA	PRJNA509690	SRP259416	NA	SAMN10586989	SRS6577499	2020-05-08	2020-05-01	ESC_RA4002AA	Assembled	222007	5269115	110	16685	ESC_LB3218AA_AS	SRR11658613;ILLUMINA;Paired;;SRX8219477	137375	137375	137375	137375	137375	1204	46	32	32	32
SRR11658614	ESC_RA4003AA	TZ11_1P	SRR11658614;ILLUMINA;Paired;;SRX8219476	2017	1	NA	NA	Oceania	Australia	NA	NA	NA	NA	NA	NA	The ithree institute	Escherichia coli	NA	NA	NA	NA	NA	NA	NA	PRJNA509690	SRP259416	NA	SAMN10586988	SRS6577498	2020-05-08	2020-05-01	ESC_RA4003AA	Assembled	96536	5074756	210	28572	ESC_LB3217AA_AS	SRR11658614;ILLUMINA;Paired;;SRX8219476	137879	137879	137879	137745	137341	137341	137341	8422	4970	13
SRR11658615	ESC_RA4004AA	TZ11_S	SRR11658615;ILLUMINA;Paired;;SRX8219475	2017	1	NA	NA	Oceania	Australia	NA	NA	NA	NA	NA	NA	The ithree institute	Escherichia coli	NA	NA	NA	NA	NA	NA	NA	PRJNA509690	SRP259416	NA	SAMN10586987	SRS6577497	2020-05-08	2020-05-01	ESC_RA4004AA	Assembled	34917	4800314	319	54513	ESC_LB3216AA_AS	SRR11658615;ILLUMINA;Paired;;SRX8219475	137362	137362	137362	137362	137362	137362	137362	24183	13	13
SRR11658616	ESC_RA4005AA	TZ10_1P	SRR11658616;ILLUMINA;Paired;;SRX8219474	2017	1	NA	NA	Oceania	Australia	NA	NA	NA	NA	NA	NA	The ithree institute	Escherichia coli	NA	NA	NA	NA	NA	NA	NA	PRJNA509690	SRP259416	NA	SAMN10586986	SRS6577496	2020-05-08	2020-05-01	ESC_RA4005AA	Assembled	90698	4764499	148	19360	ESC_LB3215AA_AS	SRR11658616;ILLUMINA;Paired;;SRX8219474	137358	137358	137358	137358	137358	137358	137358	137358	1168	13
SRR11658617	ESC_RA4006AA	TZ7_Sb	SRR11658617;ILLUMINA;Paired;;SRX8219473	2017	1	NA	NA	Oceania	Australia	NA	NA	NA	NA	NA	NA	The ithree institute	Escherichia coli	NA	NA	NA	NA	NA	NA	NA	PRJNA509690	SRP259416	NA	SAMN10586985	SRS6577495	2020-05-08	2020-05-01	ESC_RA4006AA	Assembled	49811	4598465	198	46288	ESC_LB3214AA_AS	SRR11658617;ILLUMINA;Paired;;SRX8219473	137363	137363	137363	137363	137363	40690	40690	40690	40690	4920
SRR11658618	ESC_RA4007AA	TZ7_Sa	SRR11658618;ILLUMINA;Paired;;SRX8219472	2017	1	NA	NA	Oceania	Australia	NA	NA	NA	NA	NA	NA	The ithree institute	Escherichia coli	NA	NA	NA	NA	NA	NA	NA	PRJNA509690	SRP259416	NA	SAMN10586984	SRS6577494	2020-05-08	2020-05-01	ESC_RA4007AA	Assembled	137902	5039109	114	29474	ESC_LB3213AA_AS	SRR11658618;ILLUMINA;Paired;;SRX8219472	137364	137364	137364	137364	137364	137364	137364	37	37	13
SRR11658619	ESC_RA4008AA	TZ6_3P	SRR11658619;ILLUMINA;Paired;;SRX8219471	2017	1	NA	NA	Oceania	Australia	NA	NA	NA	NA	NA	NA	The ithree institute	Escherichia coli	NA	NA	NA	NA	NA	NA	NA	PRJNA509690	SRP259416	NA	SAMN10586983	SRS6577493	2020-05-08	2020-05-01	ESC_RA4008AA	Assembled	113555	4974238	177	66381	ESC_LB3212AA_AS	SRR11658619;ILLUMINA;Paired;;SRX8219471	137365	137365	137365	137351	137351	137351	137351	137351	57507	57507
SRR11658620	ESC_RA4009AA	TZ_81P	SRR11658620;ILLUMINA;Paired;;SRX8219470	2017	1	NA	NA	Oceania	Australia	NA	NA	NA	NA	NA	NA	The ithree institute	Escherichia coli	NA	NA	NA	NA	NA	NA	NA	PRJNA509690	SRP259416	NA	SAMN10587087	SRS6577492	2020-05-08	2020-05-01	ESC_RA4009AA	Assembled	145516	5229653	111	26547	ESC_LB3211AA_AS	SRR11658620;ILLUMINA;Paired;;SRX8219470	137366	137333	137324	137324	137324	137324	137324	9028	9028	1309
SRR11658621	ESC_RA4010AA	TZ_109P	SRR11658621;ILLUMINA;Paired;;SRX8219469	2017	1	NA	NA	Oceania	Australia	NA	NA	NA	NA	NA	NA	The ithree institute	Escherichia coli	NA	NA	NA	NA	NA	NA	NA	PRJNA509690	SRP259416	NA	SAMN10587086	SRS6577491	2020-05-08	2020-05-01	ESC_RA4010AA	Assembled	148978	5230344	108	24731	ESC_LB3210AA_AS	SRR11658621;ILLUMINA;Paired;;SRX8219469	137333	137333	137324	137324	137324	137324	137324	9028	9028	1309
SRR11658622	ESC_RA4011AA	TZ_58P	SRR11658622;ILLUMINA;Paired;;SRX8219468	2017	1	NA	NA	Oceania	Australia	NA	NA	NA	NA	NA	NA	The ithree institute	Escherichia coli	NA	NA	NA	NA	NA	NA	NA	PRJNA509690	SRP259416	NA	SAMN10587085	SRS6577490	2020-05-08	2020-05-01	ESC_RA4011AA	Assembled	55665	4599752	165	24644	ESC_LB3209AA_AS	SRR11658622;ILLUMINA;Paired;;SRX8219468	137367	137343	137343	137343	24841	24841	24841	24841	24841	13
SRR11658623	ESC_RA4012AA	TZ_132P	SRR11658623;ILLUMINA;Paired;;SRX8219467	2017	1	NA	NA	Oceania	Australia	NA	NA	NA	NA	NA	NA	The ithree institute	Escherichia coli	NA	NA	NA	NA	NA	NA	NA	PRJNA509690	SRP259416	NA	SAMN10587084	SRS6577489	2020-05-08	2020-05-01	ESC_RA4012AA	Assembled	128754	4611434	105	34472	ESC_LB3208AA_AS	SRR11658623;ILLUMINA;Paired;;SRX8219467	137368	137363	137363	137363	137363	40690	40690	40690	40690	4920
SRR11658624	ESC_RA4013AA	TZ_131P	SRR11658624;ILLUMINA;Paired;;SRX8219466	2017	1	NA	NA	Oceania	Australia	NA	NA	NA	NA	NA	NA	The ithree institute	Escherichia coli	NA	NA	NA	NA	NA	NA	NA	PRJNA509690	SRP259416	NA	SAMN10587083	SRS6577488	2020-05-08	2020-05-01	ESC_RA4013AA	Assembled	55867	4498726	164	17486	ESC_LB3207AA_AS	SRR11658624;ILLUMINA;Paired;;SRX8219466	137367	137343	137343	137343	24841	24841	24841	24841	24841	13
SRR11658625	ESC_RA4014AA	TZ45_3P	SRR11658625;ILLUMINA;Paired;;SRX8219465	2017	1	NA	NA	Oceania	Australia	NA	NA	NA	NA	NA	NA	The ithree institute	Escherichia coli	NA	NA	NA	NA	NA	NA	NA	PRJNA509690	SRP259416	NA	SAMN10587082	SRS6577487	2020-05-08	2020-05-01	ESC_RA4014AA	Assembled	126762	4801758	131	18900	ESC_LB3206AA_AS	SRR11658625;ILLUMINA;Paired;;SRX8219465	137370	137370	137370	137370	137370	137370	137370	5027	1625	13
SRR11658626	ESC_RA4015AA	TZ45_2P	SRR11658626;ILLUMINA;Paired;;SRX8219464	2017	1	NA	NA	Oceania	Australia	NA	NA	NA	NA	NA	NA	The ithree institute	Escherichia coli	NA	NA	NA	NA	NA	NA	NA	PRJNA509690	SRP259416	NA	SAMN10587081	SRS6577486	2020-05-08	2020-05-01	ESC_RA4015AA	Assembled	54898	4497559	170	22139	ESC_LB3205AA_AS	SRR11658626;ILLUMINA;Paired;;SRX8219464	137372	137343	137343	137343	24841	24841	24841	24841	24841	13
SRR11658627	ESC_RA4016AA	TZ6_2P	SRR11658627;ILLUMINA;Paired;;SRX8219463	2017	1	NA	NA	Oceania	Australia	NA	NA	NA	NA	NA	NA	The ithree institute	Escherichia coli	NA	NA	NA	NA	NA	NA	NA	PRJNA509690	SRP259416	NA	SAMN10586982	SRS6577485	2020-05-08	2020-05-01	ESC_RA4016AA	Assembled	163754	5089389	170	36910	ESC_LB3204AA_AS	SRR11658627;ILLUMINA;Paired;;SRX8219463	137371	137371	137371	137371	137371	2304	2304	164	164	80
SRR11658628	ESC_RA4017AA	TZ45_1P	SRR11658628;ILLUMINA;Paired;;SRX8219462	2017	1	NA	NA	Oceania	Australia	NA	NA	NA	NA	NA	NA	The ithree institute	Escherichia coli	NA	NA	NA	NA	NA	NA	NA	PRJNA509690	SRP259416	NA	SAMN10587080	SRS6577484	2020-05-08	2020-05-01	ESC_RA4017AA	Assembled	217563	4854417	105	13063	ESC_LB3203AA_AS	SRR11658628;ILLUMINA;Paired;;SRX8219462	137374	137360	137360	137360	137360	137360	2299	168	168	168
SRR11658629	ESC_RA4018AA	TZ45_S	SRR11658629;ILLUMINA;Paired;;SRX8219461	2017	1	NA	NA	Oceania	Australia	NA	NA	NA	NA	NA	NA	The ithree institute	Escherichia coli	NA	NA	NA	NA	NA	NA	NA	PRJNA509690	SRP259416	NA	SAMN10587079	SRS6577483	2020-05-08	2020-05-01	ESC_RA4018AA	Assembled	53900	4504621	168	23499	ESC_LB3202AA_AS	SRR11658629;ILLUMINA;Paired;;SRX8219461	137373	137343	137343	137343	24841	24841	24841	24841	24841	13
SRR11658630	ESC_RA4019AA	TZ44_2P	SRR11658630;ILLUMINA;Paired;;SRX8219460	2017	1	NA	NA	Oceania	Australia	NA	NA	NA	NA	NA	NA	The ithree institute	Escherichia coli	NA	NA	NA	NA	NA	NA	NA	PRJNA509690	SRP259416	NA	SAMN10587078	SRS6577482	2020-05-08	2020-05-01	ESC_RA4019AA	Assembled	33215	5766303	528	106240	ESC_LB3201AA_AS	SRR11658630;ILLUMINA;Paired;;SRX8219460	137376	137376	137353	137353	137353	137353	116565	13958	13958	2
SRR11658631	ESC_RA4020AA	TZ44_1P	SRR11658631;ILLUMINA;Paired;;SRX8219459	2017	1	NA	NA	Oceania	Australia	NA	NA	NA	NA	NA	NA	The ithree institute	Escherichia coli	NA	NA	NA	NA	NA	NA	NA	PRJNA509690	SRP259416	NA	SAMN10587077	SRS6577481	2020-05-08	2020-05-01	ESC_RA4020AA	Assembled	188407	5268364	123	19780	ESC_LB3200AA_AS	SRR11658631;ILLUMINA;Paired;;SRX8219459	137375	137375	137375	137375	137375	1204	46	32	32	32
SRR11658632	ESC_RA4021AA	TZ44_S	SRR11658632;ILLUMINA;Paired;;SRX8219458	2017	1	NA	NA	Oceania	Australia	NA	NA	NA	NA	NA	NA	The ithree institute	Escherichia coli	NA	NA	NA	NA	NA	NA	NA	PRJNA509690	SRP259416	NA	SAMN10587076	SRS6577480	2020-05-08	2020-05-01	ESC_RA4021AA	Assembled	78388	4794511	179	37228	ESC_LB3199AA_AS	SRR11658632;ILLUMINA;Paired;;SRX8219458	137377	137377	137377	137377	137377	137377	6546	6546	13	13
SRR11658633	ESC_RA4022AA	TZ43_1P	SRR11658633;ILLUMINA;Paired;;SRX8219457	2017	1	NA	NA	Oceania	Australia	NA	NA	NA	NA	NA	NA	The ithree institute	Escherichia coli	NA	NA	NA	NA	NA	NA	NA	PRJNA509690	SRP259416	NA	SAMN10587075	SRS6577479	2020-05-08	2020-05-01	ESC_RA4022AA	Assembled	192336	4967427	91	20022	ESC_LB3198AA_AS	SRR11658633;ILLUMINA;Paired;;SRX8219457	137378	137378	137378	137378	137378	39076	39076	39076	8255	13
SRR11658634	ESC_RA4023AA	TZ43_S	SRR11658634;ILLUMINA;Paired;;SRX8219456	2017	1	NA	NA	Oceania	Australia	NA	NA	NA	NA	NA	NA	The ithree institute	Escherichia coli	NA	NA	NA	NA	NA	NA	NA	PRJNA509690	SRP259416	NA	SAMN10587074	SRS6577478	2020-05-08	2020-05-01	ESC_RA4023AA	Assembled	127884	4606698	99	35187	ESC_LB3197AA_AS	SRR11658634;ILLUMINA;Paired;;SRX8219456	137379	137363	137363	137363	137363	40690	40690	40690	40690	4920
SRR11658635	ESC_RA4024AA	TZ42_2P	SRR11658635;ILLUMINA;Paired;;SRX8219455	2017	1	NA	NA	Oceania	Australia	NA	NA	NA	NA	NA	NA	The ithree institute	Escherichia coli	NA	NA	NA	NA	NA	NA	NA	PRJNA509690	SRP259416	NA	SAMN10587073	SRS6577477	2020-05-08	2020-05-01	ESC_RA4024AA	Assembled	63739	4707877	175	20503	ESC_LB3196AA_AS	SRR11658635;ILLUMINA;Paired;;SRX8219455	137380	61774	61774	61774	61774	61774	61774	61774	61774	61774
SRR11658636	ESC_RA4025AA	TZ42_1P	SRR11658636;ILLUMINA;Paired;;SRX8219454	2017	1	NA	NA	Oceania	Australia	NA	NA	NA	NA	NA	NA	The ithree institute	Escherichia coli	NA	NA	NA	NA	NA	NA	NA	PRJNA509690	SRP259416	NA	SAMN10587072	SRS6577476	2020-05-08	2020-05-01	ESC_RA4025AA	Assembled	177706	4608810	85	34855	ESC_LB3195AA_AS	SRR11658636;ILLUMINA;Paired;;SRX8219454	137379	137363	137363	137363	137363	40690	40690	40690	40690	4920
SRR11658637	ESC_RA4026AA	TZ42_S	SRR11658637;ILLUMINA;Paired;;SRX8219453	2017	1	NA	NA	Oceania	Australia	NA	NA	NA	NA	NA	NA	The ithree institute	Escherichia coli	NA	NA	NA	NA	NA	NA	NA	PRJNA509690	SRP259416	NA	SAMN10587071	SRS6577475	2020-05-08	2020-05-01	ESC_RA4026AA	Assembled	122923	4716444	103	14824	ESC_LB3194AA_AS	SRR11658637;ILLUMINA;Paired;;SRX8219453	137382	137382	137382	137382	137382	137382	137382	137382	39004	13
SRR11658638	ESC_RA4027AA	TZ6_1P	SRR11658638;ILLUMINA;Paired;;SRX8219452	2017	1	NA	NA	Oceania	Australia	NA	NA	NA	NA	NA	NA	The ithree institute	Escherichia coli	NA	NA	NA	NA	NA	NA	NA	PRJNA509690	SRP259416	NA	SAMN10586981	SRS6577474	2020-05-08	2020-05-01	ESC_RA4027AA	Assembled	63318	5755262	363	83598	ESC_LB3193AA_AS	SRR11658638;ILLUMINA;Paired;;SRX8219452	137383	137383	137353	137353	137353	137353	116565	13958	13958	2
SRR11658639	ESC_RA4028AA	TZ2_1P	SRR11658639;ILLUMINA;Paired;;SRX8219451	2017	1	NA	NA	Oceania	Australia	NA	NA	NA	NA	NA	NA	The ithree institute	Escherichia coli	NA	NA	NA	NA	NA	NA	NA	PRJNA509690	SRP259416	NA	SAMN10586972	SRS6577473	2020-05-08	2020-05-01	ESC_RA4028AA	Assembled	66916	5274315	233	31690	ESC_LB3192AA_AS	SRR11658639;ILLUMINA;Paired;;SRX8219451	137375	137375	137375	137375	137375	1204	46	32	32	32
SRR11658640	ESC_RA4029AA	TZ2_S	SRR11658640;ILLUMINA;Paired;;SRX8219450	2017	1	NA	NA	Oceania	Australia	NA	NA	NA	NA	NA	NA	The ithree institute	Escherichia coli	NA	NA	NA	NA	NA	NA	NA	PRJNA509690	SRP259416	NA	SAMN10586971	SRS6577472	2020-05-08	2020-05-01	ESC_RA4029AA	Assembled	57827	4743467	183	23094	ESC_LB3191AA_AS	SRR11658640;ILLUMINA;Paired;;SRX8219450	61769	61769	61769	61769	61769	61769	61769	61769	61769	3963
SRR14160796	ESC_UA9236AA	1	SRR14160796;ILLUMINA;Paired;;SRX10529380	2019	NA	NA	NA	Oceania	Australia	NA	NA	NA	NA	NA	NA	Murdoch University	Escherichia coli	NA	NA	NA	NA	NA	NA	NA	PRJNA720242	SRP313741	NA	SAMN18643005	SRS8652873	2021-04-07	2021-04-07	ESC_UA9236AA	Assembled	29968	5052969	369	252231	ESC_VB7193AA_AS	SRR14160796;ILLUMINA;Paired;;SRX10529380	163268	163268	163268	163268	163268	163268	163268	163262	13	13
SRR14160797	ESC_UA9201AA	4	SRR14160797;ILLUMINA;Paired;;SRX10529415	2019	NA	NA	NA	Oceania	Australia	NA	NA	NA	NA	NA	NA	Murdoch University	Escherichia coli	NA	NA	NA	NA	NA	NA	NA	PRJNA720242	SRP313741	NA	SAMN18642938	SRS8652907	2021-04-07	2021-04-07	ESC_UA9201AA	Assembled	86921	4780099	122	115627	ESC_VB7228AA_AS	SRR14160797;ILLUMINA;Paired;;SRX10529415	163344	163344	163344	163342	163342	1178	1178	1157	106	106
SRR14160798	ESC_UA9202AA	7	SRR14160798;ILLUMINA;Paired;;SRX10529414	2019	NA	NA	NA	Oceania	Australia	NA	NA	NA	NA	NA	NA	Murdoch University	Escherichia coli	NA	NA	NA	NA	NA	NA	NA	PRJNA720242	SRP313741	NA	SAMN18642911	SRS8652908	2021-04-07	2021-04-07	ESC_UA9202AA	Assembled	178713	5187165	117	46848	ESC_VB7227AA_AS	SRR14160798;ILLUMINA;Paired;;SRX10529414	163226	163226	163226	163226	163226	163226	37619	1191	147	147
SRR14160799	ESC_UA9203AA	4	SRR14160799;ILLUMINA;Paired;;SRX10529413	2019	NA	NA	NA	Oceania	Australia	NA	NA	NA	NA	NA	NA	Murdoch University	Escherichia coli	NA	NA	NA	NA	NA	NA	NA	PRJNA720242	SRP313741	NA	SAMN18642937	SRS8652906	2021-04-07	2021-04-07	ESC_UA9203AA	Assembled	183535	5027402	107	29064	ESC_VB7226AA_AS	SRR14160799;ILLUMINA;Paired;;SRX10529413	163224	163224	163224	163224	163224	163224	2718	164	164	80
SRR14160800	ESC_UA9204AA	2	SRR14160800;ILLUMINA;Paired;;SRX10529412	2019	NA	NA	NA	Oceania	Australia	NA	NA	NA	NA	NA	NA	Murdoch University	Escherichia coli	NA	NA	NA	NA	NA	NA	NA	PRJNA720242	SRP313741	NA	SAMN18642936	SRS8652905	2021-04-07	2021-04-07	ESC_UA9204AA	Assembled	193557	5027257	100	29875	ESC_VB7225AA_AS	SRR14160800;ILLUMINA;Paired;;SRX10529412	163224	163224	163224	163224	163224	163224	2718	164	164	80
SRR14160801	ESC_UA9205AA	1	SRR14160801;ILLUMINA;Paired;;SRX10529411	2019	NA	NA	NA	Oceania	Australia	NA	NA	NA	NA	NA	NA	Murdoch University	Escherichia coli	NA	NA	NA	NA	NA	NA	NA	PRJNA720242	SRP313741	NA	SAMN18642935	SRS8652904	2021-04-07	2021-04-07	ESC_UA9205AA	Assembled	224890	5020321	82	25933	ESC_VB7224AA_AS	SRR14160801;ILLUMINA;Paired;;SRX10529411	163224	163224	163224	163224	163224	163224	2718	164	164	80
SRR14160802	ESC_UA9206AA	8	SRR14160802;ILLUMINA;Paired;;SRX10529410	2019	NA	NA	NA	Oceania	Australia	NA	NA	NA	NA	NA	NA	Murdoch University	Escherichia coli	NA	NA	NA	NA	NA	NA	NA	PRJNA720242	SRP313741	NA	SAMN18642934	SRS8652902	2021-04-07	2021-04-07	ESC_UA9206AA	Assembled	79740	4782889	145	184616	ESC_VB7223AA_AS	SRR14160802;ILLUMINA;Paired;;SRX10529410	163225	163225	163225	163225	163225	1178	1178	1157	106	106
SRR14160803	ESC_UA9207AA	5	SRR14160803;ILLUMINA;Paired;;SRX10529409	2019	NA	NA	NA	Oceania	Australia	NA	NA	NA	NA	NA	NA	Murdoch University	Escherichia coli	NA	NA	NA	NA	NA	NA	NA	PRJNA720242	SRP313741	NA	SAMN18642933	SRS8652903	2021-04-07	2021-04-07	ESC_UA9207AA	Assembled	72864	5248539	175	85420	ESC_VB7222AA_AS	SRR14160803;ILLUMINA;Paired;;SRX10529409	163231	163231	163231	163231	163231	163231	163231	163231	13	13
SRR14160804	ESC_UA9208AA	8	SRR14160804;ILLUMINA;Paired;;SRX10529408	2019	NA	NA	NA	Oceania	Australia	NA	NA	NA	NA	NA	NA	Murdoch University	Escherichia coli	NA	NA	NA	NA	NA	NA	NA	PRJNA720242	SRP313741	NA	SAMN18642932	SRS8652901	2021-04-07	2021-04-07	ESC_UA9208AA	Assembled	175306	5147895	178	24964	ESC_VB7221AA_AS	SRR14160804;ILLUMINA;Paired;;SRX10529408	163230	163230	163230	163230	163230	4463	4463	3651	136	5
SRR14160805	ESC_UA9209AA	2	SRR14160805;ILLUMINA;Paired;;SRX10529407	2019	NA	NA	NA	Oceania	Australia	NA	NA	NA	NA	NA	NA	Murdoch University	Escherichia coli	NA	NA	NA	NA	NA	NA	NA	PRJNA720242	SRP313741	NA	SAMN18642931	SRS8652900	2021-04-07	2021-04-07	ESC_UA9209AA	Assembled	123022	4762096	124	35858	ESC_VB7220AA_AS	SRR14160805;ILLUMINA;Paired;;SRX10529407	163229	163229	163229	163229	163229	163229	4564	4564	4564	13
SRR14160806	ESC_UA9210AA	6	SRR14160806;ILLUMINA;Paired;;SRX10529406	2019	NA	NA	NA	Oceania	Australia	NA	NA	NA	NA	NA	NA	Murdoch University	Escherichia coli	NA	NA	NA	NA	NA	NA	NA	PRJNA720242	SRP313741	NA	SAMN18642930	SRS8652899	2021-04-07	2021-04-07	ESC_UA9210AA	Assembled	62661	5064508	284	214089	ESC_VB7219AA_AS	SRR14160806;ILLUMINA;Paired;;SRX10529406	163232	163232	163232	163232	163232	163232	163232	163232	145680	13
SRR14160807	ESC_UA9211AA	8	SRR14160807;ILLUMINA;Paired;;SRX10529405	2019	NA	NA	NA	Oceania	Australia	NA	NA	NA	NA	NA	NA	Murdoch University	Escherichia coli	NA	NA	NA	NA	NA	NA	NA	PRJNA720242	SRP313741	NA	SAMN18642929	SRS8652898	2021-04-07	2021-04-07	ESC_UA9211AA	Assembled	173081	4765767	93	147456	ESC_VB7218AA_AS	SRR14160807;ILLUMINA;Paired;;SRX10529405	163228	163228	163228	163228	163228	163228	163221	168	168	168
SRR14160808	ESC_UA9212AA	6	SRR14160808;ILLUMINA;Paired;;SRX10529404	2019	NA	NA	NA	Oceania	Australia	NA	NA	NA	NA	NA	NA	Murdoch University	Escherichia coli	NA	NA	NA	NA	NA	NA	NA	PRJNA720242	SRP313741	NA	SAMN18642928	SRS8652897	2021-04-07	2021-04-07	ESC_UA9212AA	Assembled	119492	5090823	130	100772	ESC_VB7217AA_AS	SRR14160808;ILLUMINA;Paired;;SRX10529404	163227	163227	163227	163227	163227	163227	50010	50010	50010	4523
SRR14160809	ESC_UA9213AA	5	SRR14160809;ILLUMINA;Paired;;SRX10529403	2019	NA	NA	NA	Oceania	Australia	NA	NA	NA	NA	NA	NA	Murdoch University	Escherichia coli	NA	NA	NA	NA	NA	NA	NA	PRJNA720242	SRP313741	NA	SAMN18642910	SRS8652895	2021-04-07	2021-04-07	ESC_UA9213AA	Assembled	69498	4972877	184	160212	ESC_VB7216AA_AS	SRR14160809;ILLUMINA;Paired;;SRX10529403	163343	163292	163292	163292	163292	163292	163292	5628	13	13
SRR14160810	ESC_UA9214AA	2	SRR14160810;ILLUMINA;Paired;;SRX10529402	2019	NA	NA	NA	Oceania	Australia	NA	NA	NA	NA	NA	NA	Murdoch University	Escherichia coli	NA	NA	NA	NA	NA	NA	NA	PRJNA720242	SRP313741	NA	SAMN18642927	SRS8652896	2021-04-07	2021-04-07	ESC_UA9214AA	Assembled	116122	5117434	195	120863	ESC_VB7215AA_AS	SRR14160810;ILLUMINA;Paired;;SRX10529402	163227	163227	163227	163227	163227	163227	50010	50010	50010	4523
SRR14160811	ESC_UA9215AA	1	SRR14160811;ILLUMINA;Paired;;SRX10529401	2019	NA	NA	NA	Oceania	Australia	NA	NA	NA	NA	NA	NA	Murdoch University	Escherichia coli	NA	NA	NA	NA	NA	NA	NA	PRJNA720242	SRP313741	NA	SAMN18642926	SRS8652894	2021-04-07	2021-04-07	ESC_UA9215AA	Assembled	124287	4778783	127	135435	ESC_VB7214AA_AS	SRR14160811;ILLUMINA;Paired;;SRX10529401	163233	163233	163233	163233	163229	163229	4564	4564	4564	13
SRR14160812	ESC_UA9216AA	8	SRR14160812;ILLUMINA;Paired;;SRX10529400	2019	NA	NA	NA	Oceania	Australia	NA	NA	NA	NA	NA	NA	Murdoch University	Escherichia coli	NA	NA	NA	NA	NA	NA	NA	PRJNA720242	SRP313741	NA	SAMN18642925	SRS8652893	2021-04-07	2021-04-07	ESC_UA9216AA	Assembled	150685	4992699	125	68011	ESC_VB7213AA_AS	SRR14160812;ILLUMINA;Paired;;SRX10529400	163238	163238	163238	163238	163238	137364	137364	37	37	13
SRR14160814	ESC_UA9218AA	8	SRR14160814;ILLUMINA;Paired;;SRX10529398	2019	NA	NA	NA	Oceania	Australia	NA	NA	NA	NA	NA	NA	Murdoch University	Escherichia coli	NA	NA	NA	NA	NA	NA	NA	PRJNA720242	SRP313741	NA	SAMN18643058	SRS8652891	2021-04-07	2021-04-07	ESC_UA9218AA	Assembled	63596	5021889	210	65267	ESC_VB7211AA_AS	SRR14160814;ILLUMINA;Paired;;SRX10529398	163358	163358	163358	163358	163358	163247	163247	163247	56185	3593
SRR14160815	ESC_UA9219AA	3	SRR14160815;ILLUMINA;Paired;;SRX10529397	2019	NA	NA	NA	Oceania	Australia	NA	NA	NA	NA	NA	NA	Murdoch University	Escherichia coli	NA	NA	NA	NA	NA	NA	NA	PRJNA720242	SRP313741	NA	SAMN18642923	SRS8652890	2021-04-07	2021-04-07	ESC_UA9219AA	Assembled	178033	5066413	129	82035	ESC_VB7210AA_AS	SRR14160815;ILLUMINA;Paired;;SRX10529397	163241	163241	163241	163241	163241	163241	6604	1247	1135	32
SRR14160816	ESC_UA9220AA	8	SRR14160816;ILLUMINA;Paired;;SRX10529396	2019	NA	NA	NA	Oceania	Australia	NA	NA	NA	NA	NA	NA	Murdoch University	Escherichia coli	NA	NA	NA	NA	NA	NA	NA	PRJNA720242	SRP313741	NA	SAMN18643057	SRS8652889	2021-04-07	2021-04-07	ESC_UA9220AA	Assembled	209920	5119073	149	41500	ESC_VB7209AA_AS	SRR14160816;ILLUMINA;Paired;;SRX10529396	163240	163240	163240	163240	163240	163240	1220	1220	1220	1220
SRR14160817	ESC_UA9221AA	6	SRR14160817;ILLUMINA;Paired;;SRX10529395	2019	NA	NA	NA	Oceania	Australia	NA	NA	NA	NA	NA	NA	Murdoch University	Escherichia coli	NA	NA	NA	NA	NA	NA	NA	PRJNA720242	SRP313741	NA	SAMN18643056	SRS8652888	2021-04-07	2021-04-07	ESC_UA9221AA	Assembled	94266	5130219	117	37942	ESC_VB7208AA_AS	SRR14160817;ILLUMINA;Paired;;SRX10529395	163237	163237	163237	163237	163237	163237	163237	163237	163237	1428
SRR14160818	ESC_UA9222AA	8	SRR14160818;ILLUMINA;Paired;;SRX10529394	2019	NA	NA	NA	Oceania	Australia	NA	NA	NA	NA	NA	NA	Murdoch University	Escherichia coli	NA	NA	NA	NA	NA	NA	NA	PRJNA720242	SRP313741	NA	SAMN18643055	SRS8652886	2021-04-07	2021-04-07	ESC_UA9222AA	Assembled	87007	4985266	176	58738	ESC_VB7207AA_AS	SRR14160818;ILLUMINA;Paired;;SRX10529394	163235	163235	163235	163235	163235	163235	163235	163235	75012	5026
SRR14160819	ESC_UA9223AA	8	SRR14160819;ILLUMINA;Paired;;SRX10529393	2019	NA	NA	NA	Oceania	Australia	NA	NA	NA	NA	NA	NA	Murdoch University	Escherichia coli	NA	NA	NA	NA	NA	NA	NA	PRJNA720242	SRP313741	NA	SAMN18643054	SRS8652887	2021-04-07	2021-04-07	ESC_UA9223AA	Assembled	70278	4970915	259	89712	ESC_VB7206AA_AS	SRR14160819;ILLUMINA;Paired;;SRX10529393	163234	163234	163234	163234	163234	163234	163234	22610	15986	82
SRR14160820	ESC_UA9224AA	1	SRR14160820;ILLUMINA;Paired;;SRX10529392	2019	NA	NA	NA	Oceania	Australia	NA	NA	NA	NA	NA	NA	Murdoch University	Escherichia coli	NA	NA	NA	NA	NA	NA	NA	PRJNA720242	SRP313741	NA	SAMN18643053	SRS8652885	2021-04-07	2021-04-07	ESC_UA9224AA	Assembled	63352	4952413	272	86853	ESC_VB7205AA_AS	SRR14160820;ILLUMINA;Paired;;SRX10529392	163234	163234	163234	163234	163234	163234	163234	22610	15986	82
SRR14160821	ESC_UA9225AA	4	SRR14160821;ILLUMINA;Paired;;SRX10529391	2019	NA	NA	NA	Oceania	Australia	NA	NA	NA	NA	NA	NA	Murdoch University	Escherichia coli	NA	NA	NA	NA	NA	NA	NA	PRJNA720242	SRP313741	NA	SAMN18643052	SRS8652883	2021-04-07	2021-04-07	ESC_UA9225AA	Assembled	91889	5128496	106	36901	ESC_VB7204AA_AS	SRR14160821;ILLUMINA;Paired;;SRX10529391	163245	163237	163237	163237	163237	163237	163237	163237	163237	1428
SRR14160822	ESC_UA9226AA	3	SRR14160822;ILLUMINA;Paired;;SRX10529390	2019	NA	NA	NA	Oceania	Australia	NA	NA	NA	NA	NA	NA	Murdoch University	Escherichia coli	NA	NA	NA	NA	NA	NA	NA	PRJNA720242	SRP313741	NA	SAMN18643051	SRS8652884	2021-04-07	2021-04-07	ESC_UA9226AA	Assembled	101885	4947956	127	27738	ESC_VB7203AA_AS	SRR14160822;ILLUMINA;Paired;;SRX10529390	163242	163239	163239	163239	163239	163239	141514	164	164	80
SRR14160823	ESC_UA9227AA	1	SRR14160823;ILLUMINA;Paired;;SRX10529389	2019	NA	NA	NA	Oceania	Australia	NA	NA	NA	NA	NA	NA	Benoit Doublet	Escherichia coli	NA	NA	NA	NA	NA	NA	NA	PRJNA720242	SRP313741	NA	SAMN18643050	SRS8652882	2021-04-07	2021-04-07	ESC_UA9227AA	Assembled	104494	4950195	120	26985	ESC_VB7202AA_AS	SRR14160823;ILLUMINA;Paired;;SRX10529389	163242	163239	163239	163239	163239	163239	141514	164	164	80
SRR14160824	ESC_UA9228AA	6	SRR14160824;ILLUMINA;Paired;;SRX10529388	2019	NA	NA	NA	Oceania	Australia	NA	NA	NA	NA	NA	NA	Benoit Doublet	Escherichia coli	NA	NA	NA	NA	NA	NA	NA	PRJNA720242	SRP313741	NA	SAMN18643049	SRS8652881	2021-04-07	2021-04-07	ESC_UA9228AA	Assembled	103614	4952320	133	29018	ESC_VB7201AA_AS	SRR14160824;ILLUMINA;Paired;;SRX10529388	163239	163239	163239	163239	163239	163239	141514	164	164	80
SRR14160825	ESC_UA9229AA	5	SRR14160825;ILLUMINA;Paired;;SRX10529387	2019	NA	NA	NA	Oceania	Australia	NA	NA	NA	NA	NA	NA	Murdoch University	Escherichia coli	NA	NA	NA	NA	NA	NA	NA	PRJNA720242	SRP313741	NA	SAMN18643048	SRS8652880	2021-04-07	2021-04-07	ESC_UA9229AA	Assembled	93501	4940702	122	28978	ESC_VB7200AA_AS	SRR14160825;ILLUMINA;Paired;;SRX10529387	163242	163239	163239	163239	163239	163239	141514	164	164	80
SRR14160826	ESC_UA9230AA	2	SRR14160826;ILLUMINA;Paired;;SRX10529386	2019	NA	NA	NA	Oceania	Australia	NA	NA	NA	NA	NA	NA	Murdoch University	Escherichia coli	NA	NA	NA	NA	NA	NA	NA	PRJNA720242	SRP313741	NA	SAMN18642922	SRS8652879	2021-04-07	2021-04-07	ESC_UA9230AA	Assembled	68906	4778025	165	171935	ESC_VB7199AA_AS	SRR14160826;ILLUMINA;Paired;;SRX10529386	163342	163342	163342	163342	163342	1178	1178	1157	106	106
SRR14160827	ESC_UA9231AA	2	SRR14160827;ILLUMINA;Paired;;SRX10529385	2019	NA	NA	NA	Oceania	Australia	NA	NA	NA	NA	NA	NA	Murdoch University	Escherichia coli	NA	NA	NA	NA	NA	NA	NA	PRJNA720242	SRP313741	NA	SAMN18643047	SRS8652878	2021-04-07	2021-04-07	ESC_UA9231AA	Assembled	129632	5066455	114	51732	ESC_VB7198AA_AS	SRR14160827;ILLUMINA;Paired;;SRX10529385	163244	163244	163244	163244	163244	163244	163244	163244	5	5
SRR14160828	ESC_UA9232AA	1	SRR14160828;ILLUMINA;Paired;;SRX10529384	2019	NA	NA	NA	Oceania	Australia	NA	NA	NA	NA	NA	NA	Murdoch University	Escherichia coli	NA	NA	NA	NA	NA	NA	NA	PRJNA720242	SRP313741	NA	SAMN18643046	SRS8652876	2021-04-07	2021-04-07	ESC_UA9232AA	Assembled	104519	4950097	124	28610	ESC_VB7197AA_AS	SRR14160828;ILLUMINA;Paired;;SRX10529384	163242	163239	163239	163239	163239	163239	141514	164	164	80
SRR14160829	ESC_UA9233AA	2	SRR14160829;ILLUMINA;Paired;;SRX10529383	2019	NA	NA	NA	Oceania	Australia	NA	NA	NA	NA	NA	NA	Murdoch University	Escherichia coli	NA	NA	NA	NA	NA	NA	NA	PRJNA720242	SRP313741	NA	SAMN18643045	SRS8652877	2021-04-07	2021-04-07	ESC_UA9233AA	Assembled	64267	5125385	243	146466	ESC_VB7196AA_AS	SRR14160829;ILLUMINA;Paired;;SRX10529383	163243	163243	163243	163243	163243	163243	11080	6003	6003	13
SRR14160830	ESC_UA9234AA	7	SRR14160830;ILLUMINA;Paired;;SRX10529382	2019	NA	NA	NA	Oceania	Australia	NA	NA	NA	NA	NA	NA	Murdoch University	Escherichia coli	NA	NA	NA	NA	NA	NA	NA	PRJNA720242	SRP313741	NA	SAMN18643044	SRS8652875	2021-04-07	2021-04-07	ESC_UA9234AA	Assembled	107405	5072895	180	111057	ESC_VB7195AA_AS	SRR14160830;ILLUMINA;Paired;;SRX10529382	163246	163246	163246	163246	163246	163246	163246	163246	5964	13
SRR14160831	ESC_UA9235AA	6	SRR14160831;ILLUMINA;Paired;;SRX10529381	2019	NA	NA	NA	Oceania	Australia	NA	NA	NA	NA	NA	NA	Murdoch University	Escherichia coli	NA	NA	NA	NA	NA	NA	NA	PRJNA720242	SRP313741	NA	SAMN18643043	SRS8652874	2021-04-07	2021-04-07	ESC_UA9235AA	Assembled	337816	5149975	102	117402	ESC_VB7194AA_AS	SRR14160831;ILLUMINA;Paired;;SRX10529381	163248	163248	163248	163248	163248	163248	163248	35052	35052	35039
SRR14160832	ESC_UA9313AA	5	SRR14160832;ILLUMINA;Paired;;SRX10529303	2019	NA	NA	NA	Oceania	Australia	NA	NA	NA	NA	NA	NA	Murdoch University	Escherichia coli	NA	NA	NA	NA	NA	NA	NA	PRJNA720242	SRP313741	NA	SAMN18643042	SRS8652796	2021-04-07	2021-04-07	ESC_UA9313AA	Assembled	113259	5086120	200	110990	ESC_VB7116AA_AS	SRR14160832;ILLUMINA;Paired;;SRX10529303	163246	163246	163246	163246	163246	163246	163246	163246	5964	13
SRR14160833	ESC_UA9237AA	7	SRR14160833;ILLUMINA;Paired;;SRX10529379	2019	NA	NA	NA	Oceania	Australia	NA	NA	NA	NA	NA	NA	Murdoch University	Escherichia coli	NA	NA	NA	NA	NA	NA	NA	PRJNA720242	SRP313741	NA	SAMN18643004	SRS8652871	2021-04-07	2021-04-07	ESC_UA9237AA	Assembled	128074	5270945	120	30487	ESC_VB7192AA_AS	SRR14160833;ILLUMINA;Paired;;SRX10529379	139639	139639	139639	139639	139639	139639	55565	55565	136	5
SRR14160834	ESC_UA9238AA	2	SRR14160834;ILLUMINA;Paired;;SRX10529378	2019	NA	NA	NA	Oceania	Australia	NA	NA	NA	NA	NA	NA	Murdoch University	Escherichia coli	NA	NA	NA	NA	NA	NA	NA	PRJNA720242	SRP313741	NA	SAMN18643003	SRS8652872	2021-04-07	2021-04-07	ESC_UA9238AA	Assembled	58679	5091706	245	128257	ESC_VB7191AA_AS	SRR14160834;ILLUMINA;Paired;;SRX10529378	163247	163247	163247	163247	163247	163247	163247	163247	56185	3593
SRR14160835	ESC_UA9239AA	1	SRR14160835;ILLUMINA;Paired;;SRX10529377	2019	NA	NA	NA	Oceania	Australia	NA	NA	NA	NA	NA	NA	Murdoch University	Escherichia coli	NA	NA	NA	NA	NA	NA	NA	PRJNA720242	SRP313741	NA	SAMN18643002	SRS8652870	2021-04-07	2021-04-07	ESC_UA9239AA	Assembled	53651	5112293	233	129526	ESC_VB7190AA_AS	SRR14160835;ILLUMINA;Paired;;SRX10529377	163249	163249	163249	163249	163249	163249	149537	32213	17303	13
SRR14160836	ESC_UA9240AA	4	SRR14160836;ILLUMINA;Paired;;SRX10529376	2019	NA	NA	NA	Oceania	Australia	NA	NA	NA	NA	NA	NA	Murdoch University	Escherichia coli	NA	NA	NA	NA	NA	NA	NA	PRJNA720242	SRP313741	NA	SAMN18643001	SRS8652869	2021-04-07	2021-04-07	ESC_UA9240AA	Assembled	130205	5272923	151	181281	ESC_VB7189AA_AS	SRR14160836;ILLUMINA;Paired;;SRX10529376	141554	141554	141554	141554	141554	141554	141554	141554	867	13
SRR14160840	ESC_UA9244AA	6	SRR14160840;ILLUMINA;Paired;;SRX10529372	2019	NA	NA	NA	Oceania	Australia	NA	NA	NA	NA	NA	NA	Murdoch University	Escherichia coli	NA	NA	NA	NA	NA	NA	NA	PRJNA720242	SRP313741	NA	SAMN18642917	SRS8652866	2021-04-07	2021-04-07	ESC_UA9244AA	Assembled	159845	4921010	107	74438	ESC_VB7185AA_AS	SRR14160840;ILLUMINA;Paired;;SRX10529372	163250	163250	163250	163250	163250	163250	163250	164	164	80
SRR14160841	ESC_UA9245AA	3	SRR14160841;ILLUMINA;Paired;;SRX10529371	2019	NA	NA	NA	Oceania	Australia	NA	NA	NA	NA	NA	NA	Murdoch University	Escherichia coli	NA	NA	NA	NA	NA	NA	NA	PRJNA720242	SRP313741	NA	SAMN18642997	SRS8652864	2021-04-07	2021-04-07	ESC_UA9245AA	Assembled	100352	4846744	138	86834	ESC_VB7184AA_AS	SRR14160841;ILLUMINA;Paired;;SRX10529371	163251	163251	163251	163251	163251	163251	163251	48647	48647	13
SRR14160842	ESC_UA9246AA	8	SRR14160842;ILLUMINA;Paired;;SRX10529370	2019	NA	NA	NA	Oceania	Australia	NA	NA	NA	NA	NA	NA	Murdoch University	Escherichia coli	NA	NA	NA	NA	NA	NA	NA	PRJNA720242	SRP313741	NA	SAMN18642996	SRS8652863	2021-04-07	2021-04-07	ESC_UA9246AA	Assembled	192981	4691462	59	24243	ESC_VB7183AA_AS	SRR14160842;ILLUMINA;Paired;;SRX10529370	163340	163340	163340	163340	163340	163340	163340	8539	13	13
SRR14160843	ESC_UA9247AA	5	SRR14160843;ILLUMINA;Paired;;SRX10529369	2019	NA	NA	NA	Oceania	Australia	NA	NA	NA	NA	NA	NA	Murdoch University	Escherichia coli	NA	NA	NA	NA	NA	NA	NA	PRJNA720242	SRP313741	NA	SAMN18642995	SRS8652862	2021-04-07	2021-04-07	ESC_UA9247AA	Assembled	107578	4869174	134	58239	ESC_VB7182AA_AS	SRR14160843;ILLUMINA;Paired;;SRX10529369	163337	163337	163337	163337	163254	163254	163254	4506	82	82
SRR14160844	ESC_UA9248AA	1	SRR14160844;ILLUMINA;Paired;;SRX10529368	2019	NA	NA	NA	Oceania	Australia	NA	NA	NA	NA	NA	NA	Murdoch University	Escherichia coli	NA	NA	NA	NA	NA	NA	NA	PRJNA720242	SRP313741	NA	SAMN18642994	SRS8652860	2021-04-07	2021-04-07	ESC_UA9248AA	Assembled	81221	4866811	147	73647	ESC_VB7181AA_AS	SRR14160844;ILLUMINA;Paired;;SRX10529368	163254	163254	163254	163254	163254	163254	163254	4506	82	82
SRR14160845	ESC_UA9249AA	7	SRR14160845;ILLUMINA;Paired;;SRX10529367	2019	NA	NA	NA	Oceania	Australia	NA	NA	NA	NA	NA	NA	Murdoch University	Escherichia coli	NA	NA	NA	NA	NA	NA	NA	PRJNA720242	SRP313741	NA	SAMN18642993	SRS8652861	2021-04-07	2021-04-07	ESC_UA9249AA	Assembled	59377	4975156	204	170497	ESC_VB7180AA_AS	SRR14160845;ILLUMINA;Paired;;SRX10529367	163253	163253	163253	163253	163253	163253	163253	3602	106	106
SRR14160846	ESC_UA9250AA	1	SRR14160846;ILLUMINA;Paired;;SRX10529366	2019	NA	NA	NA	Oceania	Australia	NA	NA	NA	NA	NA	NA	Murdoch University	Escherichia coli	NA	NA	NA	NA	NA	NA	NA	PRJNA720242	SRP313741	NA	SAMN18642992	SRS8652859	2021-04-07	2021-04-07	ESC_UA9250AA	Assembled	105712	4975431	142	142615	ESC_VB7179AA_AS	SRR14160846;ILLUMINA;Paired;;SRX10529366	163257	163257	163257	163257	163257	163253	163253	3602	106	106
SRR14160847	ESC_UA9251AA	4	SRR14160847;ILLUMINA;Paired;;SRX10529365	2019	NA	NA	NA	Oceania	Australia	NA	NA	NA	NA	NA	NA	Murdoch University	Escherichia coli	NA	NA	NA	NA	NA	NA	NA	PRJNA720242	SRP313741	NA	SAMN18642991	SRS8652858	2021-04-07	2021-04-07	ESC_UA9251AA	Assembled	96462	4820108	107	46369	ESC_VB7178AA_AS	SRR14160847;ILLUMINA;Paired;;SRX10529365	163255	163255	163255	163255	163255	163255	163255	163255	63445	13
SRR14160849	ESC_UA9253AA	4	SRR14160849;ILLUMINA;Paired;;SRX10529363	2019	NA	NA	NA	Oceania	Australia	NA	NA	NA	NA	NA	NA	Murdoch University	Escherichia coli	NA	NA	NA	NA	NA	NA	NA	PRJNA720242	SRP313741	NA	SAMN18642989	SRS8652856	2021-04-07	2021-04-07	ESC_UA9253AA	Assembled	136246	5255359	142	45801	ESC_VB7176AA_AS	SRR14160849;ILLUMINA;Paired;;SRX10529363	163256	163256	163256	163256	163256	163256	141514	164	164	80
SRR14160850	ESC_UA9254AA	7	SRR14160850;ILLUMINA;Paired;;SRX10529362	2019	NA	NA	NA	Oceania	Australia	NA	NA	NA	NA	NA	NA	Murdoch University	Escherichia coli	NA	NA	NA	NA	NA	NA	NA	PRJNA720242	SRP313741	NA	SAMN18642988	SRS8652855	2021-04-07	2021-04-07	ESC_UA9254AA	Assembled	169909	4821851	142	99533	ESC_VB7175AA_AS	SRR14160850;ILLUMINA;Paired;;SRX10529362	163252	163252	163252	163252	163252	163252	163252	82	82	82
SRR14160852	ESC_UA9256AA	1	SRR14160852;ILLUMINA;Paired;;SRX10529360	2019	NA	NA	NA	Oceania	Australia	NA	NA	NA	NA	NA	NA	Murdoch University	Escherichia coli	NA	NA	NA	NA	NA	NA	NA	PRJNA720242	SRP313741	NA	SAMN18642987	SRS8652853	2021-04-07	2021-04-07	ESC_UA9256AA	Assembled	102687	4888604	108	31197	ESC_VB7173AA_AS	SRR14160852;ILLUMINA;Paired;;SRX10529360	163338	163338	163338	163338	163338	163338	163338	59329	4233	13
SRR14160853	ESC_UA9257AA	3	SRR14160853;ILLUMINA;Paired;;SRX10529359	2019	NA	NA	NA	Oceania	Australia	NA	NA	NA	NA	NA	NA	Murdoch University	Escherichia coli	NA	NA	NA	NA	NA	NA	NA	PRJNA720242	SRP313741	NA	SAMN18642986	SRS8652852	2021-04-07	2021-04-07	ESC_UA9257AA	Assembled	363164	5104377	58	58842	ESC_VB7172AA_AS	SRR14160853;ILLUMINA;Paired;;SRX10529359	163264	163264	163264	163264	163260	163260	31451	9824	4221	2745
SRR14160855	ESC_UA9259AA	2	SRR14160855;ILLUMINA;Paired;;SRX10529357	2019	NA	NA	NA	Oceania	Australia	NA	NA	NA	NA	NA	NA	Murdoch University	Escherichia coli	NA	NA	NA	NA	NA	NA	NA	PRJNA720242	SRP313741	NA	SAMN18642984	SRS8652850	2021-04-07	2021-04-07	ESC_UA9259AA	Assembled	63691	4793949	154	92162	ESC_VB7170AA_AS	SRR14160855;ILLUMINA;Paired;;SRX10529357	163258	163258	163258	163258	163258	163258	163258	27355	651	13
SRR14160856	ESC_UA9260AA	3	SRR14160856;ILLUMINA;Paired;;SRX10529356	2019	NA	NA	NA	Oceania	Australia	NA	NA	NA	NA	NA	NA	Murdoch University	Escherichia coli	NA	NA	NA	NA	NA	NA	NA	PRJNA720242	SRP313741	NA	SAMN18642983	SRS8652849	2021-04-07	2021-04-07	ESC_UA9260AA	Assembled	58714	4937889	175	97594	ESC_VB7169AA_AS	SRR14160856;ILLUMINA;Paired;;SRX10529356	163259	163259	163259	163259	163259	163259	163259	5984	13	13
SRR14160857	ESC_UA9261AA	6	SRR14160857;ILLUMINA;Paired;;SRX10529355	2019	NA	NA	NA	Oceania	Australia	NA	NA	NA	NA	NA	NA	Murdoch University	Escherichia coli	NA	NA	NA	NA	NA	NA	NA	PRJNA720242	SRP313741	NA	SAMN18642982	SRS8652848	2021-04-07	2021-04-07	ESC_UA9261AA	Assembled	90239	5185047	153	42748	ESC_VB7168AA_AS	SRR14160857;ILLUMINA;Paired;;SRX10529355	163335	141552	141552	141552	141552	139637	139637	3840	3609	13
SRR14160858	ESC_UA9262AA	4	SRR14160858;ILLUMINA;Paired;;SRX10529354	2019	NA	NA	NA	Oceania	Australia	NA	NA	NA	NA	NA	NA	Murdoch University	Escherichia coli	NA	NA	NA	NA	NA	NA	NA	PRJNA720242	SRP313741	NA	SAMN18642981	SRS8652847	2021-04-07	2021-04-07	ESC_UA9262AA	Assembled	92461	4811001	125	91914	ESC_VB7167AA_AS	SRR14160858;ILLUMINA;Paired;;SRX10529354	163261	163261	163261	163261	163258	163258	163258	27355	651	13
SRR14160859	ESC_UA9263AA	8	SRR14160859;ILLUMINA;Paired;;SRX10529353	2019	NA	NA	NA	Oceania	Australia	NA	NA	NA	NA	NA	NA	Murdoch University	Escherichia coli	NA	NA	NA	NA	NA	NA	NA	PRJNA720242	SRP313741	NA	SAMN18642980	SRS8652845	2021-04-07	2021-04-07	ESC_UA9263AA	Assembled	326713	5092669	60	61975	ESC_VB7166AA_AS	SRR14160859;ILLUMINA;Paired;;SRX10529353	163260	163260	163260	163260	163260	163260	31451	9824	4221	2745
SRR14160861	ESC_UA9265AA	5	SRR14160861;ILLUMINA;Paired;;SRX10529351	2019	NA	NA	NA	Oceania	Australia	NA	NA	NA	NA	NA	NA	Murdoch University	Escherichia coli	NA	NA	NA	NA	NA	NA	NA	PRJNA720242	SRP313741	NA	SAMN18642978	SRS8652844	2021-04-07	2021-04-07	ESC_UA9265AA	Assembled	73078	5035653	186	91828	ESC_VB7164AA_AS	SRR14160861;ILLUMINA;Paired;;SRX10529351	163262	163262	163262	163262	163262	163262	163262	163262	13	13
SRR14160862	ESC_UA9266AA	1	SRR14160862;ILLUMINA;Paired;;SRX10529350	2019	NA	NA	NA	Oceania	Australia	NA	NA	NA	NA	NA	NA	Murdoch University	Escherichia coli	NA	NA	NA	NA	NA	NA	NA	PRJNA720242	SRP313741	NA	SAMN18642915	SRS8652843	2021-04-07	2021-04-07	ESC_UA9266AA	Assembled	189816	5151030	133	152123	ESC_VB7163AA_AS	SRR14160862;ILLUMINA;Paired;;SRX10529350	163263	163263	163263	163263	163263	114607	114607	114607	114607	138
SRR14160866	ESC_UA9270AA	4	SRR14160866;ILLUMINA;Paired;;SRX10529346	2019	NA	NA	NA	Oceania	Australia	NA	NA	NA	NA	NA	NA	Murdoch University	Escherichia coli	NA	NA	NA	NA	NA	NA	NA	PRJNA720242	SRP313741	NA	SAMN18642974	SRS8652839	2021-04-07	2021-04-07	ESC_UA9270AA	Assembled	71187	5032023	184	94896	ESC_VB7159AA_AS	SRR14160866;ILLUMINA;Paired;;SRX10529346	163274	163274	163274	163262	163262	163262	163262	163262	13	13
SRR14160867	ESC_UA9271AA	7	SRR14160867;ILLUMINA;Paired;;SRX10529345	2019	NA	NA	NA	Oceania	Australia	NA	NA	NA	NA	NA	NA	Murdoch University	Escherichia coli	NA	NA	NA	NA	NA	NA	NA	PRJNA720242	SRP313741	NA	SAMN18642973	SRS8652838	2021-04-07	2021-04-07	ESC_UA9271AA	Assembled	158963	5302966	113	119600	ESC_VB7158AA_AS	SRR14160867;ILLUMINA;Paired;;SRX10529345	139636	139636	139636	139636	139636	139636	139636	116138	116138	33666
SRR14160868	ESC_UA9272AA	6	SRR14160868;ILLUMINA;Paired;;SRX10529344	2019	NA	NA	NA	Oceania	Australia	NA	NA	NA	NA	NA	NA	Murdoch University	Escherichia coli	NA	NA	NA	NA	NA	NA	NA	PRJNA720242	SRP313741	NA	SAMN18642972	SRS8652837	2021-04-07	2021-04-07	ESC_UA9272AA	Assembled	109031	4912238	108	38671	ESC_VB7157AA_AS	SRR14160868;ILLUMINA;Paired;;SRX10529344	163266	163266	163266	163266	163266	163266	2718	164	164	80
SRR14160869	ESC_UA9273AA	2	SRR14160869;ILLUMINA;Paired;;SRX10529343	2019	NA	NA	NA	Oceania	Australia	NA	NA	NA	NA	NA	NA	Murdoch University	Escherichia coli	NA	NA	NA	NA	NA	NA	NA	PRJNA720242	SRP313741	NA	SAMN18642971	SRS8652836	2021-04-07	2021-04-07	ESC_UA9273AA	Assembled	60639	5091958	198	147280	ESC_VB7156AA_AS	SRR14160869;ILLUMINA;Paired;;SRX10529343	163267	163267	163267	163267	163260	163260	31451	9824	4221	2745
SRR14160871	ESC_UA9275AA	1	SRR14160871;ILLUMINA;Paired;;SRX10529341	2019	NA	NA	NA	Oceania	Australia	NA	NA	NA	NA	NA	NA	Murdoch University	Escherichia coli	NA	NA	NA	NA	NA	NA	NA	PRJNA720242	SRP313741	NA	SAMN18642969	SRS8652834	2021-04-07	2021-04-07	ESC_UA9275AA	Assembled	152242	5111597	113	112684	ESC_VB7154AA_AS	SRR14160871;ILLUMINA;Paired;;SRX10529341	163270	163270	163270	163256	163256	163256	141514	164	164	80
SRR14160872	ESC_UA9276AA	8	SRR14160872;ILLUMINA;Paired;;SRX10529340	2019	NA	NA	NA	Oceania	Australia	NA	NA	NA	NA	NA	NA	Murdoch University	Escherichia coli	NA	NA	NA	NA	NA	NA	NA	PRJNA720242	SRP313741	NA	SAMN18642968	SRS8652832	2021-04-07	2021-04-07	ESC_UA9276AA	Assembled	59427	5268533	183	226162	ESC_VB7153AA_AS	SRR14160872;ILLUMINA;Paired;;SRX10529340	163265	163265	163265	163265	163265	163265	163265	22610	15986	82
SRR14160873	ESC_UA9277AA	8	SRR14160873;ILLUMINA;Paired;;SRX10529339	2019	NA	NA	NA	Oceania	Australia	NA	NA	NA	NA	NA	NA	Murdoch University	Escherichia coli	NA	NA	NA	NA	NA	NA	NA	PRJNA720242	SRP313741	NA	SAMN18642914	SRS8652833	2021-04-07	2021-04-07	ESC_UA9277AA	Assembled	192671	4757145	89	56155	ESC_VB7152AA_AS	SRR14160873;ILLUMINA;Paired;;SRX10529339	163336	163336	163276	163276	163276	135963	29614	176	176	176
SRR14160874	ESC_UA9278AA	7	SRR14160874;ILLUMINA;Paired;;SRX10529338	2019	NA	NA	NA	Oceania	Australia	NA	NA	NA	NA	NA	NA	Murdoch University	Escherichia coli	NA	NA	NA	NA	NA	NA	NA	PRJNA720242	SRP313741	NA	SAMN18642967	SRS8652830	2021-04-07	2021-04-07	ESC_UA9278AA	Assembled	30994	5115905	330	130410	ESC_VB7151AA_AS	SRR14160874;ILLUMINA;Paired;;SRX10529338	163332	163332	163332	163332	163332	163279	163279	7695	7695	2722
SRR14160875	ESC_UA9279AA	2	SRR14160875;ILLUMINA;Paired;;SRX10529337	2019	NA	NA	NA	Oceania	Australia	NA	NA	NA	NA	NA	NA	Murdoch University	Escherichia coli	NA	NA	NA	NA	NA	NA	NA	PRJNA720242	SRP313741	NA	SAMN18642966	SRS8652831	2021-04-07	2021-04-07	ESC_UA9279AA	Assembled	144546	5330630	165	54787	ESC_VB7150AA_AS	SRR14160875;ILLUMINA;Paired;;SRX10529337	163272	163272	163272	163272	163272	163272	163244	163244	5	5
SRR14160876	ESC_UA9280AA	6	SRR14160876;ILLUMINA;Paired;;SRX10529336	2019	NA	NA	NA	Oceania	Australia	NA	NA	NA	NA	NA	NA	Murdoch University	Escherichia coli	NA	NA	NA	NA	NA	NA	NA	PRJNA720242	SRP313741	NA	SAMN18642965	SRS8652828	2021-04-07	2021-04-07	ESC_UA9280AA	Assembled	196894	5064202	75	66605	ESC_VB7149AA_AS	SRR14160876;ILLUMINA;Paired;;SRX10529336	163269	163269	163269	163269	163269	152850	9355	162	162	162
SRR14160877	ESC_UA9281AA	3	SRR14160877;ILLUMINA;Paired;;SRX10529335	2019	NA	NA	NA	Oceania	Australia	NA	NA	NA	NA	NA	NA	Murdoch University	Escherichia coli	NA	NA	NA	NA	NA	NA	NA	PRJNA720242	SRP313741	NA	SAMN18642964	SRS8652829	2021-04-07	2021-04-07	ESC_UA9281AA	Assembled	108677	5028744	147	40144	ESC_VB7148AA_AS	SRR14160877;ILLUMINA;Paired;;SRX10529335	163271	163271	163271	163271	163271	163271	156882	164	164	80
SRR14160878	ESC_UA9282AA	1	SRR14160878;ILLUMINA;Paired;;SRX10529334	2019	NA	NA	NA	Oceania	Australia	NA	NA	NA	NA	NA	NA	Murdoch University	Escherichia coli	NA	NA	NA	NA	NA	NA	NA	PRJNA720242	SRP313741	NA	SAMN18642963	SRS8652827	2021-04-07	2021-04-07	ESC_UA9282AA	Assembled	126904	4696511	69	60871	ESC_VB7147AA_AS	SRR14160878;ILLUMINA;Paired;;SRX10529334	163275	163275	163275	163275	163275	163275	142015	28253	28253	13
SRR14160879	ESC_UA9283AA	5	SRR14160879;ILLUMINA;Paired;;SRX10529333	2019	NA	NA	NA	Oceania	Australia	NA	NA	NA	NA	NA	NA	Murdoch University	Escherichia coli	NA	NA	NA	NA	NA	NA	NA	PRJNA720242	SRP313741	NA	SAMN18642962	SRS8652826	2021-04-07	2021-04-07	ESC_UA9283AA	Assembled	87063	5074319	137	21657	ESC_VB7146AA_AS	SRR14160879;ILLUMINA;Paired;;SRX10529333	141553	141553	141553	141553	139637	139637	139637	3840	3609	13
SRR14160880	ESC_UA9284AA	6	SRR14160880;ILLUMINA;Paired;;SRX10529332	2019	NA	NA	NA	Oceania	Australia	NA	NA	NA	NA	NA	NA	Murdoch University	Escherichia coli	NA	NA	NA	NA	NA	NA	NA	PRJNA720242	SRP313741	NA	SAMN18642961	SRS8652825	2021-04-07	2021-04-07	ESC_UA9284AA	Assembled	217240	4975320	73	210714	ESC_VB7145AA_AS	SRR14160880;ILLUMINA;Paired;;SRX10529332	163273	163273	163269	163269	163269	152850	9355	162	162	162
SRR14160881	ESC_UA9285AA	2	SRR14160881;ILLUMINA;Paired;;SRX10529331	2019	NA	NA	NA	Oceania	Australia	NA	NA	NA	NA	NA	NA	Murdoch University	Escherichia coli	NA	NA	NA	NA	NA	NA	NA	PRJNA720242	SRP313741	NA	SAMN18642960	SRS8652824	2021-04-07	2021-04-07	ESC_UA9285AA	Assembled	75200	5036425	233	200852	ESC_VB7144AA_AS	SRR14160881;ILLUMINA;Paired;;SRX10529331	163339	163339	163339	163339	163232	163232	163232	163232	145680	13
SRR14160882	ESC_UA9286AA	1	SRR14160882;ILLUMINA;Paired;;SRX10529330	2019	NA	NA	NA	Oceania	Australia	NA	NA	NA	NA	NA	NA	Murdoch University	Escherichia coli	NA	NA	NA	NA	NA	NA	NA	PRJNA720242	SRP313741	NA	SAMN18642959	SRS8652823	2021-04-07	2021-04-07	ESC_UA9286AA	Assembled	53455	4879833	199	187637	ESC_VB7143AA_AS	SRR14160882;ILLUMINA;Paired;;SRX10529330	163278	163278	163278	163278	163278	163278	163278	5984	13	13
SRR14160883	ESC_UA9287AA	5	SRR14160883;ILLUMINA;Paired;;SRX10529329	2019	NA	NA	NA	Oceania	Australia	NA	NA	NA	NA	NA	NA	Murdoch University	Escherichia coli	NA	NA	NA	NA	NA	NA	NA	PRJNA720242	SRP313741	NA	SAMN18642958	SRS8652821	2021-04-07	2021-04-07	ESC_UA9287AA	Assembled	41495	5069041	249	185377	ESC_VB7142AA_AS	SRR14160883;ILLUMINA;Paired;;SRX10529329	139637	139637	139637	139637	139637	139637	139637	3840	3609	13
SRR14160884	ESC_UA9288AA	7	SRR14160884;ILLUMINA;Paired;;SRX10529328	2019	NA	NA	NA	Oceania	Australia	NA	NA	NA	NA	NA	NA	Murdoch University	Escherichia coli	NA	NA	NA	NA	NA	NA	NA	PRJNA720242	SRP313741	NA	SAMN18642913	SRS8652822	2021-04-07	2021-04-07	ESC_UA9288AA	Assembled	192679	4759799	85	56072	ESC_VB7141AA_AS	SRR14160884;ILLUMINA;Paired;;SRX10529328	163276	163276	163276	163276	163276	135963	29614	176	176	176
SRR14160885	ESC_UA9289AA	6	SRR14160885;ILLUMINA;Paired;;SRX10529327	2019	NA	NA	NA	Oceania	Australia	NA	NA	NA	NA	NA	NA	Murdoch University	Escherichia coli	NA	NA	NA	NA	NA	NA	NA	PRJNA720242	SRP313741	NA	SAMN18642957	SRS8652819	2021-04-07	2021-04-07	ESC_UA9289AA	Assembled	114376	5150627	123	40921	ESC_VB7140AA_AS	SRR14160885;ILLUMINA;Paired;;SRX10529327	163277	163277	163277	163277	163277	163277	22653	1457	1457	124
SRR14160886	ESC_UA9290AA	3	SRR14160886;ILLUMINA;Paired;;SRX10529326	2019	NA	NA	NA	Oceania	Australia	NA	NA	NA	NA	NA	NA	Murdoch University	Escherichia coli	NA	NA	NA	NA	NA	NA	NA	PRJNA720242	SRP313741	NA	SAMN18642956	SRS8652820	2021-04-07	2021-04-07	ESC_UA9290AA	Assembled	103133	5204037	125	43233	ESC_VB7139AA_AS	SRR14160886;ILLUMINA;Paired;;SRX10529326	163277	163277	163277	163277	163277	163277	22653	1457	1457	124
SRR14160887	ESC_UA9291AA	6	SRR14160887;ILLUMINA;Paired;;SRX10529325	2019	NA	NA	NA	Oceania	Australia	NA	NA	NA	NA	NA	NA	Murdoch University	Escherichia coli	NA	NA	NA	NA	NA	NA	NA	PRJNA720242	SRP313741	NA	SAMN18642955	SRS8652818	2021-04-07	2021-04-07	ESC_UA9291AA	Assembled	53860	5206810	205	165472	ESC_VB7138AA_AS	SRR14160887;ILLUMINA;Paired;;SRX10529325	163283	163283	163283	163283	163280	163280	163280	163231	13	13
SRR14160888	ESC_UA9292AA	5	SRR14160888;ILLUMINA;Paired;;SRX10529324	2019	NA	NA	NA	Oceania	Australia	NA	NA	NA	NA	NA	NA	Murdoch University	Escherichia coli	NA	NA	NA	NA	NA	NA	NA	PRJNA720242	SRP313741	NA	SAMN18642954	SRS8652817	2021-04-07	2021-04-07	ESC_UA9292AA	Assembled	130170	4951624	89	33756	ESC_VB7137AA_AS	SRR14160888;ILLUMINA;Paired;;SRX10529324	163286	163286	163286	163286	163286	163286	163286	34384	6711	6711
SRR14160889	ESC_UA9293AA	4	SRR14160889;ILLUMINA;Paired;;SRX10529323	2019	NA	NA	NA	Oceania	Australia	NA	NA	NA	NA	NA	NA	Murdoch University	Escherichia coli	NA	NA	NA	NA	NA	NA	NA	PRJNA720242	SRP313741	NA	SAMN18642953	SRS8652816	2021-04-07	2021-04-07	ESC_UA9293AA	Assembled	41190	5018379	254	261265	ESC_VB7136AA_AS	SRR14160889;ILLUMINA;Paired;;SRX10529323	163279	163279	163279	163279	163279	163279	163279	7695	7695	2722
SRR14160890	ESC_UA9294AA	1	SRR14160890;ILLUMINA;Paired;;SRX10529322	2019	NA	NA	NA	Oceania	Australia	NA	NA	NA	NA	NA	NA	Murdoch University	Escherichia coli	NA	NA	NA	NA	NA	NA	NA	PRJNA720242	SRP313741	NA	SAMN18642952	SRS8652815	2021-04-07	2021-04-07	ESC_UA9294AA	Assembled	62704	5200975	194	96807	ESC_VB7135AA_AS	SRR14160890;ILLUMINA;Paired;;SRX10529322	163280	163280	163280	163280	163280	163280	163280	163231	13	13
SRR14160891	ESC_UA9295AA	6	SRR14160891;ILLUMINA;Paired;;SRX10529321	2019	NA	NA	NA	Oceania	Australia	NA	NA	NA	NA	NA	NA	Murdoch University	Escherichia coli	NA	NA	NA	NA	NA	NA	NA	PRJNA720242	SRP313741	NA	SAMN18642951	SRS8652814	2021-04-07	2021-04-07	ESC_UA9295AA	Assembled	71613	4898312	126	25154	ESC_VB7134AA_AS	SRR14160891;ILLUMINA;Paired;;SRX10529321	163293	163293	163293	163287	163287	139637	139637	3840	3609	13
SRR14160892	ESC_UA9296AA	1	SRR14160892;ILLUMINA;Paired;;SRX10529320	2019	NA	NA	NA	Oceania	Australia	NA	NA	NA	NA	NA	NA	Murdoch University	Escherichia coli	NA	NA	NA	NA	NA	NA	NA	PRJNA720242	SRP313741	NA	SAMN18642950	SRS8652813	2021-04-07	2021-04-07	ESC_UA9296AA	Assembled	219884	4945696	94	32070	ESC_VB7133AA_AS	SRR14160892;ILLUMINA;Paired;;SRX10529320	163281	163281	163281	163281	163281	163281	163281	163281	163281	1181
SRR14160893	ESC_UA9297AA	8	SRR14160893;ILLUMINA;Paired;;SRX10529319	2019	NA	NA	NA	Oceania	Australia	NA	NA	NA	NA	NA	NA	Murdoch University	Escherichia coli	NA	NA	NA	NA	NA	NA	NA	PRJNA720242	SRP313741	NA	SAMN18642949	SRS8652812	2021-04-07	2021-04-07	ESC_UA9297AA	Assembled	258429	4900533	56	71133	ESC_VB7132AA_AS	SRR14160893;ILLUMINA;Paired;;SRX10529319	163291	163288	163288	163288	163288	163288	163288	163288	13	13
SRR14160894	ESC_UA9298AA	2	SRR14160894;ILLUMINA;Paired;;SRX10529318	2019	NA	NA	NA	Oceania	Australia	NA	NA	NA	NA	NA	NA	Murdoch University	Escherichia coli	NA	NA	NA	NA	NA	NA	NA	PRJNA720242	SRP313741	NA	SAMN18642948	SRS8652811	2021-04-07	2021-04-07	ESC_UA9298AA	Assembled	237629	4813291	60	15508	ESC_VB7131AA_AS	SRR14160894;ILLUMINA;Paired;;SRX10529318	163288	163288	163288	163288	163288	163288	163288	163288	13	13
SRR14160895	ESC_UA9299AA	5	SRR14160895;ILLUMINA;Paired;;SRX10529317	2019	NA	NA	NA	Oceania	Australia	NA	NA	NA	NA	NA	NA	Murdoch University	Escherichia coli	NA	NA	NA	NA	NA	NA	NA	PRJNA720242	SRP313741	NA	SAMN18642912	SRS8652810	2021-04-07	2021-04-07	ESC_UA9299AA	Assembled	84946	4854338	131	80740	ESC_VB7130AA_AS	SRR14160895;ILLUMINA;Paired;;SRX10529317	163284	163284	163284	163284	163284	163284	17308	3922	82	82
SRR14160896	ESC_UA9300AA	7	SRR14160896;ILLUMINA;Paired;;SRX10529316	2019	NA	NA	NA	Oceania	Australia	NA	NA	NA	NA	NA	NA	Murdoch University	Escherichia coli	NA	NA	NA	NA	NA	NA	NA	PRJNA720242	SRP313741	NA	SAMN18642947	SRS8652809	2021-04-07	2021-04-07	ESC_UA9300AA	Assembled	160054	5131748	143	248680	ESC_VB7129AA_AS	SRR14160896;ILLUMINA;Paired;;SRX10529316	163285	163285	163285	163285	163279	163279	163279	7695	7695	2722
SRR14160897	ESC_UA9301AA	5	SRR14160897;ILLUMINA;Paired;;SRX10529315	2019	NA	NA	NA	Oceania	Australia	NA	NA	NA	NA	NA	NA	Murdoch University	Escherichia coli	NA	NA	NA	NA	NA	NA	NA	PRJNA720242	SRP313741	NA	SAMN18642946	SRS8652808	2021-04-07	2021-04-07	ESC_UA9301AA	Assembled	92282	5133705	251	46639	ESC_VB7128AA_AS	SRR14160897;ILLUMINA;Paired;;SRX10529315	163334	163334	163334	163334	163334	163334	163334	163334	3861	3861
SRR14160898	ESC_UA9302AA	4	SRR14160898;ILLUMINA;Paired;;SRX10529314	2019	NA	NA	NA	Oceania	Australia	NA	NA	NA	NA	NA	NA	Murdoch University	Escherichia coli	NA	NA	NA	NA	NA	NA	NA	PRJNA720242	SRP313741	NA	SAMN18642945	SRS8652807	2021-04-07	2021-04-07	ESC_UA9302AA	Assembled	90230	4951664	148	27158	ESC_VB7127AA_AS	SRR14160898;ILLUMINA;Paired;;SRX10529314	163287	163287	163287	163287	163287	139637	139637	3840	3609	13
SRR14160899	ESC_UA9303AA	7	SRR14160899;ILLUMINA;Paired;;SRX10529313	2019	NA	NA	NA	Oceania	Australia	NA	NA	NA	NA	NA	NA	Murdoch University	Escherichia coli	NA	NA	NA	NA	NA	NA	NA	PRJNA720242	SRP313741	NA	SAMN18642944	SRS8652806	2021-04-07	2021-04-07	ESC_UA9303AA	Assembled	104192	4890333	128	93778	ESC_VB7126AA_AS	SRR14160899;ILLUMINA;Paired;;SRX10529313	163289	163289	163289	163289	163289	163289	8332	3556	82	82
SRR14160900	ESC_UA9304AA	6	SRR14160900;ILLUMINA;Paired;;SRX10529312	2019	NA	NA	NA	Oceania	Australia	NA	NA	NA	NA	NA	NA	Murdoch University	Escherichia coli	NA	NA	NA	NA	NA	NA	NA	PRJNA720242	SRP313741	NA	SAMN18642943	SRS8652804	2021-04-07	2021-04-07	ESC_UA9304AA	Assembled	88823	4905187	136	83844	ESC_VB7125AA_AS	SRR14160900;ILLUMINA;Paired;;SRX10529312	163290	163290	163290	163290	163290	163290	163290	5957	651	13
SRR14160902	ESC_UA9306AA	1	SRR14160902;ILLUMINA;Paired;;SRX10529310	2019	NA	NA	NA	Oceania	Australia	NA	NA	NA	NA	NA	NA	Murdoch University	Escherichia coli	NA	NA	NA	NA	NA	NA	NA	PRJNA720242	SRP313741	NA	SAMN18642941	SRS8652803	2021-04-07	2021-04-07	ESC_UA9306AA	Assembled	99305	4954712	157	24900	ESC_VB7123AA_AS	SRR14160902;ILLUMINA;Paired;;SRX10529310	163287	163287	163287	163287	163287	139637	139637	3840	3609	13
SRR14160903	ESC_UA9307AA	5	SRR14160903;ILLUMINA;Paired;;SRX10529309	2019	NA	NA	NA	Oceania	Australia	NA	NA	NA	NA	NA	NA	Murdoch University	Escherichia coli	NA	NA	NA	NA	NA	NA	NA	PRJNA720242	SRP313741	NA	SAMN18642940	SRS8652802	2021-04-07	2021-04-07	ESC_UA9307AA	Assembled	90242	4935275	148	29721	ESC_VB7122AA_AS	SRR14160903;ILLUMINA;Paired;;SRX10529309	163333	163333	163287	163287	163287	139637	139637	3840	3609	13
SRR14160904	ESC_UA9200AA	3	SRR14160904;ILLUMINA;Paired;;SRX10529416	2019	NA	NA	NA	Oceania	Australia	NA	NA	NA	NA	NA	NA	Murdoch University	Escherichia coli	NA	NA	NA	NA	NA	NA	NA	PRJNA720242	SRP313741	NA	SAMN18642939	SRS8652909	2021-04-07	2021-04-07	ESC_UA9200AA	Assembled	171961	4771488	63	12000	ESC_VB7229AA_AS	SRR14160904;ILLUMINA;Paired;;SRX10529416	163221	163221	163221	163221	163221	163221	163221	168	168	168
SRR14160905	ESC_UA9309AA	2	SRR14160905;ILLUMINA;Paired;;SRX10529307	2019	NA	NA	NA	Oceania	Australia	NA	NA	NA	NA	NA	NA	Murdoch University	Escherichia coli	NA	NA	NA	NA	NA	NA	NA	PRJNA720242	SRP313741	NA	SAMN18643008	SRS8652800	2021-04-07	2021-04-07	ESC_UA9309AA	Assembled	116973	4732099	104	63354	ESC_VB7120AA_AS	SRR14160905;ILLUMINA;Paired;;SRX10529307	139642	139642	139642	139642	139642	139642	139642	139642	139642	82
SRR14160906	ESC_UA9310AA	8	SRR14160906;ILLUMINA;Paired;;SRX10529306	2019	NA	NA	NA	Oceania	Australia	NA	NA	NA	NA	NA	NA	Murdoch University	Escherichia coli	NA	NA	NA	NA	NA	NA	NA	PRJNA720242	SRP313741	NA	SAMN18642918	SRS8652799	2021-04-07	2021-04-07	ESC_UA9310AA	Assembled	95784	5093822	120	105876	ESC_VB7119AA_AS	SRR14160906;ILLUMINA;Paired;;SRX10529306	163294	163294	163294	163294	163294	163294	163294	163294	151024	13
SRR14160907	ESC_UA9311AA	3	SRR14160907;ILLUMINA;Paired;;SRX10529305	2019	NA	NA	NA	Oceania	Australia	NA	NA	NA	NA	NA	NA	Murdoch University	Escherichia coli	NA	NA	NA	NA	NA	NA	NA	PRJNA720242	SRP313741	NA	SAMN18642909	SRS8652798	2021-04-07	2021-04-07	ESC_UA9311AA	Assembled	67272	4969938	182	145702	ESC_VB7118AA_AS	SRR14160907;ILLUMINA;Paired;;SRX10529305	163292	163292	163292	163292	163292	163292	163292	5628	13	13
SRR14160908	ESC_UA9312AA	6	SRR14160908;ILLUMINA;Paired;;SRX10529304	2019	NA	NA	NA	Oceania	Australia	NA	NA	NA	NA	NA	NA	Murdoch University	Escherichia coli	NA	NA	NA	NA	NA	NA	NA	PRJNA720242	SRP313741	NA	SAMN18642908	SRS8652797	2021-04-07	2021-04-07	ESC_UA9312AA	Assembled	154700	4698893	76	38784	ESC_VB7117AA_AS	SRR14160908;ILLUMINA;Paired;;SRX10529304	163330	163330	163330	163330	163330	163330	11072	164	164	80
SRR14160909	ESC_UA9314AA	3	SRR14160909;ILLUMINA;Paired;;SRX10529302	2019	NA	NA	NA	Oceania	Australia	NA	NA	NA	NA	NA	NA	Murdoch University	Escherichia coli	NA	NA	NA	NA	NA	NA	NA	PRJNA720242	SRP313741	NA	SAMN18643041	SRS8652794	2021-04-07	2021-04-07	ESC_UA9314AA	Assembled	127292	5089390	194	135045	ESC_VB7115AA_AS	SRR14160909;ILLUMINA;Paired;;SRX10529302	163246	163246	163246	163246	163246	163246	163246	163246	5964	13
SRR14160910	ESC_UA9315AA	1	SRR14160910;ILLUMINA;Paired;;SRX10529301	2019	NA	NA	NA	Oceania	Australia	NA	NA	NA	NA	NA	NA	Murdoch University	Escherichia coli	NA	NA	NA	NA	NA	NA	NA	PRJNA720242	SRP313741	NA	SAMN18643040	SRS8652795	2021-04-07	2021-04-07	ESC_UA9315AA	Assembled	94266	5147235	151	23992	ESC_VB7114AA_AS	SRR14160910;ILLUMINA;Paired;;SRX10529301	163301	163237	163237	163237	163237	163237	163237	163237	163237	1428
SRR14160911	ESC_UA9316AA	8	SRR14160911;ILLUMINA;Paired;;SRX10529300	2019	NA	NA	NA	Oceania	Australia	NA	NA	NA	NA	NA	NA	Murdoch University	Escherichia coli	NA	NA	NA	NA	NA	NA	NA	PRJNA720242	SRP313741	NA	SAMN18643039	SRS8652793	2021-04-07	2021-04-07	ESC_UA9316AA	Assembled	89276	5343497	264	166567	ESC_VB7113AA_AS	SRR14160911;ILLUMINA;Paired;;SRX10529300	163299	163299	163299	163299	163299	163299	163299	163299	3977	82
SRR14160912	ESC_UA9317AA	8	SRR14160912;ILLUMINA;Paired;;SRX10529299	2019	NA	NA	NA	Oceania	Australia	NA	NA	NA	NA	NA	NA	Murdoch University	Escherichia coli	NA	NA	NA	NA	NA	NA	NA	PRJNA720242	SRP313741	NA	SAMN18643038	SRS8652792	2021-04-07	2021-04-07	ESC_UA9317AA	Assembled	195501	5490400	230	129515	ESC_VB7112AA_AS	SRR14160912;ILLUMINA;Paired;;SRX10529299	163298	163298	163298	163298	163298	163298	163298	163298	5	5
SRR14160913	ESC_UA9318AA	7	SRR14160913;ILLUMINA;Paired;;SRX10529298	2019	NA	NA	NA	Oceania	Australia	NA	NA	NA	NA	NA	NA	Murdoch University	Escherichia coli	NA	NA	NA	NA	NA	NA	NA	PRJNA720242	SRP313741	NA	SAMN18642921	SRS8652791	2021-04-07	2021-04-07	ESC_UA9318AA	Assembled	52228	4934649	206	116652	ESC_VB7111AA_AS	SRR14160913;ILLUMINA;Paired;;SRX10529298	163296	163296	163296	163296	163296	163296	163296	5984	13	13
SRR14160914	ESC_UA9319AA	5	SRR14160914;ILLUMINA;Paired;;SRX10529297	2019	NA	NA	NA	Oceania	Australia	NA	NA	NA	NA	NA	NA	Murdoch University	Escherichia coli	NA	NA	NA	NA	NA	NA	NA	PRJNA720242	SRP313741	NA	SAMN18643037	SRS8652789	2021-04-07	2021-04-07	ESC_UA9319AA	Assembled	84183	5189103	241	205678	ESC_VB7110AA_AS	SRR14160914;ILLUMINA;Paired;;SRX10529297	163297	163297	163297	163297	163297	163297	11080	6003	6003	13
SRR14160915	ESC_UA9320AA	7	SRR14160915;ILLUMINA;Paired;;SRX10529296	2019	NA	NA	NA	Oceania	Australia	NA	NA	NA	NA	NA	NA	Murdoch University	Escherichia coli	NA	NA	NA	NA	NA	NA	NA	PRJNA720242	SRP313741	NA	SAMN18643036	SRS8652790	2021-04-07	2021-04-07	ESC_UA9320AA	Assembled	130277	5027286	89	38207	ESC_VB7109AA_AS	SRR14160915;ILLUMINA;Paired;;SRX10529296	163302	163302	163302	163302	163302	163302	163302	42618	1851	1396
SRR14160916	ESC_UA9321AA	6	SRR14160916;ILLUMINA;Paired;;SRX10529295	2019	NA	NA	NA	Oceania	Australia	NA	NA	NA	NA	NA	NA	Murdoch University	Escherichia coli	NA	NA	NA	NA	NA	NA	NA	PRJNA720242	SRP313741	NA	SAMN18643035	SRS8652788	2021-04-07	2021-04-07	ESC_UA9321AA	Assembled	135847	5486079	210	75074	ESC_VB7108AA_AS	SRR14160916;ILLUMINA;Paired;;SRX10529295	163298	163298	163298	163298	163298	163298	163298	163298	5	5
SRR14160917	ESC_UA9322AA	8	SRR14160917;ILLUMINA;Paired;;SRX10529294	2019	NA	NA	NA	Oceania	Australia	NA	NA	NA	NA	NA	NA	Murdoch University	Escherichia coli	NA	NA	NA	NA	NA	NA	NA	PRJNA720242	SRP313741	NA	SAMN18643034	SRS8652787	2021-04-07	2021-04-07	ESC_UA9322AA	Assembled	205433	5243374	100	9771	ESC_VB7107AA_AS	SRR14160917;ILLUMINA;Paired;;SRX10529294	163304	163304	163304	163304	163304	163304	3814	3814	642	642
SRR14160918	ESC_UA9323AA	4	SRR14160918;ILLUMINA;Paired;;SRX10529293	2019	NA	NA	NA	Oceania	Australia	NA	NA	NA	NA	NA	NA	Murdoch University	Escherichia coli	NA	NA	NA	NA	NA	NA	NA	PRJNA720242	SRP313741	NA	SAMN18643033	SRS8652786	2021-04-07	2021-04-07	ESC_UA9323AA	Assembled	48236	4918845	348	184878	ESC_VB7106AA_AS	SRR14160918;ILLUMINA;Paired;;SRX10529293	139635	139635	139635	139635	139635	139635	139635	139635	139635	5959
SRR14160919	ESC_UA9324AA	2	SRR14160919;ILLUMINA;Paired;;SRX10529292	2019	NA	NA	NA	Oceania	Australia	NA	NA	NA	NA	NA	NA	Murdoch University	Escherichia coli	NA	NA	NA	NA	NA	NA	NA	PRJNA720242	SRP313741	NA	SAMN18643032	SRS8652785	2021-04-07	2021-04-07	ESC_UA9324AA	Assembled	94598	5015020	189	91309	ESC_VB7105AA_AS	SRR14160919;ILLUMINA;Paired;;SRX10529292	163306	163306	163306	163306	163306	1241	1241	1241	37	13
SRR14160920	ESC_UA9325AA	8	SRR14160920;ILLUMINA;Paired;;SRX10529291	2019	NA	NA	NA	Oceania	Australia	NA	NA	NA	NA	NA	NA	Murdoch University	Escherichia coli	NA	NA	NA	NA	NA	NA	NA	PRJNA720242	SRP313741	NA	SAMN18643031	SRS8652784	2021-04-07	2021-04-07	ESC_UA9325AA	Assembled	241340	5431331	107	146732	ESC_VB7104AA_AS	SRR14160920;ILLUMINA;Paired;;SRX10529291	163305	163305	163305	163305	163305	163305	8590	8590	1623	1623
SRR14160921	ESC_UA9326AA	8	SRR14160921;ILLUMINA;Paired;;SRX10529290	2019	NA	NA	NA	Oceania	Australia	NA	NA	NA	NA	NA	NA	Murdoch University	Escherichia coli	NA	NA	NA	NA	NA	NA	NA	PRJNA720242	SRP313741	NA	SAMN18643030	SRS8652783	2021-04-07	2021-04-07	ESC_UA9326AA	Assembled	84176	5160882	242	305660	ESC_VB7103AA_AS	SRR14160921;ILLUMINA;Paired;;SRX10529290	163307	163307	163307	163307	163307	163297	11080	6003	6003	13
SRR14160922	ESC_UA9327AA	6	SRR14160922;ILLUMINA;Paired;;SRX10529289	2019	NA	NA	NA	Oceania	Australia	NA	NA	NA	NA	NA	NA	Murdoch University	Escherichia coli	NA	NA	NA	NA	NA	NA	NA	PRJNA720242	SRP313741	NA	SAMN18643029	SRS8652782	2021-04-07	2021-04-07	ESC_UA9327AA	Assembled	168326	4748960	99	67510	ESC_VB7102AA_AS	SRR14160922;ILLUMINA;Paired;;SRX10529289	163303	163303	163303	163303	163303	163228	163221	168	168	168
SRR14160923	ESC_UA9328AA	1	SRR14160923;ILLUMINA;Paired;;SRX10529288	2019	NA	NA	NA	Oceania	Australia	NA	NA	NA	NA	NA	NA	Murdoch University	Escherichia coli	NA	NA	NA	NA	NA	NA	NA	PRJNA720242	SRP313741	NA	SAMN18643028	SRS8652781	2021-04-07	2021-04-07	ESC_UA9328AA	Assembled	104215	5135788	130	26049	ESC_VB7101AA_AS	SRR14160923;ILLUMINA;Paired;;SRX10529288	163308	163308	163308	163308	163308	163308	163308	3556	82	82
SRR14160924	ESC_UA9329AA	7	SRR14160924;ILLUMINA;Paired;;SRX10529287	2019	NA	NA	NA	Oceania	Australia	NA	NA	NA	NA	NA	NA	Murdoch University	Escherichia coli	NA	NA	NA	NA	NA	NA	NA	PRJNA720242	SRP313741	NA	SAMN18642920	SRS8652780	2021-04-07	2021-04-07	ESC_UA9329AA	Assembled	103989	4845394	149	141669	ESC_VB7100AA_AS	SRR14160924;ILLUMINA;Paired;;SRX10529287	163309	163309	163309	163309	163309	163309	59456	2250	867	13
SRR14160925	ESC_UA9330AA	3	SRR14160925;ILLUMINA;Paired;;SRX10529286	2019	NA	NA	NA	Oceania	Australia	NA	NA	NA	NA	NA	NA	Murdoch University	Escherichia coli	NA	NA	NA	NA	NA	NA	NA	PRJNA720242	SRP313741	NA	SAMN18643027	SRS8652779	2021-04-07	2021-04-07	ESC_UA9330AA	Assembled	84155	5155352	232	111398	ESC_VB7099AA_AS	SRR14160925;ILLUMINA;Paired;;SRX10529286	163317	163317	163297	163297	163297	163297	11080	6003	6003	13
SRR14160926	ESC_UA9331AA	2	SRR14160926;ILLUMINA;Paired;;SRX10529285	2019	NA	NA	NA	Oceania	Australia	NA	NA	NA	NA	NA	NA	Murdoch University	Escherichia coli	NA	NA	NA	NA	NA	NA	NA	PRJNA720242	SRP313741	NA	SAMN18643026	SRS8652778	2021-04-07	2021-04-07	ESC_UA9331AA	Assembled	54351	4854706	236	242175	ESC_VB7098AA_AS	SRR14160926;ILLUMINA;Paired;;SRX10529285	142651	142651	142651	142651	139635	139635	139635	139635	139635	5959
SRR14160927	ESC_UA9332AA	6	SRR14160927;ILLUMINA;Paired;;SRX10529284	2019	NA	NA	NA	Oceania	Australia	NA	NA	NA	NA	NA	NA	Murdoch University	Escherichia coli	NA	NA	NA	NA	NA	NA	NA	PRJNA720242	SRP313741	NA	SAMN18643025	SRS8652777	2021-04-07	2021-04-07	ESC_UA9332AA	Assembled	94361	5232600	219	176998	ESC_VB7097AA_AS	SRR14160927;ILLUMINA;Paired;;SRX10529284	163328	163328	163328	163328	163328	163328	163328	155629	4409	13
SRR14160928	ESC_UA9333AA	6	SRR14160928;ILLUMINA;Paired;;SRX10529283	2019	NA	NA	NA	Oceania	Australia	NA	NA	NA	NA	NA	NA	Murdoch University	Escherichia coli	NA	NA	NA	NA	NA	NA	NA	PRJNA720242	SRP313741	NA	SAMN18643024	SRS8652776	2021-04-07	2021-04-07	ESC_UA9333AA	Assembled	211240	4933060	121	31186	ESC_VB7096AA_AS	SRR14160928;ILLUMINA;Paired;;SRX10529283	163313	163313	163313	163313	163313	163313	2756	2756	50	50
SRR14160929	ESC_UA9334AA	4	SRR14160929;ILLUMINA;Paired;;SRX10529282	2019	NA	NA	NA	Oceania	Australia	NA	NA	NA	NA	NA	NA	Murdoch University	Escherichia coli	NA	NA	NA	NA	NA	NA	NA	PRJNA720242	SRP313741	NA	SAMN18643023	SRS8652775	2021-04-07	2021-04-07	ESC_UA9334AA	Assembled	225447	4815415	92	27679	ESC_VB7095AA_AS	SRR14160929;ILLUMINA;Paired;;SRX10529282	163315	163315	163315	163315	163315	163315	38255	29463	29463	29463
SRR14160930	ESC_UA9335AA	1	SRR14160930;ILLUMINA;Paired;;SRX10529281	2019	NA	NA	NA	Oceania	Australia	NA	NA	NA	NA	NA	NA	Murdoch University	Escherichia coli	NA	NA	NA	NA	NA	NA	NA	PRJNA720242	SRP313741	NA	SAMN18643022	SRS8652774	2021-04-07	2021-04-07	ESC_UA9335AA	Assembled	68848	5416316	303	182799	ESC_VB7094AA_AS	SRR14160930;ILLUMINA;Paired;;SRX10529281	163314	163314	163314	163314	163314	163314	163314	5964	5964	13
SRR14160931	ESC_UA9336AA	5	SRR14160931;ILLUMINA;Paired;;SRX10529280	2019	NA	NA	NA	Oceania	Australia	NA	NA	NA	NA	NA	NA	Murdoch University	Escherichia coli	NA	NA	NA	NA	NA	NA	NA	PRJNA720242	SRP313741	NA	SAMN18643021	SRS8652772	2021-04-07	2021-04-07	ESC_UA9336AA	Assembled	82691	4864182	192	83760	ESC_VB7093AA_AS	SRR14160931;ILLUMINA;Paired;;SRX10529280	163312	163312	163312	163312	163312	163312	163312	28603	5989	13
SRR14160932	ESC_UA9337AA	3	SRR14160932;ILLUMINA;Paired;;SRX10529279	2019	NA	NA	NA	Oceania	Australia	NA	NA	NA	NA	NA	NA	Murdoch University	Escherichia coli	NA	NA	NA	NA	NA	NA	NA	PRJNA720242	SRP313741	NA	SAMN18643020	SRS8652773	2021-04-07	2021-04-07	ESC_UA9337AA	Assembled	111444	5168465	123	27258	ESC_VB7092AA_AS	SRR14160932;ILLUMINA;Paired;;SRX10529279	163310	163308	163308	163308	163308	163308	163308	3556	82	82
SRR14160933	ESC_UA9338AA	5	SRR14160933;ILLUMINA;Paired;;SRX10529278	2019	NA	NA	NA	Oceania	Australia	NA	NA	NA	NA	NA	NA	Murdoch University	Escherichia coli	NA	NA	NA	NA	NA	NA	NA	PRJNA720242	SRP313741	NA	SAMN18643019	SRS8652771	2021-04-07	2021-04-07	ESC_UA9338AA	Assembled	102810	5091544	171	173941	ESC_VB7091AA_AS	SRR14160933;ILLUMINA;Paired;;SRX10529278	163311	163311	163311	163311	163311	24862	24862	24862	867	13
SRR14160934	ESC_UA9339AA	3	SRR14160934;ILLUMINA;Paired;;SRX10529277	2019	NA	NA	NA	Oceania	Australia	NA	NA	NA	NA	NA	NA	Murdoch University	Escherichia coli	NA	NA	NA	NA	NA	NA	NA	PRJNA720242	SRP313741	NA	SAMN18643018	SRS8652770	2021-04-07	2021-04-07	ESC_UA9339AA	Assembled	511758	4876681	40	10733	ESC_VB7090AA_AS	SRR14160934;ILLUMINA;Paired;;SRX10529277	163319	163319	163319	163319	163319	163319	118527	118527	152	152
SRR14160935	ESC_UA9340AA	2	SRR14160935;ILLUMINA;Paired;;SRX10529276	2019	NA	NA	NA	Oceania	Australia	NA	NA	NA	NA	NA	NA	Murdoch University	Escherichia coli	NA	NA	NA	NA	NA	NA	NA	PRJNA720242	SRP313741	NA	SAMN18642919	SRS8652769	2021-04-07	2021-04-07	ESC_UA9340AA	Assembled	89535	4903750	134	142478	ESC_VB7089AA_AS	SRR14160935;ILLUMINA;Paired;;SRX10529276	163320	163320	163320	163320	163320	163320	33230	8288	3595	13
SRR14160936	ESC_UA9341AA	1	SRR14160936;ILLUMINA;Paired;;SRX10529275	2019	NA	NA	NA	Oceania	Australia	NA	NA	NA	NA	NA	NA	Murdoch University	Escherichia coli	NA	NA	NA	NA	NA	NA	NA	PRJNA720242	SRP313741	NA	SAMN18643017	SRS8652768	2021-04-07	2021-04-07	ESC_UA9341AA	Assembled	89404	4943342	149	71355	ESC_VB7088AA_AS	SRR14160936;ILLUMINA;Paired;;SRX10529275	163318	163318	163318	163318	163318	163318	163318	8294	3595	13
SRR14160937	ESC_UA9342AA	8	SRR14160937;ILLUMINA;Paired;;SRX10529274	2019	NA	NA	NA	Oceania	Australia	NA	NA	NA	NA	NA	NA	Murdoch University	Escherichia coli	NA	NA	NA	NA	NA	NA	NA	PRJNA720242	SRP313741	NA	SAMN18643016	SRS8652767	2021-04-07	2021-04-07	ESC_UA9342AA	Assembled	211860	4965583	121	151398	ESC_VB7087AA_AS	SRR14160937;ILLUMINA;Paired;;SRX10529274	163316	163316	163316	163281	163281	163281	163281	163281	163281	1181
SRR14160938	ESC_UA9343AA	5	SRR14160938;ILLUMINA;Paired;;SRX10529273	2019	NA	NA	NA	Oceania	Australia	NA	NA	NA	NA	NA	NA	Murdoch University	Escherichia coli	NA	NA	NA	NA	NA	NA	NA	PRJNA720242	SRP313741	NA	SAMN18643015	SRS8652765	2021-04-07	2021-04-07	ESC_UA9343AA	Assembled	149942	4946374	129	104251	ESC_VB7086AA_AS	SRR14160938;ILLUMINA;Paired;;SRX10529273	163322	163322	163322	163322	163322	163322	163322	163322	50	50
SRR14160939	ESC_UA9344AA	6	SRR14160939;ILLUMINA;Paired;;SRX10529272	2019	NA	NA	NA	Oceania	Australia	NA	NA	NA	NA	NA	NA	Murdoch University	Escherichia coli	NA	NA	NA	NA	NA	NA	NA	PRJNA720242	SRP313741	NA	SAMN18643014	SRS8652766	2021-04-07	2021-04-07	ESC_UA9344AA	Assembled	158876	4882889	68	21016	ESC_VB7085AA_AS	SRR14160939;ILLUMINA;Paired;;SRX10529272	163325	163325	163325	163325	163325	163325	163325	13956	5146	1053
SRR14160940	ESC_UA9345AA	6	SRR14160940;ILLUMINA;Paired;;SRX10529271	2019	NA	NA	NA	Oceania	Australia	NA	NA	NA	NA	NA	NA	Murdoch University	Escherichia coli	NA	NA	NA	NA	NA	NA	NA	PRJNA720242	SRP313741	NA	SAMN18643013	SRS8652764	2021-04-07	2021-04-07	ESC_UA9345AA	Assembled	75003	4847592	112	65053	ESC_VB7084AA_AS	SRR14160940;ILLUMINA;Paired;;SRX10529271	163324	163324	163324	163324	163324	163321	163321	31717	651	13
SRR14160941	ESC_UA9346AA	1	SRR14160941;ILLUMINA;Paired;;SRX10529270	2019	NA	NA	NA	Oceania	Australia	NA	NA	NA	NA	NA	NA	Murdoch University	Escherichia coli	NA	NA	NA	NA	NA	NA	NA	PRJNA720242	SRP313741	NA	SAMN18643012	SRS8652763	2021-04-07	2021-04-07	ESC_UA9346AA	Assembled	135998	5041546	146	155471	ESC_VB7083AA_AS	SRR14160941;ILLUMINA;Paired;;SRX10529270	163323	163323	163323	163323	163323	163323	95938	2281	1423	1423
SRR14160942	ESC_UA9347AA	5	SRR14160942;ILLUMINA;Paired;;SRX10529269	2019	NA	NA	NA	Oceania	Australia	NA	NA	NA	NA	NA	NA	Murdoch University	Escherichia coli	NA	NA	NA	NA	NA	NA	NA	PRJNA720242	SRP313741	NA	SAMN18643011	SRS8652762	2021-04-07	2021-04-07	ESC_UA9347AA	Assembled	41410	4839742	250	232021	ESC_VB7082AA_AS	SRR14160942;ILLUMINA;Paired;;SRX10529269	163321	163321	163321	163321	163321	163321	163321	31717	651	13
SRR14160943	ESC_UA9348AA	1	SRR14160943;ILLUMINA;Paired;;SRX10529268	2019	NA	NA	NA	Oceania	Australia	NA	NA	NA	NA	NA	NA	Murdoch University	Escherichia coli	NA	NA	NA	NA	NA	NA	NA	PRJNA720242	SRP313741	NA	SAMN18643010	SRS8652761	2021-04-07	2021-04-07	ESC_UA9348AA	Assembled	23199	5002814	433	242769	ESC_VB7081AA_AS	SRR14160943;ILLUMINA;Paired;;SRX10529268	163349	163349	163349	163349	163349	163271	156882	164	164	80
SRR14160944	ESC_UA9349AA	5	SRR14160944;ILLUMINA;Paired;;SRX10529267	2019	NA	NA	NA	Oceania	Australia	NA	NA	NA	NA	NA	NA	Murdoch University	Escherichia coli	NA	NA	NA	NA	NA	NA	NA	PRJNA720242	SRP313741	NA	SAMN18643007	SRS8652759	2021-04-07	2021-04-07	ESC_UA9349AA	Assembled	76857	5170106	208	118779	ESC_VB7080AA_AS	SRR14160944;ILLUMINA;Paired;;SRX10529267	163329	163329	163329	163329	163249	163249	149537	32213	17303	13
SRR14160945	ESC_UA9308AA	7	SRR14160945;ILLUMINA;Paired;;SRX10529308	2019	NA	NA	NA	Oceania	Australia	NA	NA	NA	NA	NA	NA	Murdoch University	Escherichia coli	NA	NA	NA	NA	NA	NA	NA	PRJNA720242	SRP313741	NA	SAMN18643009	SRS8652801	2021-04-07	2021-04-07	ESC_UA9308AA	Assembled	196846	5064382	128	23534	ESC_VB7121AA_AS	SRR14160945;ILLUMINA;Paired;;SRX10529308	163295	163295	163295	163295	163295	163295	163250	164	164	80
SRR14160946	ESC_UA9350AA	2	SRR14160946;ILLUMINA;Paired;;SRX10529266	2019	NA	NA	NA	Oceania	Australia	NA	NA	NA	NA	NA	NA	Murdoch University	Escherichia coli	NA	NA	NA	NA	NA	NA	NA	PRJNA720242	SRP313741	NA	SAMN18643006	SRS8652760	2021-04-07	2021-04-07	ESC_UA9350AA	Assembled	147456	5083697	94	22857	ESC_VB7079AA_AS	SRR14160946;ILLUMINA;Paired;;SRX10529266	163331	163331	163331	163331	163331	163331	163331	122494	13	13
SRR1554983	ESC_DA9385AA	O157 SvETEC	SRR1554983;ILLUMINA;Paired;;SRX683567	2009	9	NA	NA	Oceania	Australia	NA	NA	NA	NA	NA	NA	ithree institute	Escherichia coli	NA	O157	NA	NA	NA	NA	NA	PRJNA256255	SRP045613	NA	SAMN02941915	SRS686761	2016-07-01	2015-01-09	ESC_DA9385AA	Assembled	95809	5543605	326	8711	ESC_HA2000AA_AS	SRR1554983;ILLUMINA;Paired;;SRX683567	23458	23458	23458	23458	23458	23458	23458	136	136	5
SRR1554984	ESC_DA9381AA	O157:K88 734/3	SRR1554984;ILLUMINA;Paired;;SRX684195	1999	NA	NA	NA	Oceania	Australia	NA	NA	NA	NA	NA	NA	ithree institute	Escherichia coli	NA	O157	NA	NA	NA	NA	NA	PRJNA256256	SRP045646	NA	SAMN02941916	SRS687362	2016-07-01	2015-01-09	ESC_DA9381AA	Assembled	104365	5433418	260	28349	ESC_HA2002AA_AS	SRR1554984;ILLUMINA;Paired;;SRX684195	23474	23474	23474	23474	23458	23458	23458	136	136	5
SRR8285370	ESC_KA7850AA	F2_14D	SRR8285370;OXFORD_NANOPORE;Single;;SRX5100116,SRR8285372;ILLUMINA;Paired;;SRX5100114	2007	NA	NA	NA	Oceania	Australia	New South Wales	NA	NA	NA	NA	NA	The ithree institute	Escherichia coli	NA	NA	NA	NA	NA	NA	NA	PRJNA508590	SRP172722	NA	SAMN10525366	SRS4110431	2018-12-06	2018-12-06	ESC_KA7850AA	Assembled	189173	5412742	157	23408	ESC_VA3130AA_AS	SRR8285370;OXFORD_NANOPORE;Single;;SRX5100116,SRR8285372;ILLUMINA;Paired;;SRX5100114	79906	79906	79906	79906	79906	1313	58	7	7	7
ERR3393038	ESC_TA9751AA	EC-17/004	ERR3393038;ILLUMINA;Paired;300;ERX3416902	2017	NA	NA	NA	Europe	Austria	NA	NA	NA	NA	47.5162	14.5501	Centre for Genomic Epidemiology, National Food Institute, Technical University of Denmark (DTU), Denmark	Escherichia coli	NA	NA	NA	NA	NA	NA	NA	PRJEB33169	ERP115939	NA	SAMEA5732069	ERS3535372	2021-01-22	2021-01-20	ESC_TA9751AA	Assembled	188857	5041237	144	132063	ESC_UB3791AA_AS	ERR3393038;ILLUMINA;Paired;300;ERX3416902	157029	157029	157029	157029	157029	157029	4578	164	164	80
ERR2019090	ESC_GA7608AA	EC-15/149	ERR2019090;ILLUMINA;Paired;558;ERX2078342	2015	NA	NA	NA	Europe	Austria	NA	NA	NA	NA	47.5162	14.5501	Centre for Genomic Epidemiology, National Food Institute, Technical University of Denmark (DTU), Denmark	Escherichia coli	NA	NA	NA	NA	NA	NA	NA	PRJEB21546	ERP023807	NA	SAMEA104142809	ERS1801827	2017-06-30	2017-06-29	ESC_GA7608AA	Assembled	269259	4970535	102	942	ESC_OA1195AA_AS	ERR2019090;ILLUMINA;Paired;558;ERX2078342	47892	47892	47892	47892	47892	21695	2011	50	50	50
ERR2019091	ESC_GA7607AA	ESBL-15/0019	ERR2019091;ILLUMINA;Paired;614;ERX2078343	2015	NA	NA	NA	Europe	Austria	NA	NA	NA	NA	47.5162	14.5501	Centre for Genomic Epidemiology, National Food Institute, Technical University of Denmark (DTU), Denmark	Escherichia coli	NA	NA	NA	NA	NA	NA	NA	PRJEB21546	ERP023807	NA	SAMEA104142810	ERS1801828	2017-06-30	2017-06-29	ESC_GA7607AA	Assembled	152095	4707580	100	1383	ESC_OA1196AA_AS	ERR2019091;ILLUMINA;Paired;614;ERX2078343	47891	47891	47891	47891	47891	47891	47891	47891	651	13
ERR2019092	ESC_GA7606AA	ESBL-15/0036	ERR2019092;ILLUMINA;Paired;628;ERX2078344	2015	NA	NA	NA	Europe	Austria	NA	NA	NA	NA	47.5162	14.5501	Centre for Genomic Epidemiology, National Food Institute, Technical University of Denmark (DTU), Denmark	Escherichia coli	NA	NA	NA	NA	NA	NA	NA	PRJEB21546	ERP023807	NA	SAMEA104142811	ERS1801829	2017-06-30	2017-06-29	ESC_GA7606AA	Assembled	179338	4599472	80	745	ESC_OA1197AA_AS	ERR2019092;ILLUMINA;Paired;628;ERX2078344	47876	47876	47876	47876	47876	47876	47876	10722	4920	4920
ERR2019094	ESC_GA7604AA	ESBL-15/0041	ERR2019094;ILLUMINA;Paired;545;ERX2078346	2015	NA	NA	NA	Europe	Austria	NA	NA	NA	NA	47.5162	14.5501	Centre for Genomic Epidemiology, National Food Institute, Technical University of Denmark (DTU), Denmark	Escherichia coli	NA	NA	NA	NA	NA	NA	NA	PRJEB21546	ERP023807	NA	SAMEA104142813	ERS1801831	2017-06-30	2017-06-29	ESC_GA7604AA	Assembled	174644	5229355	146	1346	ESC_OA1199AA_AS	ERR2019094;ILLUMINA;Paired;545;ERX2078346	47875	47875	47875	47875	47875	47875	47875	50	50	50
ERR2019095	ESC_GA7603AA	ESBL-15/0162 WH	ERR2019095;ILLUMINA;Paired;706;ERX2078347	2015	NA	NA	NA	Europe	Austria	NA	NA	NA	NA	47.5162	14.5501	Centre for Genomic Epidemiology, National Food Institute, Technical University of Denmark (DTU), Denmark	Escherichia coli	NA	NA	NA	NA	NA	NA	NA	PRJEB21546	ERP023807	NA	SAMEA104142814	ERS1801832	2017-06-30	2017-06-29	ESC_GA7603AA	Assembled	171344	4780391	109	828	ESC_OA1200AA_AS	ERR2019095;ILLUMINA;Paired;706;ERX2078347	47889	47889	47889	47889	47889	41905	41905	164	164	80
ERR2019096	ESC_GA7602AA	ESBL-15/0220	ERR2019096;ILLUMINA;Paired;300;ERX2078348	2015	NA	NA	NA	Europe	Austria	NA	NA	NA	NA	47.5162	14.5501	Centre for Genomic Epidemiology, National Food Institute, Technical University of Denmark (DTU), Denmark	Escherichia coli	NA	NA	NA	NA	NA	NA	NA	PRJEB21546	ERP023807	NA	SAMEA104142815	ERS1801833	2017-06-30	2017-06-29	ESC_GA7602AA	Assembled	211822	5119866	140	1796	ESC_OA1201AA_AS	ERR2019096;ILLUMINA;Paired;300;ERX2078348	47922	47922	47922	47922	47922	47922	47922	164	164	80
ERR2019097	ESC_GA7601AA	ESBL-15/0236	ERR2019097;ILLUMINA;Paired;574;ERX2078349	2015	NA	NA	NA	Europe	Austria	NA	NA	NA	NA	47.5162	14.5501	Centre for Genomic Epidemiology, National Food Institute, Technical University of Denmark (DTU), Denmark	Escherichia coli	NA	NA	NA	NA	NA	NA	NA	PRJEB21546	ERP023807	NA	SAMEA104142816	ERS1801834	2017-06-30	2017-06-29	ESC_GA7601AA	Assembled	150846	4862601	95	1314	ESC_OA1202AA_AS	ERR2019097;ILLUMINA;Paired;574;ERX2078349	47888	47888	47888	47888	47888	47888	47888	34830	2131	13
ERR3393039	ESC_TA9750AA	EC-17/021	ERR3393039;ILLUMINA;Paired;300;ERX3416903	2017	NA	NA	NA	Europe	Austria	NA	NA	NA	NA	47.5162	14.5501	Centre for Genomic Epidemiology, National Food Institute, Technical University of Denmark (DTU), Denmark	Escherichia coli	NA	NA	NA	NA	NA	NA	NA	PRJEB33169	ERP115939	NA	SAMEA5732070	ERS3535373	2021-01-22	2021-01-20	ESC_TA9750AA	Assembled	128777	5094317	205	33914	ESC_UB3792AA_AS	ERR3393039;ILLUMINA;Paired;300;ERX3416903	157028	157028	157028	157028	157028	151142	6008	6008	6008	13
ERR3393040	ESC_TA9749AA	EC-17/152	ERR3393040;ILLUMINA;Paired;300;ERX3416904	2017	NA	NA	NA	Europe	Austria	NA	NA	NA	NA	47.5162	14.5501	Centre for Genomic Epidemiology, National Food Institute, Technical University of Denmark (DTU), Denmark	Escherichia coli	NA	NA	NA	NA	NA	NA	NA	PRJEB33169	ERP115939	NA	SAMEA5732071	ERS3535374	2021-01-22	2021-01-20	ESC_TA9749AA	Assembled	149885	5173799	142	31192	ESC_UB3793AA_AS	ERR3393040;ILLUMINA;Paired;300;ERX3416904	157027	157027	157027	157027	157027	157027	157027	50	50	50
ERR3393042	ESC_TA9747AA	EC-17/212	ERR3393042;ILLUMINA;Paired;300;ERX3416906	2017	NA	NA	NA	Europe	Austria	NA	NA	NA	NA	47.5162	14.5501	Centre for Genomic Epidemiology, National Food Institute, Technical University of Denmark (DTU), Denmark	Escherichia coli	NA	NA	NA	NA	NA	NA	NA	PRJEB33169	ERP115939	NA	SAMEA5732073	ERS3535376	2021-01-22	2021-01-20	ESC_TA9747AA	Assembled	203466	4844782	81	17529	ESC_UB3795AA_AS	ERR3393042;ILLUMINA;Paired;300;ERX3416906	157025	157025	157025	157025	157025	157025	114838	1060	106	106
ERR3393044	ESC_TA9745AA	ESBL-17/0178	ERR3393044;ILLUMINA;Paired;300;ERX3416908	2017	NA	NA	NA	Europe	Austria	NA	NA	NA	NA	47.5162	14.5501	Centre for Genomic Epidemiology, National Food Institute, Technical University of Denmark (DTU), Denmark	Escherichia coli	NA	NA	NA	NA	NA	NA	NA	PRJEB33169	ERP115939	NA	SAMEA5732075	ERS3535378	2021-01-22	2021-01-20	ESC_TA9745AA	Assembled	185893	4995697	97	24372	ESC_UB3797AA_AS	ERR3393044;ILLUMINA;Paired;300;ERX3416908	157023	157023	157023	157023	157023	157023	14017	1131	1131	1131
ERR3393045	ESC_TA9744AA	ESBL-17/0254	ERR3393045;ILLUMINA;Paired;300;ERX3416909	2017	NA	NA	NA	Europe	Austria	NA	NA	NA	NA	47.5162	14.5501	Centre for Genomic Epidemiology, National Food Institute, Technical University of Denmark (DTU), Denmark	Escherichia coli	NA	NA	NA	NA	NA	NA	NA	PRJEB33169	ERP115939	NA	SAMEA5732076	ERS3535379	2021-01-22	2021-01-20	ESC_TA9744AA	Assembled	249649	5109824	68	13775	ESC_UB3798AA_AS	ERR3393045;ILLUMINA;Paired;300;ERX3416909	157022	157022	157022	157022	157022	157022	26073	26073	26073	2206
ERR3393046	ESC_TA9743AA	ESBL-17/0371	ERR3393046;ILLUMINA;Paired;300;ERX3416910	2017	NA	NA	NA	Europe	Austria	NA	NA	NA	NA	47.5162	14.5501	Centre for Genomic Epidemiology, National Food Institute, Technical University of Denmark (DTU), Denmark	Escherichia coli	NA	NA	NA	NA	NA	NA	NA	PRJEB33169	ERP115939	NA	SAMEA5732077	ERS3535380	2021-01-22	2021-01-20	ESC_TA9743AA	Assembled	178565	5201445	89	17558	ESC_UB3799AA_AS	ERR3393046;ILLUMINA;Paired;300;ERX3416910	157021	157021	157021	157021	157021	157021	21246	21246	24	5
ERR3393050	ESC_TA9739AA	ESBL-17/0771	ERR3393050;ILLUMINA;Paired;300;ERX3416914	2017	NA	NA	NA	Europe	Austria	NA	NA	NA	NA	47.5162	14.5501	Centre for Genomic Epidemiology, National Food Institute, Technical University of Denmark (DTU), Denmark	Escherichia coli	NA	NA	NA	NA	NA	NA	NA	PRJEB33169	ERP115939	NA	SAMEA5732081	ERS3535384	2021-01-22	2021-01-20	ESC_TA9739AA	Assembled	118423	5144142	157	42974	ESC_UB3803AA_AS	ERR3393050;ILLUMINA;Paired;300;ERX3416914	157017	157017	157017	157017	157017	157017	157017	157017	136	5
ERR3393051	ESC_TA9738AA	ESBL-17/0909	ERR3393051;ILLUMINA;Paired;300;ERX3416915	2017	NA	NA	NA	Europe	Austria	NA	NA	NA	NA	47.5162	14.5501	Centre for Genomic Epidemiology, National Food Institute, Technical University of Denmark (DTU), Denmark	Escherichia coli	NA	NA	NA	NA	NA	NA	NA	PRJEB33169	ERP115939	NA	SAMEA5732082	ERS3535385	2021-01-22	2021-01-20	ESC_TA9738AA	Assembled	134587	4963763	134	27456	ESC_UB3804AA_AS	ERR3393051;ILLUMINA;Paired;300;ERX3416915	157016	157016	157016	157016	2776	2776	1186	1186	106	106
ERR2019100	ESC_GA7598AA	1508473 1STR1-Eco 130	ERR2019100;ILLUMINA;Paired;510;ERX2078352	2015	NA	NA	NA	Europe	Belgium	NA	NA	NA	NA	50.5039	4.46994	Centre for Genomic Epidemiology, National Food Institute, Technical University of Denmark (DTU), Denmark	Escherichia coli	NA	NA	NA	NA	NA	NA	NA	PRJEB21546	ERP023807	NA	SAMEA104142819	ERS1801837	2017-06-30	2017-06-29	ESC_GA7598AA	Assembled	95805	5091460	133	1283	ESC_OA1205AA_AS	ERR2019100;ILLUMINA;Paired;510;ERX2078352	47885	47885	47885	47885	47885	47885	47885	47885	82	82
ERR2019102	ESC_GA7596AA	1508481 1STR1-Eco 138	ERR2019102;ILLUMINA;Paired;630;ERX2078354	2015	NA	NA	NA	Europe	Belgium	NA	NA	NA	NA	50.5039	4.46994	Centre for Genomic Epidemiology, National Food Institute, Technical University of Denmark (DTU), Denmark	Escherichia coli	NA	NA	NA	NA	NA	NA	NA	PRJEB21546	ERP023807	NA	SAMEA104142821	ERS1801839	2017-06-30	2017-06-29	ESC_GA7596AA	Assembled	152643	5196693	194	1588	ESC_OA1207AA_AS	ERR2019102;ILLUMINA;Paired;630;ERX2078354	47883	47883	47883	10515	10515	10515	10515	4929	136	5
ERR2019105	ESC_GA7593AA	1509795 1STR1-Eco 204	ERR2019105;ILLUMINA;Paired;630;ERX2078357	2015	NA	NA	NA	Europe	Belgium	NA	NA	NA	NA	50.5039	4.46994	Centre for Genomic Epidemiology, National Food Institute, Technical University of Denmark (DTU), Denmark	Escherichia coli	NA	NA	NA	NA	NA	NA	NA	PRJEB21546	ERP023807	NA	SAMEA104142824	ERS1801842	2017-06-30	2017-06-29	ESC_GA7593AA	Assembled	102186	4767682	144	1738	ESC_OA1210AA_AS	ERR2019105;ILLUMINA;Paired;630;ERX2078357	47934	47934	47934	47934	47934	47934	47934	47934	651	13
ERR2019108	ESC_GA7590AA	1511104 2STR1-Eco332	ERR2019108;ILLUMINA;Paired;568;ERX2078360	2015	NA	NA	NA	Europe	Belgium	NA	NA	NA	NA	50.5039	4.46995	Centre for Genomic Epidemiology, National Food Institute, Technical University of Denmark (DTU), Denmark	Escherichia coli	NA	NA	NA	NA	NA	NA	NA	PRJEB21546	ERP023807	NA	SAMEA104142827	ERS1801845	2017-06-30	2017-06-29	ESC_GA7590AA	Assembled	236145	5164894	155	1475	ESC_OA1213AA_AS	ERR2019108;ILLUMINA;Paired;568;ERX2078360	47920	47920	47920	47920	47920	47920	47920	47920	47920	5
ERR2019109	ESC_GA7589AA	15290135(S15FP03936)	ERR2019109;ILLUMINA;Paired;667;ERX2078361	2015	NA	NA	NA	Europe	Belgium	NA	NA	NA	NA	50.5039	4.46995	Centre for Genomic Epidemiology, National Food Institute, Technical University of Denmark (DTU), Denmark	Escherichia coli	NA	NA	NA	NA	NA	NA	NA	PRJEB21546	ERP023807	NA	SAMEA104142828	ERS1801846	2017-06-30	2017-06-29	ESC_GA7589AA	Assembled	128100	4947316	146	1343	ESC_OA1214AA_AS	ERR2019109;ILLUMINA;Paired;667;ERX2078361	47919	47919	47919	47919	47919	1269	1169	24	24	5
ERR2019110	ESC_GA7588AA	15460325(S15FP06063)	ERR2019110;ILLUMINA;Paired;702;ERX2078362	2015	NA	NA	NA	Europe	Belgium	NA	NA	NA	NA	50.5039	4.46995	Centre for Genomic Epidemiology, National Food Institute, Technical University of Denmark (DTU), Denmark	Escherichia coli	NA	NA	NA	NA	NA	NA	NA	PRJEB21546	ERP023807	NA	SAMEA104142829	ERS1801847	2017-06-30	2017-06-29	ESC_GA7588AA	Assembled	140616	5011851	173	759	ESC_OA1215AA_AS	ERR2019110;ILLUMINA;Paired;702;ERX2078362	47918	47918	47918	47918	47918	47918	34431	1339	13	13
ERR3393058	ESC_TA9733AA	S17FP02369	ERR3393058;ILLUMINA;Paired;300;ERX3416922	2017	NA	NA	NA	Europe	Belgium	NA	NA	NA	NA	50.5039	4.46994	Centre for Genomic Epidemiology, National Food Institute, Technical University of Denmark (DTU), Denmark	Escherichia coli	NA	NA	NA	NA	NA	NA	NA	PRJEB33169	ERP115939	NA	SAMEA5732089	ERS3535392	2021-01-22	2021-01-20	ESC_TA9733AA	Assembled	119397	4888520	117	18764	ESC_UB3809AA_AS	ERR3393058;ILLUMINA;Paired;300;ERX3416922	157011	157011	157011	157011	157011	47895	5977	3556	82	82
ERR3393059	ESC_TA9732AA	S17FP02371	ERR3393059;ILLUMINA;Paired;300;ERX3416923	2017	NA	NA	NA	Europe	Belgium	NA	NA	NA	NA	50.5039	4.46994	Centre for Genomic Epidemiology, National Food Institute, Technical University of Denmark (DTU), Denmark	Escherichia coli	NA	NA	NA	NA	NA	NA	NA	PRJEB33169	ERP115939	NA	SAMEA5732090	ERS3535393	2021-01-22	2021-01-20	ESC_TA9732AA	Assembled	116280	4886090	125	120830	ESC_UB3810AA_AS	ERR3393059;ILLUMINA;Paired;300;ERX3416923	157010	157010	157010	157010	157010	157010	157010	5984	13	13
ERR3393060	ESC_TA9731AA	S17FP04084	ERR3393060;ILLUMINA;Paired;300;ERX3416924	2017	NA	NA	NA	Europe	Belgium	NA	NA	NA	NA	50.5039	4.46994	Centre for Genomic Epidemiology, National Food Institute, Technical University of Denmark (DTU), Denmark	Escherichia coli	NA	NA	NA	NA	NA	NA	NA	PRJEB33169	ERP115939	NA	SAMEA5732091	ERS3535394	2021-01-22	2021-01-20	ESC_TA9731AA	Assembled	280352	4779286	43	10879	ESC_UB3811AA_AS	ERR3393060;ILLUMINA;Paired;300;ERX3416924	157009	157009	157009	157009	157009	44084	44084	44084	895	594
ERR3393064	ESC_TA9729AA	S17FP06721	ERR3393064;ILLUMINA;Paired;300;ERX3416928	2017	NA	NA	NA	Europe	Belgium	NA	NA	NA	NA	50.5039	4.46994	Centre for Genomic Epidemiology, National Food Institute, Technical University of Denmark (DTU), Denmark	Escherichia coli	NA	NA	NA	NA	NA	NA	NA	PRJEB33169	ERP115939	NA	SAMEA5732095	ERS3535398	2021-01-22	2021-01-20	ESC_TA9729AA	Assembled	110665	4753753	121	53390	ESC_UB3813AA_AS	ERR3393064;ILLUMINA;Paired;300;ERX3416928	157007	157007	157007	157007	157007	157007	133857	63136	13	13
ERR3393065	ESC_TA9728AA	S17FP08676	ERR3393065;ILLUMINA;Paired;300;ERX3416929	2017	NA	NA	NA	Europe	Belgium	NA	NA	NA	NA	50.5039	4.46994	Centre for Genomic Epidemiology, National Food Institute, Technical University of Denmark (DTU), Denmark	Escherichia coli	NA	NA	NA	NA	NA	NA	NA	PRJEB33169	ERP115939	NA	SAMEA5732096	ERS3535399	2021-01-22	2021-01-20	ESC_TA9728AA	Assembled	113400	5076702	164	18374	ESC_UB3814AA_AS	ERR3393065;ILLUMINA;Paired;300;ERX3416929	157006	157006	157006	157006	33650	8338	1186	1186	106	106
ERR3393068	ESC_TA9725AA	S17FP02909	ERR3393068;ILLUMINA;Paired;300;ERX3416932	2017	NA	NA	NA	Europe	Belgium	NA	NA	NA	NA	50.5039	4.46994	Centre for Genomic Epidemiology, National Food Institute, Technical University of Denmark (DTU), Denmark	Escherichia coli	NA	NA	NA	NA	NA	NA	NA	PRJEB33169	ERP115939	NA	SAMEA5732099	ERS3535402	2021-01-22	2021-01-20	ESC_TA9725AA	Assembled	96625	4770000	115	17373	ESC_UB3817AA_AS	ERR3393068;ILLUMINA;Paired;300;ERX3416932	157003	157003	157003	157003	157003	157003	157003	157003	651	13
ERR3393069	ESC_TA9724AA	S17FP05516	ERR3393069;ILLUMINA;Paired;300;ERX3416933	2017	NA	NA	NA	Europe	Belgium	NA	NA	NA	NA	50.5039	4.46994	Centre for Genomic Epidemiology, National Food Institute, Technical University of Denmark (DTU), Denmark	Escherichia coli	NA	NA	NA	NA	NA	NA	NA	PRJEB33169	ERP115939	NA	SAMEA5732100	ERS3535403	2021-01-22	2021-01-20	ESC_TA9724AA	Assembled	43181	4750479	221	111939	ESC_UB3818AA_AS	ERR3393069;ILLUMINA;Paired;300;ERX3416933	157002	157002	157002	157002	157002	157002	61770	61770	2592	1794
ERR3393076	ESC_TA9717AA	S17FP09816	ERR3393076;ILLUMINA;Paired;300;ERX3416940	2017	NA	NA	NA	Europe	Belgium	NA	NA	NA	NA	50.5039	4.46994	Centre for Genomic Epidemiology, National Food Institute, Technical University of Denmark (DTU), Denmark	Escherichia coli	NA	NA	NA	NA	NA	NA	NA	PRJEB33169	ERP115939	NA	SAMEA5732107	ERS3535410	2021-01-22	2021-01-20	ESC_TA9717AA	Assembled	97898	5282226	189	85621	ESC_UB3825AA_AS	ERR3393076;ILLUMINA;Paired;300;ERX3416940	156995	156995	156995	156995	156995	156995	5075	5075	82	82
ERR3393077	ESC_TA9716AA	S17FP10274	ERR3393077;ILLUMINA;Paired;300;ERX3416941	2017	NA	NA	NA	Europe	Belgium	NA	NA	NA	NA	50.5039	4.46994	Centre for Genomic Epidemiology, National Food Institute, Technical University of Denmark (DTU), Denmark	Escherichia coli	NA	NA	NA	NA	NA	NA	NA	PRJEB33169	ERP115939	NA	SAMEA5732108	ERS3535411	2021-01-22	2021-01-20	ESC_TA9716AA	Assembled	88526	4933473	150	24241	ESC_UB3826AA_AS	ERR3393077;ILLUMINA;Paired;300;ERX3416941	156994	156994	156994	156994	156994	156994	156994	5628	13	13
ERR3393078	ESC_TA9715AA	S17FP10380	ERR3393078;ILLUMINA;Paired;300;ERX3416942	2017	NA	NA	NA	Europe	Belgium	NA	NA	NA	NA	50.5039	4.46994	Centre for Genomic Epidemiology, National Food Institute, Technical University of Denmark (DTU), Denmark	Escherichia coli	NA	NA	NA	NA	NA	NA	NA	PRJEB33169	ERP115939	NA	SAMEA5732109	ERS3535412	2021-01-22	2021-01-20	ESC_TA9715AA	Assembled	231004	5374288	120	117801	ESC_UB3827AA_AS	ERR3393078;ILLUMINA;Paired;300;ERX3416942	156993	156993	156993	156993	156993	1313	58	7	7	7
ERR3393079	ESC_TA9714AA	S17FP03775	ERR3393079;ILLUMINA;Paired;300;ERX3416943	2017	NA	NA	NA	Europe	Belgium	NA	NA	NA	NA	50.5039	4.46994	Centre for Genomic Epidemiology, National Food Institute, Technical University of Denmark (DTU), Denmark	Escherichia coli	NA	NA	NA	NA	NA	NA	NA	PRJEB33169	ERP115939	NA	SAMEA5732110	ERS3535413	2021-01-22	2021-01-20	ESC_TA9714AA	Assembled	120798	4734997	119	22004	ESC_UB3828AA_AS	ERR3393079;ILLUMINA;Paired;300;ERX3416943	156992	156992	156992	156992	156992	156992	156992	156992	651	13
SRR10097429	ESC_QA4273AA	S15FP06257	SRR10097429;ILLUMINA;Paired;;SRX6829404,SRR10097428;OXFORD_NANOPORE;Single;;SRX6829405	2015	NA	NA	NA	Europe	Belgium	Brussels Capital	Bruxelles-Capitale	Arrondissement Brussel-Hoofdstad	NA	NA	NA	Sciensano	Escherichia coli	NA	NA	NA	NA	NA	NA	NA	PRJNA564835	SRP221322	NA	SAMN12724380	SRS5371546	2020-02-14	2020-01-01	ESC_QA4273AA	Assembled	283876	4973791	73	22680	ESC_IB6587AA_AS	SRR10097429;ILLUMINA;Paired;;SRX6829404,SRR10097428;OXFORD_NANOPORE;Single;;SRX6829405	129725	52476	52476	52476	52476	52476	52476	32271	32271	32271
SRR13570476	ESC_UA0053AA	IHIT32304_strain	SRR13570476;ILLUMINA;Paired;;SRX9968700	2015	NA	NA	NA	Europe	Belgium	NA	NA	NA	NA	NA	NA	Robert Koch Institute	Escherichia coli	NA	NA	NA	NA	NA	NA	NA	PRJNA695437	SRP303602	NA	SAMN17614379	SRS8141410	2021-01-29	2021-01-28	ESC_UA0053AA	Assembled	43664	4978621	253	93983	ESC_UB4690AA_AS	SRR13570476;ILLUMINA;Paired;;SRX9968700	157257	157257	157257	157257	157257	157257	157257	87	87	13
SRR13570477	ESC_UA0054AA	IHIT32305_strain	SRR13570477;ILLUMINA;Paired;;SRX9968699	2015	NA	NA	NA	Europe	Belgium	NA	NA	NA	NA	NA	NA	Robert Koch Institute	Escherichia coli	NA	NA	NA	NA	NA	NA	NA	PRJNA695437	SRP303602	NA	SAMN17614378	SRS8141409	2021-01-29	2021-01-28	ESC_UA0054AA	Assembled	70112	5620915	279	93922	ESC_UB4689AA_AS	SRR13570477;ILLUMINA;Paired;;SRX9968699	157258	157258	157258	157258	157258	157258	143	143	143	13
SRR13570478	ESC_UA0055AA	IHIT32397_strain	SRR13570478;ILLUMINA;Paired;;SRX9968698	2015	NA	NA	NA	Europe	Belgium	NA	NA	NA	NA	NA	NA	Robert Koch Institute	Escherichia coli	NA	NA	NA	NA	NA	NA	NA	PRJNA695437	SRP303602	NA	SAMN17614377	SRS8141408	2021-01-29	2021-01-28	ESC_UA0055AA	Assembled	162232	5013970	120	23229	ESC_UB4688AA_AS	SRR13570478;ILLUMINA;Paired;;SRX9968698	157259	157259	157257	157257	157257	157257	157257	87	87	13
SRR13570479	ESC_UA0056AA	IHIT32303_strain	SRR13570479;ILLUMINA;Paired;;SRX9968697	2015	NA	NA	NA	Europe	Belgium	NA	NA	NA	NA	NA	NA	Robert Koch Institute	Escherichia coli	NA	NA	NA	NA	NA	NA	NA	PRJNA695437	SRP303602	NA	SAMN17614376	SRS8141407	2021-01-29	2021-01-28	ESC_UA0056AA	Assembled	51968	5497905	259	98327	ESC_UB4687AA_AS	SRR13570479;ILLUMINA;Paired;;SRX9968697	157260	157260	157260	157260	157260	118379	92199	5025	1797	1797
SRR13570480	ESC_UA0057AA	IHIT32399_strain	SRR13570480;ILLUMINA;Paired;;SRX9968696	2015	NA	NA	NA	Europe	Belgium	NA	NA	NA	NA	NA	NA	Robert Koch Institute	Escherichia coli	NA	NA	NA	NA	NA	NA	NA	PRJNA695437	SRP303602	NA	SAMN17614375	SRS8141406	2021-01-29	2021-01-28	ESC_UA0057AA	Assembled	101168	5681987	193	37629	ESC_UB4686AA_AS	SRR13570480;ILLUMINA;Paired;;SRX9968696	157261	157261	157261	157261	157261	37101	37101	4932	13	13
SRR13570481	ESC_UA0058AA	IHIT32302_strain	SRR13570481;ILLUMINA;Paired;;SRX9968695	2015	NA	NA	NA	Europe	Belgium	NA	NA	NA	NA	NA	NA	Robert Koch Institute	Escherichia coli	NA	NA	NA	NA	NA	NA	NA	PRJNA695437	SRP303602	NA	SAMN17614374	SRS8141405	2021-01-29	2021-01-28	ESC_UA0058AA	Assembled	47137	5657262	295	66608	ESC_UB4685AA_AS	SRR13570481;ILLUMINA;Paired;;SRX9968695	157262	157261	157261	157261	157261	37101	37101	4932	13	13
SRR13570482	ESC_UA0059AA	IHIT32396_strain	SRR13570482;ILLUMINA;Paired;;SRX9968694	2015	NA	NA	NA	Europe	Belgium	NA	NA	NA	NA	NA	NA	Robert Koch Institute	Escherichia coli	NA	NA	NA	NA	NA	NA	NA	PRJNA695437	SRP303602	NA	SAMN17614373	SRS8141404	2021-01-29	2021-01-28	ESC_UA0059AA	Assembled	180427	5625708	201	33271	ESC_UB4684AA_AS	SRR13570482;ILLUMINA;Paired;;SRX9968694	157267	157265	157265	157265	157265	157265	47819	143	143	13
SRR13570485	ESC_UA0062AA	IHTI32395_strain	SRR13570485;ILLUMINA;Paired;;SRX9968691	2015	NA	NA	NA	Europe	Belgium	NA	NA	NA	NA	NA	NA	Robert Koch Institute	Escherichia coli	NA	NA	NA	NA	NA	NA	NA	PRJNA695437	SRP303602	NA	SAMN17614372	SRS8141401	2021-01-29	2021-01-28	ESC_UA0062AA	Assembled	127789	5618723	258	40441	ESC_UB4681AA_AS	SRR13570485;ILLUMINA;Paired;;SRX9968691	157265	157265	157265	157265	157265	157265	47819	143	143	13
SRR13570486	ESC_UA0063AA	IHIT31008_strain	SRR13570486;ILLUMINA;Paired;;SRX9968690	2015	NA	NA	NA	Europe	Belgium	NA	NA	NA	NA	NA	NA	Robert Koch Institute	Escherichia coli	NA	NA	NA	NA	NA	NA	NA	PRJNA695437	SRP303602	NA	SAMN17614371	SRS8141400	2021-01-29	2021-01-28	ESC_UA0063AA	Assembled	125847	5533793	209	51575	ESC_UB4680AA_AS	SRR13570486;ILLUMINA;Paired;;SRX9968690	157266	157265	157265	157265	157265	157265	47819	143	143	13
ESCPA5338AA	ESC_PA5338AA	P45.1	traces-0zFawgK;ILLUMINA;Paired;;NA	2019	NA	NA	NA	South America	Brazil	Parana	NA	NA	NA	NA	NA	State University of Londrina	Escherichia coli	NA	NA	NA	NA	NA	NA	NA	NA	NA	NA	NA	NA	2019-12-10	2019-12-10	ESC_PA5338AA	Assembled	117547	5204663	121	75447	ESC_HB5790AA_AS	traces-0zFawgK;ILLUMINA;Paired;;NA	117472	117472	117303	117303	117303	117303	117303	117303	4894	4894
ESCPA5696AA	ESC_PA5696AA	P6.1	traces-0GrDYxQ;ILLUMINA;Paired;;NA	2019	NA	NA	NA	South America	Brazil	NA	NA	NA	NA	NA	NA	State University of Londrina	Escherichia coli	NA	NA	NA	NA	NA	NA	NA	NA	NA	NA	NA	NA	2019-12-15	2019-12-15	ESC_PA5696AA	Assembled	96718	5056631	209	53433	ESC_HB6516AA_AS	traces-0GrDYxQ;ILLUMINA;Paired;;NA	117309	117309	117292	117292	117292	117292	117292	50	50	50
ESCRA6037AA	ESC_RA6037AA	P39.3	traces-0ixnJzT;ILLUMINA;Paired;;NA	2019	NA	NA	NA	South America	Brazil	Paran‚Äö√†√∂¬¨‚àû	Londrina	NA	NA	NA	NA	State University of Londrina	Escherichia coli	NA	NA	NA	NA	NA	NA	NA	NA	NA	NA	NA	NA	2020-06-10	2020-06-10	ESC_RA6037AA	Assembled	203051	5074443	131	26474	ESC_LB6345AA_AS	traces-0ixnJzT;ILLUMINA;Paired;;NA	117347	117347	117347	117347	117347	29230	29230	2579	2579	1398
ESCRA6116AA	ESC_RA6116AA	P40.3	traces-0atunad;ILLUMINA;Paired;;NA	2019	NA	NA	NA	South America	Brazil	Paran‚Äö√†√∂¬¨‚àû	Londrina	NA	NA	NA	NA	State University of Londrina	Escherichia coli	NA	NA	NA	NA	NA	NA	NA	NA	NA	NA	NA	NA	2020-06-10	2020-06-10	ESC_RA6116AA	Assembled	86085	5860604	372	70716	ESC_LB6388AA_AS	traces-0atunad;ILLUMINA;Paired;;NA	117201	117201	117201	117201	117201	117201	117201	117201	10514	5033
SRR10310438	ESC_OA5580AA	P38.1	SRR10310438;ILLUMINA;Paired;;SRX7021606	2019	NA	NA	NA	South America	Brazil	Paran‚Äö√†√∂¬¨‚àû	Londrina	Londrina	NA	-23.3258	-51.1965	State University of Londrina	Escherichia coli	NA	NA	NA	NA	NA	NA	NA	PRJNA578368	SRP226200	NA	SAMN13058719	SRS5542443	2019-10-19	2019-10-18	ESC_OA5580AA	Assembled	191877	5219538	188	28855	ESC_GB0113AA_AS	SRR10310438;ILLUMINA;Paired;;SRX7021606	117304	117304	117304	117304	117304	117304	117304	117304	31781	1183
SRR10310439	ESC_OA5690AA	P19.1	SRR10310439;ILLUMINA;Paired;;SRX7021605	2019	NA	NA	NA	South America	Brazil	Paran‚Äö√†√∂¬¨‚àû	Londrina	Londrina	NA	-23.3258	-51.1965	State University of Londrina	Escherichia coli	NA	NA	NA	NA	NA	NA	NA	PRJNA578368	SRP226200	NA	SAMN13058718	SRS5542442	2019-10-20	2019-10-19	ESC_OA5690AA	Assembled	116144	5294980	207	24208	ESC_GB0212AA_AS	SRR10310439;ILLUMINA;Paired;;SRX7021605	117410	117410	117410	117410	117410	117410	117410	2302	2302	2302
SRR10310440	ESC_OA5581AA	P8.3	SRR10310440;ILLUMINA;Paired;;SRX7021604	2019	NA	NA	NA	South America	Brazil	Paran‚Äö√†√∂¬¨‚àû	Londrina	Londrina	NA	-23.3258	-51.1965	State University of Londrina	Escherichia coli	NA	NA	NA	NA	NA	NA	NA	PRJNA578368	SRP226200	NA	SAMN13058717	SRS5542441	2019-10-19	2019-10-18	ESC_OA5581AA	Assembled	128070	4759489	110	32515	ESC_GB0105AA_AS	SRR10310440;ILLUMINA;Paired;;SRX7021604	117289	117289	117289	117289	117289	1269	1169	24	24	5
SRR10310442	ESC_OA5583AA	P2.2	SRR10310442;ILLUMINA;Paired;;SRX7021602	2019	NA	NA	NA	South America	Brazil	Paran‚Äö√†√∂¬¨‚àû	Londrina	Londrina	NA	-23.3258	-51.1965	State University of Londrina	Escherichia coli	NA	NA	NA	NA	NA	NA	NA	PRJNA578368	SRP226200	NA	SAMN13058715	SRS5542439	2019-10-19	2019-10-18	ESC_OA5583AA	Assembled	144741	4999547	119	33855	ESC_GB0145AA_AS	SRR10310442;ILLUMINA;Paired;;SRX7021602	117344	117344	117344	117344	79915	79915	3856	3762	3261	3261
ERR2019118	ESC_GA7582AA	iso_12	ERR2019118;ILLUMINA;Paired;300;ERX2078370	2015	NA	NA	NA	Europe	Bulgaria	NA	NA	NA	NA	42.7339	25.4858	Centre for Genomic Epidemiology, National Food Institute, Technical University of Denmark (DTU), Denmark	Escherichia coli	NA	NA	NA	NA	NA	NA	NA	PRJEB21546	ERP023807	NA	SAMEA104142837	ERS1801855	2017-06-30	2017-06-29	ESC_GA7582AA	Assembled	134182	4997599	139	26219	ESC_OA1221AA_AS	ERR2019118;ILLUMINA;Paired;300;ERX2078370	47913	47913	47913	47913	47913	47913	47913	50	50	50
ERR2019120	ESC_GA7580AA	iso_655	ERR2019120;ILLUMINA;Paired;300;ERX2078372	2015	NA	NA	NA	Europe	Bulgaria	NA	NA	NA	NA	42.7339	25.4858	Centre for Genomic Epidemiology, National Food Institute, Technical University of Denmark (DTU), Denmark	Escherichia coli	NA	NA	NA	NA	NA	NA	NA	PRJEB21546	ERP023807	NA	SAMEA104142839	ERS1801857	2017-06-30	2017-06-29	ESC_GA7580AA	Assembled	145441	5205991	168	2342	ESC_OA1223AA_AS	ERR2019120;ILLUMINA;Paired;300;ERX2078372	47911	47911	47911	47911	47911	47911	1131	1131	1131	1131
ERR2019121	ESC_GA7579AA	iso_712	ERR2019121;ILLUMINA;Paired;300;ERX2078373	2015	NA	NA	NA	Europe	Bulgaria	NA	NA	NA	NA	42.7339	25.4858	Centre for Genomic Epidemiology, National Food Institute, Technical University of Denmark (DTU), Denmark	Escherichia coli	NA	NA	NA	NA	NA	NA	NA	PRJEB21546	ERP023807	NA	SAMEA104142840	ERS1801858	2017-06-30	2017-06-29	ESC_GA7579AA	Assembled	204777	4753771	107	1450	ESC_OA1224AA_AS	ERR2019121;ILLUMINA;Paired;300;ERX2078373	47933	47912	47912	47912	47912	10101	1126	37	37	13
ERR2019122	ESC_GA7578AA	iso_739	ERR2019122;ILLUMINA;Paired;300;ERX2078374	2015	NA	NA	NA	Europe	Bulgaria	NA	NA	NA	NA	42.7339	25.4858	Centre for Genomic Epidemiology, National Food Institute, Technical University of Denmark (DTU), Denmark	Escherichia coli	NA	NA	NA	NA	NA	NA	NA	PRJEB21546	ERP023807	NA	SAMEA104142841	ERS1801859	2017-06-30	2017-06-29	ESC_GA7578AA	Assembled	89619	4786251	142	2019	ESC_OA1225AA_AS	ERR2019122;ILLUMINA;Paired;300;ERX2078374	47932	47932	47932	47932	47932	47540	47540	3620	3620	13
ERR3393080	ESC_TA9713AA	iso-145-2E	ERR3393080;ILLUMINA;Paired;300;ERX3416944	2017	NA	NA	NA	Europe	Bulgaria	NA	NA	NA	NA	42.7339	25.4858	Centre for Genomic Epidemiology, National Food Institute, Technical University of Denmark (DTU), Denmark	Escherichia coli	NA	NA	NA	NA	NA	NA	NA	PRJEB33169	ERP115939	NA	SAMEA5732111	ERS3535414	2021-01-22	2021-01-20	ESC_TA9713AA	Assembled	113588	4627543	118	23778	ESC_UB3829AA_AS	ERR3393080;ILLUMINA;Paired;300;ERX3416944	156991	156991	156991	156991	156991	156991	114186	114186	27390	13
ERR3393081	ESC_TA9712AA	iso-241E	ERR3393081;ILLUMINA;Paired;300;ERX3416945	2017	NA	NA	NA	Europe	Bulgaria	NA	NA	NA	NA	42.7339	25.4858	Centre for Genomic Epidemiology, National Food Institute, Technical University of Denmark (DTU), Denmark	Escherichia coli	NA	NA	NA	NA	NA	NA	NA	PRJEB33169	ERP115939	NA	SAMEA5732112	ERS3535415	2021-01-22	2021-01-20	ESC_TA9712AA	Assembled	133512	5016860	132	13966	ESC_UB3830AA_AS	ERR3393081;ILLUMINA;Paired;300;ERX3416945	156990	156990	156990	156990	156990	1379	1379	1379	14	14
ERR3393083	ESC_TA9710AA	iso-449-2E	ERR3393083;ILLUMINA;Paired;300;ERX3416947	2017	NA	NA	NA	Europe	Bulgaria	NA	NA	NA	NA	42.7339	25.4858	Centre for Genomic Epidemiology, National Food Institute, Technical University of Denmark (DTU), Denmark	Escherichia coli	NA	NA	NA	NA	NA	NA	NA	PRJEB33169	ERP115939	NA	SAMEA5732114	ERS3535417	2021-01-22	2021-01-20	ESC_TA9710AA	Assembled	178579	5153475	99	24870	ESC_UB3832AA_AS	ERR3393083;ILLUMINA;Paired;300;ERX3416947	156988	156988	156988	156988	156988	156988	27844	164	164	80
GCF009762365	ESC_RA3695AA	P43A	GCF_009762365;Complete Genome;;;	2016	NA	NA	NA	Asia	Cambodia	NA	NA	NA	NA	11.5564	104.928	Tufts University	Escherichia coli	NA	NA	NA	NA	NA	NA	NA	PRJNA224116	NA	NA	SAMN12789776	NA	2020-05-07	2019-12-18	ESC_RA3695AA	Assembled	4740492	4786751	2	0	ESC_LB2204AA_AS	GCF_009762365;Complete Genome;;;	137822	137822	137822	137822	137822	137822	45270	45270	45270	1747
GCF009762415	ESC_RA3693AA	P59A	GCF_009762415;Complete Genome;;;	2016	NA	NA	NA	Asia	Cambodia	NA	NA	NA	NA	11.5564	104.928	Tufts University	Escherichia coli	NA	NA	NA	NA	NA	NA	NA	PRJNA224116	NA	NA	SAMN12789773	NA	2020-05-07	2019-12-18	ESC_RA3693AA	Assembled	4678881	5166521	7	0	ESC_LB2202AA_AS	GCF_009762415;Complete Genome;;;	137824	137824	137824	137824	137824	137824	137824	45254	37	13
ESCNA4050AA	ESC_NA4050AA	PR085E3	traces-0jAuuVB;ILLUMINA;Paired;;NA	2016	3	TRUE	NA	Africa	Cameroon	Centre	NA	Yaounde	NA	NA	NA	Antimicrobial Research Unit, University of KwaZulu-Natal	Escherichia coli	NA	NA	NA	NA	ESBL	NA	NA	NA	NA	NA	NA	NA	2019-07-11	2020-07-11	ESC_NA4050AA	Assembled	49870	4771008	229	76089	ESC_CB3774AA_AS	traces-0jAuuVB;ILLUMINA;Paired;;NA	102237	102237	102237	102237	102237	21284	21284	21284	21284	21284
ESCNA4999AA	ESC_NA4999AA	PN091E1II	traces-0GHqrSm;ILLUMINA;Paired;;NA	2016	3	TRUE	NA	Africa	Cameroon	Centre	NA	Yaounde	NA	NA	NA	Antimicrobial Research Unit, University of KwaZulu-Natal	Escherichia coli	NA	NA	NA	NA	ESBL	NA	NA	NA	NA	NA	NA	NA	2019-07-16	2020-07-16	ESC_NA4999AA	Assembled	44766	4822597	232	122827	ESC_CB5104AA_AS	traces-0GHqrSm;ILLUMINA;Paired;;NA	103042	103042	103042	103042	103042	103042	103042	7253	8	8
ESCNA9012AA	ESC_NA9012AA	PN027E6IIB	traces-0vCSEaT;ILLUMINA;Paired;;NA	2016	3	NA	NA	Africa	Cameroon	Centre	NA	Yaounde	NA	NA	NA	Antimicrobial Research Unit, UKZN	Escherichia coli	NA	NA	NA	NA	ESBL	NA	NA	NA	NA	NA	NA	NA	2019-08-28	2019-08-28	ESC_NA9012AA	Assembled	97164	4970490	165	93747	ESC_EB4692AA_AS	traces-0vCSEaT;ILLUMINA;Paired;;NA	107151	107151	107151	107151	1204	1204	46	32	32	32
ESCNA9013AA	ESC_NA9013AA	PN017E2II	traces-0UHJpfx;ILLUMINA;Paired;;NA	2016	3	NA	NA	Africa	Cameroon	Centre	NA	Yaounde	NA	NA	NA	Antimicrobial Research Unit, UKZN	Escherichia coli	NA	NA	NA	NA	ESBL	NA	NA	NA	NA	NA	NA	NA	2019-08-28	2019-08-28	ESC_NA9013AA	Assembled	66636	4614573	188	90250	ESC_EB4693AA_AS	traces-0UHJpfx;ILLUMINA;Paired;;NA	107149	107149	107149	107149	107149	107149	107149	37	37	13
ESCOA1929AA	ESC_OA1929AA	PN027E1II	traces-0btQnXe;ILLUMINA;Paired;;NA	2016	3	NA	NA	Africa	Cameroon	Centre	NA	Yaounde	NA	NA	NA	Antimicrobial Research Unit, UKZN	Escherichia coli	NA	NA	NA	NA	ESBL	NA	NA	NA	NA	NA	NA	NA	2019-09-18	2019-09-18	ESC_OA1929AA	Assembled	53687	4586694	241	75073	ESC_FB3800AA_AS	traces-0btQnXe;ILLUMINA;Paired;;NA	114262	114262	114262	114262	114262	114262	114262	47684	5320	13
ESCOA1932AA	ESC_OA1932AA	PR010E3I	traces-0EIrjXC;ILLUMINA;Paired;;NA	2016	3	NA	NA	Africa	Cameroon	Centre	NA	Yaounde	NA	NA	NA	Antimicrobial Research Unit, UKZN	Escherichia coli	NA	NA	NA	NA	ESBL	NA	NA	NA	NA	NA	NA	NA	2019-09-18	2019-09-18	ESC_OA1932AA	Assembled	61966	4813420	195	112120	ESC_FB3803AA_AS	traces-0EIrjXC;ILLUMINA;Paired;;NA	114266	114266	114266	114266	3863	1271	1271	1271	1271	13
SRR12593871	ESC_TA3652AA	Env02	SRR12593871;ILLUMINA;Paired;;SRX9078054	2018	NA	NA	NA	North America	Canada	Alberta	NA	NA	NA	53.9333	-116.576	Agriculture and Agri-Food Canada	Escherichia coli	NA	O157:H7	NA	NA	NA	NA	NA	PRJNA661559	SRP280137	NA	SAMN16063170	SRS7325058	2020-12-01	2020-11-19	ESC_TA3652AA	Assembled	156917	5333124	249	28774	ESC_RB8407AA_AS	SRR12593871;ILLUMINA;Paired;;SRX9078054	151668	65261	65261	65261	593	65	65	63	63	63
SRR12593872	ESC_TA3653AA	Env01	SRR12593872;ILLUMINA;Paired;;SRX9078053	2016	NA	NA	NA	North America	Canada	Alberta	NA	NA	NA	53.9333	-116.576	Agriculture and Agri-Food Canada	Escherichia coli	NA	O157:H7	NA	NA	NA	NA	NA	PRJNA661559	SRP280137	NA	SAMN16063169	SRS7325057	2020-12-01	2020-11-19	ESC_TA3653AA	Assembled	156930	5352352	270	38370	ESC_RB8406AA_AS	SRR12593872;ILLUMINA;Paired;;SRX9078053	151712	151712	151712	55112	593	65	65	63	63	63
SRR12593889	ESC_TA3670AA	Pig37	SRR12593889;ILLUMINA;Paired;;SRX9078036	2018	NA	NA	NA	North America	Canada	Alberta	NA	NA	NA	53.9333	-116.576	Agriculture and Agri-Food Canada	Escherichia coli	NA	O157:H7	NA	NA	NA	NA	NA	PRJNA661559	SRP280137	NA	SAMN16063230	SRS7325040	2020-12-01	2020-11-19	ESC_TA3670AA	Assembled	156930	5373391	279	38013	ESC_RB8389AA_AS	SRR12593889;ILLUMINA;Paired;;SRX9078036	151728	151683	151665	151660	65	65	65	63	63	63
SRR12593890	ESC_TA3671AA	Pig36	SRR12593890;ILLUMINA;Paired;;SRX9078035	2018	NA	NA	NA	North America	Canada	Alberta	NA	NA	NA	53.9333	-116.576	Agriculture and Agri-Food Canada	Escherichia coli	NA	O157:H7	NA	NA	NA	NA	NA	PRJNA661559	SRP280137	NA	SAMN16063229	SRS7325039	2020-12-01	2020-11-19	ESC_TA3671AA	Assembled	156917	5385607	249	28988	ESC_RB8388AA_AS	SRR12593890;ILLUMINA;Paired;;SRX9078035	151727	65261	65261	65261	593	65	65	63	63	63
SRR12593891	ESC_TA3672AA	Pig35	SRR12593891;ILLUMINA;Paired;;SRX9078034	2018	NA	NA	NA	North America	Canada	Alberta	NA	NA	NA	53.9333	-116.576	Agriculture and Agri-Food Canada	Escherichia coli	NA	O157:H7	NA	NA	NA	NA	NA	PRJNA661559	SRP280137	NA	SAMN16063228	SRS7325038	2020-12-01	2020-11-19	ESC_TA3672AA	Assembled	156917	5333886	247	26227	ESC_RB8387AA_AS	SRR12593891;ILLUMINA;Paired;;SRX9078034	151726	151703	65261	65261	593	65	65	63	63	63
SRR12593892	ESC_TA3673AA	Pig34	SRR12593892;ILLUMINA;Paired;;SRX9078033	2018	NA	NA	NA	North America	Canada	Alberta	NA	NA	NA	53.9333	-116.576	Agriculture and Agri-Food Canada	Escherichia coli	NA	O157:H7	NA	NA	NA	NA	NA	PRJNA661559	SRP280137	NA	SAMN16063227	SRS7325037	2020-12-01	2020-11-19	ESC_TA3673AA	Assembled	156917	5334038	242	28645	ESC_RB8386AA_AS	SRR12593892;ILLUMINA;Paired;;SRX9078033	151668	65261	65261	65261	593	65	65	63	63	63
SRR12593893	ESC_TA3674AA	Pig15	SRR12593893;ILLUMINA;Paired;;SRX9078032	2018	NA	NA	NA	North America	Canada	Alberta	NA	NA	NA	53.9333	-116.576	Agriculture and Agri-Food Canada	Escherichia coli	NA	O157:H7	NA	NA	NA	NA	NA	PRJNA661559	SRP280137	NA	SAMN16063208	SRS7325036	2020-12-01	2020-11-19	ESC_TA3674AA	Assembled	193724	5313234	238	28243	ESC_RB8385AA_AS	SRR12593893;ILLUMINA;Paired;;SRX9078032	151668	65261	65261	65261	593	65	65	63	63	63
SRR12593894	ESC_TA3675AA	Pig14	SRR12593894;ILLUMINA;Paired;;SRX9078031	2018	NA	NA	NA	North America	Canada	Alberta	NA	NA	NA	53.9333	-116.576	Agriculture and Agri-Food Canada	Escherichia coli	NA	O157:H7	NA	NA	NA	NA	NA	PRJNA661559	SRP280137	NA	SAMN16063207	SRS7325035	2020-12-01	2020-11-19	ESC_TA3675AA	Assembled	156917	5334539	249	26944	ESC_RB8384AA_AS	SRR12593894;ILLUMINA;Paired;;SRX9078031	151668	65261	65261	65261	593	65	65	63	63	63
SRR12593895	ESC_TA3676AA	Pig13	SRR12593895;ILLUMINA;Paired;;SRX9078030	2018	NA	NA	NA	North America	Canada	Alberta	NA	NA	NA	53.9333	-116.576	Agriculture and Agri-Food Canada	Escherichia coli	NA	O157:H7	NA	NA	NA	NA	NA	PRJNA661559	SRP280137	NA	SAMN16063206	SRS7325034	2020-12-01	2020-11-19	ESC_TA3676AA	Assembled	157973	5333949	248	28711	ESC_RB8383AA_AS	SRR12593895;ILLUMINA;Paired;;SRX9078030	151668	65261	65261	65261	593	65	65	63	63	63
SRR12593896	ESC_TA3677AA	Pig12	SRR12593896;ILLUMINA;Paired;;SRX9078029	2018	NA	NA	NA	North America	Canada	Alberta	NA	NA	NA	53.9333	-116.576	Agriculture and Agri-Food Canada	Escherichia coli	NA	O157:H7	NA	NA	NA	NA	NA	PRJNA661559	SRP280137	NA	SAMN16063205	SRS7325033	2020-12-01	2020-11-19	ESC_TA3677AA	Assembled	156917	5334617	248	28925	ESC_RB8382AA_AS	SRR12593896;ILLUMINA;Paired;;SRX9078029	151668	65261	65261	65261	593	65	65	63	63	63
SRR12593897	ESC_TA3678AA	Pig11	SRR12593897;ILLUMINA;Paired;;SRX9078028	2018	NA	NA	NA	North America	Canada	Alberta	NA	NA	NA	53.9333	-116.576	Agriculture and Agri-Food Canada	Escherichia coli	NA	O157:H7	NA	NA	NA	NA	NA	PRJNA661559	SRP280137	NA	SAMN16063204	SRS7325032	2020-12-01	2020-11-19	ESC_TA3678AA	Assembled	156917	5335195	248	44996	ESC_RB8381AA_AS	SRR12593897;ILLUMINA;Paired;;SRX9078028	151668	65261	65261	65261	593	65	65	63	63	63
SRR12593898	ESC_TA3679AA	Pig10	SRR12593898;ILLUMINA;Paired;;SRX9078027	2018	NA	NA	NA	North America	Canada	Alberta	NA	NA	NA	53.9333	-116.576	Agriculture and Agri-Food Canada	Escherichia coli	NA	O157:H7	NA	NA	NA	NA	NA	PRJNA661559	SRP280137	NA	SAMN16063203	SRS7325031	2020-12-01	2020-11-19	ESC_TA3679AA	Assembled	156917	5332073	241	29030	ESC_RB8380AA_AS	SRR12593898;ILLUMINA;Paired;;SRX9078027	151729	65261	65261	65261	593	65	65	63	63	63
SRR12593899	ESC_TA3680AA	Pig09	SRR12593899;ILLUMINA;Paired;;SRX9078026	2018	NA	NA	NA	North America	Canada	Alberta	NA	NA	NA	53.9333	-116.576	Agriculture and Agri-Food Canada	Escherichia coli	NA	O157:H7	NA	NA	NA	NA	NA	PRJNA661559	SRP280137	NA	SAMN16063202	SRS7325030	2020-12-01	2020-11-19	ESC_TA3680AA	Assembled	156917	5340917	249	34568	ESC_RB8379AA_AS	SRR12593899;ILLUMINA;Paired;;SRX9078026	151730	65261	65261	65261	593	65	65	63	63	63
SRR12593900	ESC_TA3681AA	Pig08	SRR12593900;ILLUMINA;Paired;;SRX9078025	2018	NA	NA	NA	North America	Canada	Alberta	NA	NA	NA	53.9333	-116.576	Agriculture and Agri-Food Canada	Escherichia coli	NA	O157:H7	NA	NA	NA	NA	NA	PRJNA661559	SRP280137	NA	SAMN16063201	SRS7325029	2020-12-01	2020-11-19	ESC_TA3681AA	Assembled	156917	5333061	243	30254	ESC_RB8378AA_AS	SRR12593900;ILLUMINA;Paired;;SRX9078025	151668	65261	65261	65261	593	65	65	63	63	63
SRR12593902	ESC_TA3683AA	Pig07	SRR12593902;ILLUMINA;Paired;;SRX9078023	2017	NA	NA	NA	North America	Canada	Alberta	NA	NA	NA	53.9333	-116.576	Agriculture and Agri-Food Canada	Escherichia coli	NA	O157:H7	NA	NA	NA	NA	NA	PRJNA661559	SRP280137	NA	SAMN16063200	SRS7325027	2020-12-01	2020-11-19	ESC_TA3683AA	Assembled	148495	5361645	269	29463	ESC_RB8376AA_AS	SRR12593902;ILLUMINA;Paired;;SRX9078023	151663	151663	151663	13425	65	65	65	63	63	63
SRR12593903	ESC_TA3684AA	Pig06	SRR12593903;ILLUMINA;Paired;;SRX9078022	2017	NA	NA	NA	North America	Canada	Alberta	NA	NA	NA	53.9333	-116.576	Agriculture and Agri-Food Canada	Escherichia coli	NA	O157:H7	NA	NA	NA	NA	NA	PRJNA661559	SRP280137	NA	SAMN16063199	SRS7325026	2020-12-01	2020-11-19	ESC_TA3684AA	Assembled	148495	5363053	266	30792	ESC_RB8375AA_AS	SRR12593903;ILLUMINA;Paired;;SRX9078022	151687	151663	151663	13425	65	65	65	63	63	63
SRR12593904	ESC_TA3685AA	Pig05	SRR12593904;ILLUMINA;Paired;;SRX9078021	2017	NA	NA	NA	North America	Canada	Alberta	NA	NA	NA	53.9333	-116.576	Agriculture and Agri-Food Canada	Escherichia coli	NA	O157:H7	NA	NA	NA	NA	NA	PRJNA661559	SRP280137	NA	SAMN16063198	SRS7325025	2020-12-01	2020-11-19	ESC_TA3685AA	Assembled	149433	5397563	291	32387	ESC_RB8374AA_AS	SRR12593904;ILLUMINA;Paired;;SRX9078021	151688	151665	151665	151660	65	65	65	63	63	63
SRR12593905	ESC_TA3686AA	Pig04	SRR12593905;ILLUMINA;Paired;;SRX9078020	2017	NA	NA	NA	North America	Canada	Alberta	NA	NA	NA	53.9333	-116.576	Agriculture and Agri-Food Canada	Escherichia coli	NA	O157:H7	NA	NA	NA	NA	NA	PRJNA661559	SRP280137	NA	SAMN16063197	SRS7325024	2020-12-01	2020-11-19	ESC_TA3686AA	Assembled	149125	5430944	275	41688	ESC_RB8373AA_AS	SRR12593905;ILLUMINA;Paired;;SRX9078020	151689	151689	151664	151664	151664	65	65	63	63	63
SRR12593906	ESC_TA3687AA	Pig03	SRR12593906;ILLUMINA;Paired;;SRX9078019	2017	NA	NA	NA	North America	Canada	Alberta	NA	NA	NA	53.9333	-116.576	Agriculture and Agri-Food Canada	Escherichia coli	NA	O157:H7	NA	NA	NA	NA	NA	PRJNA661559	SRP280137	NA	SAMN16063196	SRS7325023	2020-12-01	2020-11-19	ESC_TA3687AA	Assembled	148495	5383823	245	23534	ESC_RB8372AA_AS	SRR12593906;ILLUMINA;Paired;;SRX9078019	151690	151690	151690	151690	65	65	65	63	63	63
SRR12593907	ESC_TA3688AA	Pig02	SRR12593907;ILLUMINA;Paired;;SRX9078018	2017	NA	NA	NA	North America	Canada	Alberta	NA	NA	NA	53.9333	-116.576	Agriculture and Agri-Food Canada	Escherichia coli	NA	O157:H7	NA	NA	NA	NA	NA	PRJNA661559	SRP280137	NA	SAMN16063195	SRS7325022	2020-12-01	2020-11-19	ESC_TA3688AA	Assembled	148495	5362450	272	32568	ESC_RB8371AA_AS	SRR12593907;ILLUMINA;Paired;;SRX9078018	151732	151663	151663	13425	65	65	65	63	63	63
SRR12593908	ESC_TA3689AA	Pig01	SRR12593908;ILLUMINA;Paired;;SRX9078017	2017	NA	NA	NA	North America	Canada	Alberta	NA	NA	NA	53.9333	-116.576	Agriculture and Agri-Food Canada	Escherichia coli	NA	O157:H7	NA	NA	NA	NA	NA	PRJNA661559	SRP280137	NA	SAMN16063194	SRS7325021	2020-12-01	2020-11-19	ESC_TA3689AA	Assembled	148495	5362163	273	31060	ESC_RB8370AA_AS	SRR12593908;ILLUMINA;Paired;;SRX9078017	151732	151663	151663	13425	65	65	65	63	63	63
SRR12593909	ESC_TA3690AA	Env25	SRR12593909;ILLUMINA;Paired;;SRX9078016	2018	NA	NA	NA	North America	Canada	Alberta	NA	NA	NA	53.9333	-116.576	Agriculture and Agri-Food Canada	Escherichia coli	NA	O157:H7	NA	NA	NA	NA	NA	PRJNA661559	SRP280137	NA	SAMN16063193	SRS7325020	2020-12-01	2020-11-19	ESC_TA3690AA	Assembled	149433	5524902	284	48697	ESC_RB8369AA_AS	SRR12593909;ILLUMINA;Paired;;SRX9078016	151691	151691	151691	74991	74991	65	65	63	63	63
SRR12593910	ESC_TA3691AA	Env24	SRR12593910;ILLUMINA;Paired;;SRX9078015	2018	NA	NA	NA	North America	Canada	Alberta	NA	NA	NA	53.9333	-116.576	Agriculture and Agri-Food Canada	Escherichia coli	NA	O157:H7	NA	NA	NA	NA	NA	PRJNA661559	SRP280137	NA	SAMN16063192	SRS7325019	2020-12-01	2020-11-19	ESC_TA3691AA	Assembled	148495	5362744	273	32571	ESC_RB8368AA_AS	SRR12593910;ILLUMINA;Paired;;SRX9078015	151692	151692	151682	151682	65	65	65	63	63	63
SRR12593911	ESC_TA3692AA	Env23	SRR12593911;ILLUMINA;Paired;;SRX9078014	2018	NA	NA	NA	North America	Canada	Alberta	NA	NA	NA	53.9333	-116.576	Agriculture and Agri-Food Canada	Escherichia coli	NA	O157:H7	NA	NA	NA	NA	NA	PRJNA661559	SRP280137	NA	SAMN16063191	SRS7325018	2020-12-01	2020-11-19	ESC_TA3692AA	Assembled	148495	5363244	272	31763	ESC_RB8367AA_AS	SRR12593911;ILLUMINA;Paired;;SRX9078014	151693	151663	151663	13425	65	65	65	63	63	63
SRR12593913	ESC_TA3694AA	Pig33	SRR12593913;ILLUMINA;Paired;;SRX9078012	2018	NA	NA	NA	North America	Canada	Alberta	NA	NA	NA	53.9333	-116.576	Agriculture and Agri-Food Canada	Escherichia coli	NA	O157:H7	NA	NA	NA	NA	NA	PRJNA661559	SRP280137	NA	SAMN16063226	SRS7325016	2020-12-01	2020-11-19	ESC_TA3694AA	Assembled	156917	5384628	244	30844	ESC_RB8365AA_AS	SRR12593913;ILLUMINA;Paired;;SRX9078012	151668	65261	65261	65261	593	65	65	63	63	63
SRR12593914	ESC_TA3695AA	Pig32	SRR12593914;ILLUMINA;Paired;;SRX9078011	2018	NA	NA	NA	North America	Canada	Alberta	NA	NA	NA	53.9333	-116.576	Agriculture and Agri-Food Canada	Escherichia coli	NA	O157:H7	NA	NA	NA	NA	NA	PRJNA661559	SRP280137	NA	SAMN16063225	SRS7325015	2020-12-01	2020-11-19	ESC_TA3695AA	Assembled	156930	5345158	260	38711	ESC_RB8364AA_AS	SRR12593914;ILLUMINA;Paired;;SRX9078011	151696	151663	151663	13425	65	65	65	63	63	63
SRR12593915	ESC_TA3696AA	Pig31	SRR12593915;ILLUMINA;Paired;;SRX9078010	2018	NA	NA	NA	North America	Canada	Alberta	NA	NA	NA	53.9333	-116.576	Agriculture and Agri-Food Canada	Escherichia coli	NA	O157:H7	NA	NA	NA	NA	NA	PRJNA661559	SRP280137	NA	SAMN16063224	SRS7325014	2020-12-01	2020-11-19	ESC_TA3696AA	Assembled	156930	5345139	264	35062	ESC_RB8363AA_AS	SRR12593915;ILLUMINA;Paired;;SRX9078010	151696	151663	151663	13425	65	65	65	63	63	63
SRR12593916	ESC_TA3697AA	Pig30	SRR12593916;ILLUMINA;Paired;;SRX9078009	2018	NA	NA	NA	North America	Canada	Alberta	NA	NA	NA	53.9333	-116.576	Agriculture and Agri-Food Canada	Escherichia coli	NA	O157:H7	NA	NA	NA	NA	NA	PRJNA661559	SRP280137	NA	SAMN16063223	SRS7325013	2020-12-01	2020-11-19	ESC_TA3697AA	Assembled	156930	5347714	268	40574	ESC_RB8362AA_AS	SRR12593916;ILLUMINA;Paired;;SRX9078009	151697	151663	151663	13425	65	65	65	63	63	63
SRR12593917	ESC_TA3698AA	Pig29	SRR12593917;ILLUMINA;Paired;;SRX9078008	2018	NA	NA	NA	North America	Canada	Alberta	NA	NA	NA	53.9333	-116.576	Agriculture and Agri-Food Canada	Escherichia coli	NA	O157:H7	NA	NA	NA	NA	NA	PRJNA661559	SRP280137	NA	SAMN16063222	SRS7325012	2020-12-01	2020-11-19	ESC_TA3698AA	Assembled	156930	5346060	267	37895	ESC_RB8361AA_AS	SRR12593917;ILLUMINA;Paired;;SRX9078008	151698	151663	151663	13425	65	65	65	63	63	63
SRR12593918	ESC_TA3699AA	Pig28	SRR12593918;ILLUMINA;Paired;;SRX9078007	2018	NA	NA	NA	North America	Canada	Alberta	NA	NA	NA	53.9333	-116.576	Agriculture and Agri-Food Canada	Escherichia coli	NA	O157:H7	NA	NA	NA	NA	NA	PRJNA661559	SRP280137	NA	SAMN16063221	SRS7325011	2020-12-01	2020-11-19	ESC_TA3699AA	Assembled	156930	5342942	251	36505	ESC_RB8360AA_AS	SRR12593918;ILLUMINA;Paired;;SRX9078007	151696	151663	151663	13425	65	65	65	63	63	63
SRR12593920	ESC_TA3701AA	Pig27	SRR12593920;ILLUMINA;Paired;;SRX9078005	2018	NA	NA	NA	North America	Canada	Alberta	NA	NA	NA	53.9333	-116.576	Agriculture and Agri-Food Canada	Escherichia coli	NA	O157:H7	NA	NA	NA	NA	NA	PRJNA661559	SRP280137	NA	SAMN16063220	SRS7325009	2020-12-01	2020-11-19	ESC_TA3701AA	Assembled	193568	5311068	236	28566	ESC_RB8358AA_AS	SRR12593920;ILLUMINA;Paired;;SRX9078005	151700	151700	65261	65261	593	65	65	63	63	63
SRR12593921	ESC_TA3702AA	Pig26	SRR12593921;ILLUMINA;Paired;;SRX9078004	2018	NA	NA	NA	North America	Canada	Alberta	NA	NA	NA	53.9333	-116.576	Agriculture and Agri-Food Canada	Escherichia coli	NA	O157:H7	NA	NA	NA	NA	NA	PRJNA661559	SRP280137	NA	SAMN16063219	SRS7325008	2020-12-01	2020-11-19	ESC_TA3702AA	Assembled	156917	5332896	245	28248	ESC_RB8357AA_AS	SRR12593921;ILLUMINA;Paired;;SRX9078004	151701	65261	65261	65261	593	65	65	63	63	63
SRR12593922	ESC_TA3703AA	Pig25	SRR12593922;ILLUMINA;Paired;;SRX9078003	2018	NA	NA	NA	North America	Canada	Alberta	NA	NA	NA	53.9333	-116.576	Agriculture and Agri-Food Canada	Escherichia coli	NA	O157:H7	NA	NA	NA	NA	NA	PRJNA661559	SRP280137	NA	SAMN16063218	SRS7325007	2020-12-01	2020-11-19	ESC_TA3703AA	Assembled	193857	5316557	259	29608	ESC_RB8356AA_AS	SRR12593922;ILLUMINA;Paired;;SRX9078003	151702	151700	65261	65261	593	65	65	63	63	63
SRR12593923	ESC_TA3704AA	Pig24	SRR12593923;ILLUMINA;Paired;;SRX9078002	2018	NA	NA	NA	North America	Canada	Alberta	NA	NA	NA	53.9333	-116.576	Agriculture and Agri-Food Canada	Escherichia coli	NA	O157:H7	NA	NA	NA	NA	NA	PRJNA661559	SRP280137	NA	SAMN16063217	SRS7325006	2020-12-01	2020-11-19	ESC_TA3704AA	Assembled	156917	5334824	246	28602	ESC_RB8355AA_AS	SRR12593923;ILLUMINA;Paired;;SRX9078002	151703	151703	65261	65261	593	65	65	63	63	63
SRR12593924	ESC_TA3705AA	Pig23	SRR12593924;ILLUMINA;Paired;;SRX9078001	2018	NA	NA	NA	North America	Canada	Alberta	NA	NA	NA	53.9333	-116.576	Agriculture and Agri-Food Canada	Escherichia coli	NA	O157:H7	NA	NA	NA	NA	NA	PRJNA661559	SRP280137	NA	SAMN16063216	SRS7325005	2020-12-01	2020-11-19	ESC_TA3705AA	Assembled	156917	5335610	249	29490	ESC_RB8354AA_AS	SRR12593924;ILLUMINA;Paired;;SRX9078001	151701	65261	65261	65261	593	65	65	63	63	63
SRR12593925	ESC_TA3706AA	Pig22	SRR12593925;ILLUMINA;Paired;;SRX9078000	2018	NA	NA	NA	North America	Canada	Alberta	NA	NA	NA	53.9333	-116.576	Agriculture and Agri-Food Canada	Escherichia coli	NA	O157:H7	NA	NA	NA	NA	NA	PRJNA661559	SRP280137	NA	SAMN16063215	SRS7325004	2020-12-01	2020-11-19	ESC_TA3706AA	Assembled	156917	5333764	240	26959	ESC_RB8353AA_AS	SRR12593925;ILLUMINA;Paired;;SRX9078000	151668	65261	65261	65261	593	65	65	63	63	63
SRR12593926	ESC_TA3707AA	Pig21	SRR12593926;ILLUMINA;Paired;;SRX9077999	2018	NA	NA	NA	North America	Canada	Alberta	NA	NA	NA	53.9333	-116.576	Agriculture and Agri-Food Canada	Escherichia coli	NA	O157:H7	NA	NA	NA	NA	NA	PRJNA661559	SRP280137	NA	SAMN16063214	SRS7325003	2020-12-01	2020-11-19	ESC_TA3707AA	Assembled	157973	5332635	240	29684	ESC_RB8352AA_AS	SRR12593926;ILLUMINA;Paired;;SRX9077999	151704	65261	65261	65261	593	65	65	63	63	63
SRR12593927	ESC_TA3708AA	Pig20	SRR12593927;ILLUMINA;Paired;;SRX9077998	2018	NA	NA	NA	North America	Canada	Alberta	NA	NA	NA	53.9333	-116.576	Agriculture and Agri-Food Canada	Escherichia coli	NA	O157:H7	NA	NA	NA	NA	NA	PRJNA661559	SRP280137	NA	SAMN16063213	SRS7325002	2020-12-01	2020-11-19	ESC_TA3708AA	Assembled	156917	5444310	255	80731	ESC_RB8351AA_AS	SRR12593927;ILLUMINA;Paired;;SRX9077998	151705	65261	65261	65261	593	65	65	63	63	63
SRR12593928	ESC_TA3709AA	Pig19	SRR12593928;ILLUMINA;Paired;;SRX9077997	2018	NA	NA	NA	North America	Canada	Alberta	NA	NA	NA	53.9333	-116.576	Agriculture and Agri-Food Canada	Escherichia coli	NA	O157:H7	NA	NA	NA	NA	NA	PRJNA661559	SRP280137	NA	SAMN16063212	SRS7325001	2020-12-01	2020-11-19	ESC_TA3709AA	Assembled	156364	5332822	252	28160	ESC_RB8350AA_AS	SRR12593928;ILLUMINA;Paired;;SRX9077997	151668	65261	65261	65261	593	65	65	63	63	63
SRR12593929	ESC_TA3710AA	Pig18	SRR12593929;ILLUMINA;Paired;;SRX9077996	2018	NA	NA	NA	North America	Canada	Alberta	NA	NA	NA	53.9333	-116.576	Agriculture and Agri-Food Canada	Escherichia coli	NA	O157:H7	NA	NA	NA	NA	NA	PRJNA661559	SRP280137	NA	SAMN16063211	SRS7325000	2020-12-01	2020-11-19	ESC_TA3710AA	Assembled	181879	5353785	237	32836	ESC_RB8349AA_AS	SRR12593929;ILLUMINA;Paired;;SRX9077996	151668	65261	65261	65261	593	65	65	63	63	63
SRR12593931	ESC_TA3712AA	Pig17	SRR12593931;ILLUMINA;Paired;;SRX9077994	2018	NA	NA	NA	North America	Canada	Alberta	NA	NA	NA	53.9333	-116.576	Agriculture and Agri-Food Canada	Escherichia coli	NA	O157:H7	NA	NA	NA	NA	NA	PRJNA661559	SRP280137	NA	SAMN16063210	SRS7324998	2020-12-01	2020-11-19	ESC_TA3712AA	Assembled	193724	5315713	248	29651	ESC_RB8347AA_AS	SRR12593931;ILLUMINA;Paired;;SRX9077994	151668	65261	65261	65261	593	65	65	63	63	63
SRR12593932	ESC_TA3713AA	Pig16	SRR12593932;ILLUMINA;Paired;;SRX9077993	2018	NA	NA	NA	North America	Canada	Alberta	NA	NA	NA	53.9333	-116.576	Agriculture and Agri-Food Canada	Escherichia coli	NA	O157:H7	NA	NA	NA	NA	NA	PRJNA661559	SRP280137	NA	SAMN16063209	SRS7324997	2020-12-01	2020-11-19	ESC_TA3713AA	Assembled	193724	5314416	246	28388	ESC_RB8346AA_AS	SRR12593932;ILLUMINA;Paired;;SRX9077993	151706	65261	65261	65261	593	65	65	63	63	63
SRR12593934	ESC_TA3715AA	Env21	SRR12593934;ILLUMINA;Paired;;SRX9077991	2018	NA	NA	NA	North America	Canada	Alberta	NA	NA	NA	53.9333	-116.576	Agriculture and Agri-Food Canada	Escherichia coli	NA	O157:H7	NA	NA	NA	NA	NA	PRJNA661559	SRP280137	NA	SAMN16063189	SRS7324995	2020-12-01	2020-11-19	ESC_TA3715AA	Assembled	148495	5363010	272	33544	ESC_RB8344AA_AS	SRR12593934;ILLUMINA;Paired;;SRX9077991	151707	151663	151663	13425	65	65	65	63	63	63
SRR12593935	ESC_TA3716AA	Env20	SRR12593935;ILLUMINA;Paired;;SRX9077990	2018	NA	NA	NA	North America	Canada	Alberta	NA	NA	NA	53.9333	-116.576	Agriculture and Agri-Food Canada	Escherichia coli	NA	O157:H7	NA	NA	NA	NA	NA	PRJNA661559	SRP280137	NA	SAMN16063188	SRS7324994	2020-12-01	2020-11-19	ESC_TA3716AA	Assembled	149433	5515737	271	46495	ESC_RB8343AA_AS	SRR12593935;ILLUMINA;Paired;;SRX9077990	151708	151708	151708	74991	74991	65	65	63	63	63
SRR12593936	ESC_TA3717AA	Env19	SRR12593936;ILLUMINA;Paired;;SRX9077989	2018	NA	NA	NA	North America	Canada	Alberta	NA	NA	NA	53.9333	-116.576	Agriculture and Agri-Food Canada	Escherichia coli	NA	O157:H7	NA	NA	NA	NA	NA	PRJNA661559	SRP280137	NA	SAMN16063187	SRS7324993	2020-12-01	2020-11-19	ESC_TA3717AA	Assembled	149433	5397548	294	32652	ESC_RB8342AA_AS	SRR12593936;ILLUMINA;Paired;;SRX9077989	151709	151660	151660	151660	65	65	65	63	63	63
SRR12593937	ESC_TA3718AA	Env18	SRR12593937;ILLUMINA;Paired;;SRX9077988	2018	NA	NA	NA	North America	Canada	Alberta	NA	NA	NA	53.9333	-116.576	Agriculture and Agri-Food Canada	Escherichia coli	NA	O157:H7	NA	NA	NA	NA	NA	PRJNA661559	SRP280137	NA	SAMN16063186	SRS7324992	2020-12-01	2020-11-19	ESC_TA3718AA	Assembled	149673	5420775	252	50391	ESC_RB8341AA_AS	SRR12593937;ILLUMINA;Paired;;SRX9077988	151710	151710	151710	28509	65	65	65	63	63	63
SRR12593938	ESC_TA3719AA	Env17	SRR12593938;ILLUMINA;Paired;;SRX9077987	2018	NA	NA	NA	North America	Canada	Alberta	NA	NA	NA	53.9333	-116.576	Agriculture and Agri-Food Canada	Escherichia coli	NA	O157:H7	NA	NA	NA	NA	NA	PRJNA661559	SRP280137	NA	SAMN16063185	SRS7324991	2020-12-01	2020-11-19	ESC_TA3719AA	Assembled	149433	5398097	297	30419	ESC_RB8340AA_AS	SRR12593938;ILLUMINA;Paired;;SRX9077987	151660	151660	151660	151660	65	65	65	63	63	63
SRR12593941	ESC_TA3722AA	Env14	SRR12593941;ILLUMINA;Paired;;SRX9077984	2017	NA	NA	NA	North America	Canada	Alberta	NA	NA	NA	53.9333	-116.576	Agriculture and Agri-Food Canada	Escherichia coli	NA	O157:H7	NA	NA	NA	NA	NA	PRJNA661559	SRP280137	NA	SAMN16063182	SRS7324988	2020-12-01	2020-11-19	ESC_TA3722AA	Assembled	148495	5361956	270	35755	ESC_RB8337AA_AS	SRR12593941;ILLUMINA;Paired;;SRX9077984	151663	151663	151663	13425	65	65	65	63	63	63
SRR12593942	ESC_TA3723AA	Env13	SRR12593942;ILLUMINA;Paired;;SRX9077983	2017	NA	NA	NA	North America	Canada	Alberta	NA	NA	NA	53.9333	-116.576	Agriculture and Agri-Food Canada	Escherichia coli	NA	O157:H7	NA	NA	NA	NA	NA	PRJNA661559	SRP280137	NA	SAMN16063181	SRS7324987	2020-12-01	2020-11-19	ESC_TA3723AA	Assembled	148495	5363433	271	33621	ESC_RB8336AA_AS	SRR12593942;ILLUMINA;Paired;;SRX9077983	151663	151663	151663	13425	65	65	65	63	63	63
SRR12593944	ESC_TA3725AA	Env12	SRR12593944;ILLUMINA;Paired;;SRX9077981	2017	NA	NA	NA	North America	Canada	Alberta	NA	NA	NA	53.9333	-116.576	Agriculture and Agri-Food Canada	Escherichia coli	NA	O157:H7	NA	NA	NA	NA	NA	PRJNA661559	SRP280137	NA	SAMN16063180	SRS7324985	2020-12-01	2020-11-19	ESC_TA3725AA	Assembled	148495	5362329	271	34151	ESC_RB8334AA_AS	SRR12593944;ILLUMINA;Paired;;SRX9077981	151663	151663	151663	13425	65	65	65	63	63	63
SRR12593945	ESC_TA3726AA	Env11	SRR12593945;ILLUMINA;Paired;;SRX9077980	2017	NA	NA	NA	North America	Canada	Alberta	NA	NA	NA	53.9333	-116.576	Agriculture and Agri-Food Canada	Escherichia coli	NA	O157:H7	NA	NA	NA	NA	NA	PRJNA661559	SRP280137	NA	SAMN16063179	SRS7324984	2020-12-01	2020-11-19	ESC_TA3726AA	Assembled	149125	5440492	282	46381	ESC_RB8333AA_AS	SRR12593945;ILLUMINA;Paired;;SRX9077980	151664	151664	151664	151664	151664	65	65	63	63	63
SRR12593946	ESC_TA3727AA	Env10	SRR12593946;ILLUMINA;Paired;;SRX9077979	2017	NA	NA	NA	North America	Canada	Alberta	NA	NA	NA	53.9333	-116.576	Agriculture and Agri-Food Canada	Escherichia coli	NA	O157:H7	NA	NA	NA	NA	NA	PRJNA661559	SRP280137	NA	SAMN16063178	SRS7324983	2020-12-01	2020-11-19	ESC_TA3727AA	Assembled	149125	5441981	287	43661	ESC_RB8332AA_AS	SRR12593946;ILLUMINA;Paired;;SRX9077979	151664	151664	151664	151664	151664	65	65	63	63	63
SRR12593947	ESC_TA3728AA	Env09	SRR12593947;ILLUMINA;Paired;;SRX9077978	2017	NA	NA	NA	North America	Canada	Alberta	NA	NA	NA	53.9333	-116.576	Agriculture and Agri-Food Canada	Escherichia coli	NA	O157:H7	NA	NA	NA	NA	NA	PRJNA661559	SRP280137	NA	SAMN16063177	SRS7324982	2020-12-01	2020-11-19	ESC_TA3728AA	Assembled	149125	5441679	283	47494	ESC_RB8331AA_AS	SRR12593947;ILLUMINA;Paired;;SRX9077978	151664	151664	151664	151664	151664	65	65	63	63	63
SRR12593948	ESC_TA3729AA	Env08	SRR12593948;ILLUMINA;Paired;;SRX9077977	2017	NA	NA	NA	North America	Canada	Alberta	NA	NA	NA	53.9333	-116.576	Agriculture and Agri-Food Canada	Escherichia coli	NA	O157:H7	NA	NA	NA	NA	NA	PRJNA661559	SRP280137	NA	SAMN16063176	SRS7324981	2020-12-01	2020-11-19	ESC_TA3729AA	Assembled	150275	5395647	286	38978	ESC_RB8330AA_AS	SRR12593948;ILLUMINA;Paired;;SRX9077977	151665	151665	151665	151660	65	65	65	63	63	63
SRR12593949	ESC_TA3730AA	Env07	SRR12593949;ILLUMINA;Paired;;SRX9077976	2017	NA	NA	NA	North America	Canada	Alberta	NA	NA	NA	53.9333	-116.576	Agriculture and Agri-Food Canada	Escherichia coli	NA	O157:H7	NA	NA	NA	NA	NA	PRJNA661559	SRP280137	NA	SAMN16063175	SRS7324980	2020-12-01	2020-11-19	ESC_TA3730AA	Assembled	149125	5442400	288	47230	ESC_RB8329AA_AS	SRR12593949;ILLUMINA;Paired;;SRX9077976	151664	151664	151664	151664	151664	65	65	63	63	63
SRR12593950	ESC_TA3731AA	Env06	SRR12593950;ILLUMINA;Paired;;SRX9077975	2017	NA	NA	NA	North America	Canada	Alberta	NA	NA	NA	53.9333	-116.576	Agriculture and Agri-Food Canada	Escherichia coli	NA	O157:H7	NA	NA	NA	NA	NA	PRJNA661559	SRP280137	NA	SAMN16063174	SRS7324979	2020-12-01	2020-11-19	ESC_TA3731AA	Assembled	149125	5368373	232	27990	ESC_RB8328AA_AS	SRR12593950;ILLUMINA;Paired;;SRX9077975	151667	48933	48933	48933	10498	65	65	63	63	63
SRR12593951	ESC_TA3732AA	Env05	SRR12593951;ILLUMINA;Paired;;SRX9077974	2018	NA	NA	NA	North America	Canada	Alberta	NA	NA	NA	53.9333	-116.576	Agriculture and Agri-Food Canada	Escherichia coli	NA	O157:H7	NA	NA	NA	NA	NA	PRJNA661559	SRP280137	NA	SAMN16063173	SRS7324978	2020-12-01	2020-11-19	ESC_TA3732AA	Assembled	156917	5332971	238	27319	ESC_RB8327AA_AS	SRR12593951;ILLUMINA;Paired;;SRX9077974	151666	65261	65261	65261	593	65	65	63	63	63
SRR12593952	ESC_TA3733AA	Env04	SRR12593952;ILLUMINA;Paired;;SRX9077973	2018	NA	NA	NA	North America	Canada	Alberta	NA	NA	NA	53.9333	-116.576	Agriculture and Agri-Food Canada	Escherichia coli	NA	O157:H7	NA	NA	NA	NA	NA	PRJNA661559	SRP280137	NA	SAMN16063172	SRS7324977	2020-12-01	2020-11-19	ESC_TA3733AA	Assembled	156917	5332240	250	29202	ESC_RB8326AA_AS	SRR12593952;ILLUMINA;Paired;;SRX9077973	151668	65261	65261	65261	593	65	65	63	63	63
SRR12593966	ESC_TA3747AA	Pig41	SRR12593966;ILLUMINA;Paired;;SRX9077959	2018	NA	NA	NA	North America	Canada	Alberta	NA	NA	NA	53.9333	-116.576	Agriculture and Agri-Food Canada	Escherichia coli	NA	O157:H7	NA	NA	NA	NA	NA	PRJNA661559	SRP280137	NA	SAMN16063234	SRS7324963	2020-12-01	2020-11-19	ESC_TA3747AA	Assembled	148495	5454461	266	34519	ESC_RB8312AA_AS	SRR12593966;ILLUMINA;Paired;;SRX9077959	151684	151684	151682	151682	65	65	65	63	63	63
SRR12593967	ESC_TA3748AA	Pig40	SRR12593967;ILLUMINA;Paired;;SRX9077958	2018	NA	NA	NA	North America	Canada	Alberta	NA	NA	NA	53.9333	-116.576	Agriculture and Agri-Food Canada	Escherichia coli	NA	O157:H7	NA	NA	NA	NA	NA	PRJNA661559	SRP280137	NA	SAMN16063233	SRS7324962	2020-12-01	2020-11-19	ESC_TA3748AA	Assembled	148495	5359973	257	34831	ESC_RB8311AA_AS	SRR12593967;ILLUMINA;Paired;;SRX9077958	151682	151682	151682	151682	65	65	65	63	63	63
SRR12593968	ESC_TA3749AA	Pig39	SRR12593968;ILLUMINA;Paired;;SRX9077957	2018	NA	NA	NA	North America	Canada	Alberta	NA	NA	NA	53.9333	-116.576	Agriculture and Agri-Food Canada	Escherichia coli	NA	O157:H7	NA	NA	NA	NA	NA	PRJNA661559	SRP280137	NA	SAMN16063232	SRS7324961	2020-12-01	2020-11-19	ESC_TA3749AA	Assembled	156930	5375210	285	32976	ESC_RB8310AA_AS	SRR12593968;ILLUMINA;Paired;;SRX9077957	151683	151683	151665	151660	65	65	65	63	63	63
SRR12593969	ESC_TA3750AA	Pig38	SRR12593969;ILLUMINA;Paired;;SRX9077956	2018	NA	NA	NA	North America	Canada	Alberta	NA	NA	NA	53.9333	-116.576	Agriculture and Agri-Food Canada	Escherichia coli	NA	O157:H7	NA	NA	NA	NA	NA	PRJNA661559	SRP280137	NA	SAMN16063231	SRS7324960	2020-12-01	2020-11-19	ESC_TA3750AA	Assembled	156930	5375108	282	38595	ESC_RB8309AA_AS	SRR12593969;ILLUMINA;Paired;;SRX9077956	151685	151683	151665	151660	65	65	65	63	63	63
SRR13145151	ESC_UA7292AA	ECL04937	SRR13145151;ILLUMINA;Paired;;SRX9585634	1994	NA	NA	NA	North America	Canada	Quebec	NA	NA	NA	NA	NA	Universite de Montreal	Escherichia coli	NA	O149:H43	NA	NA	NA	NA	NA	PRJNA679562	SRP294189	NA	SAMN16828516	SRS7789121	2021-04-01	2021-03-26	ESC_UA7292AA	Assembled	110112	5180472	184	24440	ESC_WB4900AA_AS	SRR13145151;ILLUMINA;Paired;;SRX9585634	167537	167537	167537	167537	167537	27157	136	136	136	5
SRR13145152	ESC_UA7293AA	ECL00351	SRR13145152;ILLUMINA;Paired;;SRX9585633	2004	NA	NA	NA	North America	Canada	Quebec	NA	NA	NA	NA	NA	Universite de Montreal	Escherichia coli	NA	O149:H10	NA	NA	NA	NA	NA	PRJNA679562	SRP294189	NA	SAMN16828507	SRS7789120	2021-04-01	2021-03-26	ESC_UA7293AA	Assembled	138230	5471182	229	43567	ESC_WB4899AA_AS	SRR13145152;ILLUMINA;Paired;;SRX9585633	167539	167539	167539	167539	167539	28571	143	143	143	13
SRR13145153	ESC_UA7294AA	ECL00103	SRR13145153;ILLUMINA;Paired;;SRX9585632	1997	NA	NA	NA	North America	Canada	Quebec	NA	NA	NA	NA	NA	Universite de Montreal	Escherichia coli	NA	O149:H43	NA	NA	NA	NA	NA	PRJNA679562	SRP294189	NA	SAMN16828506	SRS7789119	2021-04-01	2021-03-26	ESC_UA7294AA	Assembled	119897	5293715	212	41258	ESC_VB5999AA_AS	SRR13145153;ILLUMINA;Paired;;SRX9585632	162678	162678	162678	162678	162678	162678	136	136	136	5
SRR13145154	ESC_UA7295AA	ECL20836	SRR13145154;ILLUMINA;Paired;;SRX9585631	2016	NA	NA	NA	North America	Canada	Quebec	NA	NA	NA	NA	NA	Universite de Montreal	Escherichia coli	NA	O149:H10	NA	NA	NA	NA	NA	PRJNA679562	SRP294189	NA	SAMN16828605	SRS7789116	2021-04-01	2021-03-26	ESC_UA7295AA	Assembled	141877	5520074	216	35709	ESC_WB4898AA_AS	SRR13145154;ILLUMINA;Paired;;SRX9585631	167540	162681	162681	91913	52497	52497	143	143	143	13
SRR13145155	ESC_UA7296AA	ECL20814	SRR13145155;ILLUMINA;Paired;;SRX9585630	2015	NA	NA	NA	North America	Canada	Quebec	NA	NA	NA	NA	NA	Universite de Montreal	Escherichia coli	NA	O149:H10	NA	NA	NA	NA	NA	PRJNA679562	SRP294189	NA	SAMN16828604	SRS7789118	2021-04-01	2021-03-26	ESC_UA7296AA	Assembled	72277	5460965	345	45569	ESC_WB4897AA_AS	SRR13145155;ILLUMINA;Paired;;SRX9585630	167541	162681	162681	91913	52497	52497	143	143	143	13
SRR13145156	ESC_UA7297AA	ECL20797	SRR13145156;ILLUMINA;Paired;;SRX9585629	2015	NA	NA	NA	North America	Canada	Quebec	NA	NA	NA	NA	NA	Universite de Montreal	Escherichia coli	NA	O138:H10	NA	NA	NA	NA	NA	PRJNA679562	SRP294189	NA	SAMN16828603	SRS7789117	2021-04-01	2021-03-26	ESC_UA7297AA	Assembled	95440	5550470	248	51973	ESC_WB4896AA_AS	SRR13145156;ILLUMINA;Paired;;SRX9585629	167543	167543	162685	162685	162685	47823	47819	143	143	13
SRR13145157	ESC_UA7298AA	ECL20778	SRR13145157;ILLUMINA;Paired;;SRX9585628	2015	NA	NA	NA	North America	Canada	Quebec	NA	NA	NA	NA	NA	Universite de Montreal	Escherichia coli	NA	O149:H10	NA	NA	NA	NA	NA	PRJNA679562	SRP294189	NA	SAMN16828602	SRS7789115	2021-04-01	2021-03-26	ESC_UA7298AA	Assembled	41959	5523973	441	82657	ESC_WB4895AA_AS	SRR13145157;ILLUMINA;Paired;;SRX9585628	167542	162681	162681	91913	52497	52497	143	143	143	13
SRR13145158	ESC_UA7299AA	ECL20776	SRR13145158;ILLUMINA;Paired;;SRX9585627	2015	NA	NA	NA	North America	Canada	Quebec	NA	NA	NA	NA	NA	Universite de Montreal	Escherichia coli	NA	O149:H10	NA	NA	NA	NA	NA	PRJNA679562	SRP294189	NA	SAMN16828601	SRS7789114	2021-04-01	2021-03-26	ESC_UA7299AA	Assembled	67256	5627323	365	50948	ESC_WB4948AA_AS	SRR13145158;ILLUMINA;Paired;;SRX9585627	167637	162681	162681	91913	52497	52497	143	143	143	13
SRR13145159	ESC_UA7300AA	ECL20769	SRR13145159;ILLUMINA;Paired;;SRX9585626	2015	NA	NA	NA	North America	Canada	Quebec	NA	NA	NA	NA	NA	Universite de Montreal	Escherichia coli	NA	O149:H19	NA	NA	NA	NA	NA	PRJNA679562	SRP294189	NA	SAMN16828600	SRS7789113	2021-04-01	2021-03-26	ESC_UA7300AA	Assembled	125990	5542002	254	40405	ESC_WB4894AA_AS	SRR13145159;ILLUMINA;Paired;;SRX9585626	167544	167544	162681	91913	52497	52497	143	143	143	13
SRR13145160	ESC_UA7301AA	ECL20725	SRR13145160;ILLUMINA;Paired;;SRX9585625	2015	NA	NA	NA	North America	Canada	Quebec	NA	NA	NA	NA	NA	Universite de Montreal	Escherichia coli	NA	O149:H10	NA	NA	NA	NA	NA	PRJNA679562	SRP294189	NA	SAMN16828599	SRS7789112	2021-04-01	2021-03-26	ESC_UA7301AA	Assembled	63123	5565498	385	61291	ESC_WB4893AA_AS	SRR13145160;ILLUMINA;Paired;;SRX9585625	167545	162681	162681	91913	52497	52497	143	143	143	13
SRR13145161	ESC_UA7302AA	ECL20721	SRR13145161;ILLUMINA;Paired;;SRX9585624	2015	NA	NA	NA	North America	Canada	Quebec	NA	NA	NA	NA	NA	Universite de Montreal	Escherichia coli	NA	O149:H10	NA	NA	NA	NA	NA	PRJNA679562	SRP294189	NA	SAMN16828598	SRS7789111	2021-04-01	2021-03-26	ESC_UA7302AA	Assembled	133829	5579387	269	66427	ESC_WB4892AA_AS	SRR13145161;ILLUMINA;Paired;;SRX9585624	167546	167546	167546	167492	167492	23310	143	143	143	13
SRR13145162	ESC_UA7303AA	ECL20627	SRR13145162;ILLUMINA;Paired;;SRX9585623	2015	NA	NA	NA	North America	Canada	Quebec	NA	NA	NA	NA	NA	Universite de Montreal	Escherichia coli	NA	O149:H10	NA	NA	NA	NA	NA	PRJNA679562	SRP294189	NA	SAMN16828597	SRS7789110	2021-04-01	2021-03-26	ESC_UA7303AA	Assembled	141877	5475806	255	27422	ESC_WB4891AA_AS	SRR13145162;ILLUMINA;Paired;;SRX9585623	162683	162681	162681	91913	52497	52497	143	143	143	13
SRR13145163	ESC_UA7304AA	ECL20622	SRR13145163;ILLUMINA;Paired;;SRX9585622	2015	NA	NA	NA	North America	Canada	Quebec	NA	NA	NA	NA	NA	Universite de Montreal	Escherichia coli	NA	O149:H10	NA	NA	NA	NA	NA	PRJNA679562	SRP294189	NA	SAMN16828596	SRS7789109	2021-04-01	2021-03-26	ESC_UA7304AA	Assembled	128032	5554270	268	50956	ESC_VB5989AA_AS	SRR13145163;ILLUMINA;Paired;;SRX9585622	162680	162680	162680	91913	52497	52497	143	143	143	13
SRR13145164	ESC_UA7305AA	ECL04323	SRR13145164;ILLUMINA;Paired;;SRX9585621	1990	NA	NA	NA	North America	Canada	Quebec	NA	NA	NA	NA	NA	Universite de Montreal	Escherichia coli	NA	O149:H43	NA	NA	NA	NA	NA	PRJNA679562	SRP294189	NA	SAMN16828515	SRS7789108	2021-04-01	2021-03-26	ESC_UA7305AA	Assembled	95337	5096956	199	29347	ESC_WB4890AA_AS	SRR13145164;ILLUMINA;Paired;;SRX9585621	167547	167547	167547	167537	167537	27157	136	136	136	5
SRR13145165	ESC_UA7306AA	ECL20566	SRR13145165;ILLUMINA;Paired;;SRX9585620	2015	NA	NA	NA	North America	Canada	Quebec	NA	NA	NA	NA	NA	Universite de Montreal	Escherichia coli	NA	O149:H10	NA	NA	NA	NA	NA	PRJNA679562	SRP294189	NA	SAMN16828595	SRS7789107	2021-04-01	2021-03-26	ESC_UA7306AA	Assembled	130666	5504653	236	31882	ESC_WB4889AA_AS	SRR13145165;ILLUMINA;Paired;;SRX9585620	167548	167548	162681	91913	52497	52497	143	143	143	13
SRR13145166	ESC_UA7307AA	ECL20550	SRR13145166;ILLUMINA;Paired;;SRX9585619	2015	NA	NA	NA	North America	Canada	Quebec	NA	NA	NA	NA	NA	Universite de Montreal	Escherichia coli	NA	O149:H10	NA	NA	NA	NA	NA	PRJNA679562	SRP294189	NA	SAMN16828594	SRS7789106	2021-04-01	2021-03-26	ESC_UA7307AA	Assembled	105848	5551162	261	43605	ESC_WB4888AA_AS	SRR13145166;ILLUMINA;Paired;;SRX9585619	167549	162686	162686	162686	162686	162686	143	143	143	13
SRR13145168	ESC_UA7309AA	ECL20462	SRR13145168;ILLUMINA;Paired;;SRX9585617	2015	NA	NA	NA	North America	Canada	Quebec	NA	NA	NA	NA	NA	Universite de Montreal	Escherichia coli	NA	O149:H19	NA	NA	NA	NA	NA	PRJNA679562	SRP294189	NA	SAMN16828592	SRS7789104	2021-04-01	2021-03-26	ESC_UA7309AA	Assembled	112445	5115034	175	40818	ESC_WB4887AA_AS	SRR13145168;ILLUMINA;Paired;;SRX9585617	167550	167550	167550	167550	167550	167550	136	136	136	5
SRR13145169	ESC_UA7310AA	ECL20436	SRR13145169;ILLUMINA;Paired;;SRX9585616	2015	NA	NA	NA	North America	Canada	Quebec	NA	NA	NA	NA	NA	Universite de Montreal	Escherichia coli	NA	O149:H10	NA	NA	NA	NA	NA	PRJNA679562	SRP294189	NA	SAMN16828591	SRS7789103	2021-04-01	2021-03-26	ESC_UA7310AA	Assembled	142012	5781749	310	52222	ESC_WB4886AA_AS	SRR13145169;ILLUMINA;Paired;;SRX9585616	167552	167552	162681	91913	52497	52497	143	143	143	13
SRR13145170	ESC_UA7311AA	ECL20435	SRR13145170;ILLUMINA;Paired;;SRX9585615	2015	NA	NA	NA	North America	Canada	Quebec	NA	NA	NA	NA	NA	Universite de Montreal	Escherichia coli	NA	O149:H10	NA	NA	NA	NA	NA	PRJNA679562	SRP294189	NA	SAMN16828590	SRS7789102	2021-04-01	2021-03-26	ESC_UA7311AA	Assembled	104453	5652738	298	46311	ESC_VB5982AA_AS	SRR13145170;ILLUMINA;Paired;;SRX9585615	162684	162681	162681	91913	52497	52497	143	143	143	13
SRR13145171	ESC_UA7312AA	ECL20408	SRR13145171;ILLUMINA;Paired;;SRX9585614	2015	NA	NA	NA	North America	Canada	Quebec	NA	NA	NA	NA	NA	Universite de Montreal	Escherichia coli	NA	O149:H10	NA	NA	NA	NA	NA	PRJNA679562	SRP294189	NA	SAMN16828589	SRS7789101	2021-04-01	2021-03-26	ESC_UA7312AA	Assembled	124715	5643522	266	174062	ESC_WB4885AA_AS	SRR13145171;ILLUMINA;Paired;;SRX9585614	167551	167551	167551	162687	162687	23310	143	143	143	13
SRR13145172	ESC_UA7313AA	ECL20404	SRR13145172;ILLUMINA;Paired;;SRX9585613	2015	NA	NA	NA	North America	Canada	Quebec	NA	NA	NA	NA	NA	Universite de Montreal	Escherichia coli	NA	O149:H10	NA	NA	NA	NA	NA	PRJNA679562	SRP294189	NA	SAMN16828588	SRS7789100	2021-04-01	2021-03-26	ESC_UA7313AA	Assembled	122479	5449666	281	60447	ESC_WB4884AA_AS	SRR13145172;ILLUMINA;Paired;;SRX9585613	162683	162681	162681	91913	52497	52497	143	143	143	13
SRR13145173	ESC_UA7314AA	ECL20395	SRR13145173;ILLUMINA;Paired;;SRX9585612	2015	NA	NA	NA	North America	Canada	Quebec	NA	NA	NA	NA	NA	Universite de Montreal	Escherichia coli	NA	O159:H17	NA	NA	NA	NA	NA	PRJNA679562	SRP294189	NA	SAMN16828587	SRS7789099	2021-04-01	2021-03-26	ESC_UA7314AA	Assembled	72959	5238424	255	28419	ESC_WB4883AA_AS	SRR13145173;ILLUMINA;Paired;;SRX9585612	167553	167553	167553	167553	167553	86801	86801	8329	24	5
SRR13145174	ESC_UA7315AA	ECL20389	SRR13145174;ILLUMINA;Paired;;SRX9585611	2015	NA	NA	NA	North America	Canada	Quebec	NA	NA	NA	NA	NA	Universite de Montreal	Escherichia coli	NA	O149:H10	NA	NA	NA	NA	NA	PRJNA679562	SRP294189	NA	SAMN16828586	SRS7789098	2021-04-01	2021-03-26	ESC_UA7315AA	Assembled	142633	5423035	238	28629	ESC_VB5978AA_AS	SRR13145174;ILLUMINA;Paired;;SRX9585611	162681	162681	162681	91913	52497	52497	143	143	143	13
SRR13145175	ESC_UA7316AA	ECL03391	SRR13145175;ILLUMINA;Paired;;SRX9585610	1990	NA	NA	NA	North America	Canada	Quebec	NA	NA	NA	NA	NA	Universite de Montreal	Escherichia coli	NA	O149:H43	NA	NA	NA	NA	NA	PRJNA679562	SRP294189	NA	SAMN16828514	SRS7789097	2021-04-01	2021-03-26	ESC_UA7316AA	Assembled	109924	5224291	176	39778	ESC_VB5977AA_AS	SRR13145175;ILLUMINA;Paired;;SRX9585610	162682	162682	162682	162682	162682	27157	136	136	136	5
SRR13145176	ESC_UA7317AA	ECL20308	SRR13145176;ILLUMINA;Paired;;SRX9585609	2015	NA	NA	NA	North America	Canada	Quebec	NA	NA	NA	NA	NA	Universite de Montreal	Escherichia coli	NA	O149:H10	NA	NA	NA	NA	NA	PRJNA679562	SRP294189	NA	SAMN16828585	SRS7789096	2021-04-01	2021-03-26	ESC_UA7317AA	Assembled	102707	5466142	222	46347	ESC_WB4882AA_AS	SRR13145176;ILLUMINA;Paired;;SRX9585609	167554	167554	167554	162688	162686	162686	143	143	143	13
SRR13145177	ESC_UA7318AA	ECL20290	SRR13145177;ILLUMINA;Paired;;SRX9585608	2015	NA	NA	NA	North America	Canada	Quebec	NA	NA	NA	NA	NA	Universite de Montreal	Escherichia coli	NA	O149:H10	NA	NA	NA	NA	NA	PRJNA679562	SRP294189	NA	SAMN16828584	SRS7789095	2021-04-01	2021-03-26	ESC_UA7318AA	Assembled	141749	5585615	241	60606	ESC_WB4881AA_AS	SRR13145177;ILLUMINA;Paired;;SRX9585608	162683	162681	162681	91913	52497	52497	143	143	143	13
SRR13145178	ESC_UA7319AA	ECL20278	SRR13145178;ILLUMINA;Paired;;SRX9585607	2015	NA	NA	NA	North America	Canada	Quebec	NA	NA	NA	NA	NA	Universite de Montreal	Escherichia coli	NA	O149:H10	NA	NA	NA	NA	NA	PRJNA679562	SRP294189	NA	SAMN16828583	SRS7789094	2021-04-01	2021-03-26	ESC_UA7319AA	Assembled	102563	5498212	309	86096	ESC_WB4880AA_AS	SRR13145178;ILLUMINA;Paired;;SRX9585607	162683	162681	162681	91913	52497	52497	143	143	143	13
SRR13145179	ESC_UA7320AA	ECL20256	SRR13145179;ILLUMINA;Paired;;SRX9585606	2014	NA	NA	NA	North America	Canada	Quebec	NA	NA	NA	NA	NA	Universite de Montreal	Escherichia coli	NA	O149:H10	NA	NA	NA	NA	NA	PRJNA679562	SRP294189	NA	SAMN16828582	SRS7789093	2021-04-01	2021-03-26	ESC_UA7320AA	Assembled	120387	5491461	257	35216	ESC_WB4879AA_AS	SRR13145179;ILLUMINA;Paired;;SRX9585606	167557	167557	162681	91913	52497	52497	143	143	143	13
SRR13145180	ESC_UA7321AA	ECL20239	SRR13145180;ILLUMINA;Paired;;SRX9585605	2014	NA	NA	NA	North America	Canada	Quebec	NA	NA	NA	NA	NA	Universite de Montreal	Escherichia coli	NA	O149:H10	NA	NA	NA	NA	NA	PRJNA679562	SRP294189	NA	SAMN16828581	SRS7789092	2021-04-01	2021-03-26	ESC_UA7321AA	Assembled	140315	5494466	225	33039	ESC_WB4878AA_AS	SRR13145180;ILLUMINA;Paired;;SRX9585605	167557	167557	162681	91913	52497	52497	143	143	143	13
SRR13145181	ESC_UA7322AA	ECL20223	SRR13145181;ILLUMINA;Paired;;SRX9585604	2014	NA	NA	NA	North America	Canada	Quebec	NA	NA	NA	NA	NA	Universite de Montreal	Escherichia coli	NA	O149:H19	NA	NA	NA	NA	NA	PRJNA679562	SRP294189	NA	SAMN16828580	SRS7789091	2021-04-01	2021-03-26	ESC_UA7322AA	Assembled	85903	5375156	206	30211	ESC_WB4877AA_AS	SRR13145181;ILLUMINA;Paired;;SRX9585604	167560	167560	167560	167560	167560	83093	136	136	136	5
SRR13145182	ESC_UA7323AA	ECL20212	SRR13145182;ILLUMINA;Paired;;SRX9585603	2014	NA	NA	NA	North America	Canada	Quebec	NA	NA	NA	NA	NA	Universite de Montreal	Escherichia coli	NA	O149:H10	NA	NA	NA	NA	NA	PRJNA679562	SRP294189	NA	SAMN16828579	SRS7789090	2021-04-01	2021-03-26	ESC_UA7323AA	Assembled	150899	5477461	236	35145	ESC_VB5970AA_AS	SRR13145182;ILLUMINA;Paired;;SRX9585603	162683	162681	162681	91913	52497	52497	143	143	143	13
SRR13145183	ESC_UA7324AA	ECL20209	SRR13145183;ILLUMINA;Paired;;SRX9585602	2014	NA	NA	NA	North America	Canada	Quebec	NA	NA	NA	NA	NA	Universite de Montreal	Escherichia coli	NA	O149:H10	NA	NA	NA	NA	NA	PRJNA679562	SRP294189	NA	SAMN16828578	SRS7789089	2021-04-01	2021-03-26	ESC_UA7324AA	Assembled	141877	5592374	257	38395	ESC_WB4876AA_AS	SRR13145183;ILLUMINA;Paired;;SRX9585602	167559	162681	162681	91913	52497	52497	143	143	143	13
SRR13145184	ESC_UA7325AA	ECL20018	SRR13145184;ILLUMINA;Paired;;SRX9585601	2014	NA	NA	NA	North America	Canada	Quebec	NA	NA	NA	NA	NA	Universite de Montreal	Escherichia coli	NA	O149:H10	NA	NA	NA	NA	NA	PRJNA679562	SRP294189	NA	SAMN16828577	SRS7789088	2021-04-01	2021-03-26	ESC_UA7325AA	Assembled	140441	5474646	253	39492	ESC_WB4875AA_AS	SRR13145184;ILLUMINA;Paired;;SRX9585601	162683	162681	162681	91913	52497	52497	143	143	143	13
SRR13145185	ESC_UA7326AA	ECL20015	SRR13145185;ILLUMINA;Paired;;SRX9585600	2014	NA	NA	NA	North America	Canada	Quebec	NA	NA	NA	NA	NA	Universite de Montreal	Escherichia coli	NA	O149:H10	NA	NA	NA	NA	NA	PRJNA679562	SRP294189	NA	SAMN16828576	SRS7789087	2021-04-01	2021-03-26	ESC_UA7326AA	Assembled	85782	5470666	312	37506	ESC_WB4874AA_AS	SRR13145185;ILLUMINA;Paired;;SRX9585600	162683	162681	162681	91913	52497	52497	143	143	143	13
SRR13145186	ESC_UA7327AA	ECL02964	SRR13145186;ILLUMINA;Paired;;SRX9585599	1993	NA	NA	NA	North America	Canada	Quebec	NA	NA	NA	NA	NA	Universite de Montreal	Escherichia coli	NA	O149:H43	NA	NA	NA	NA	NA	PRJNA679562	SRP294189	NA	SAMN16828513	SRS7789086	2021-04-01	2021-03-26	ESC_UA7327AA	Assembled	94755	5139188	172	36675	ESC_WB4873AA_AS	SRR13145186;ILLUMINA;Paired;;SRX9585599	167561	167561	167561	167561	167561	167561	136	136	136	5
SRR13145187	ESC_UA7328AA	ECL20014	SRR13145187;ILLUMINA;Paired;;SRX9585598	2014	NA	NA	NA	North America	Canada	Quebec	NA	NA	NA	NA	NA	Universite de Montreal	Escherichia coli	NA	O149:H10	NA	NA	NA	NA	NA	PRJNA679562	SRP294189	NA	SAMN16828575	SRS7789085	2021-04-01	2021-03-26	ESC_UA7328AA	Assembled	127563	5455288	257	26648	ESC_WB4872AA_AS	SRR13145187;ILLUMINA;Paired;;SRX9585598	167562	167562	162681	91913	52497	52497	143	143	143	13
SRR13145188	ESC_UA7329AA	ECL20013	SRR13145188;ILLUMINA;Paired;;SRX9585597	2014	NA	NA	NA	North America	Canada	Quebec	NA	NA	NA	NA	NA	Universite de Montreal	Escherichia coli	NA	O149:H10	NA	NA	NA	NA	NA	PRJNA679562	SRP294189	NA	SAMN16828574	SRS7789083	2021-04-01	2021-03-26	ESC_UA7329AA	Assembled	124139	5372866	228	26914	ESC_WB4871AA_AS	SRR13145188;ILLUMINA;Paired;;SRX9585597	167565	167565	162681	91913	52497	52497	143	143	143	13
SRR13145189	ESC_UA7330AA	ECL19990	SRR13145189;ILLUMINA;Paired;;SRX9585596	2014	NA	NA	NA	North America	Canada	Quebec	NA	NA	NA	NA	NA	Universite de Montreal	Escherichia coli	NA	O138:H10	NA	NA	NA	NA	NA	PRJNA679562	SRP294189	NA	SAMN16828573	SRS7789084	2021-04-01	2021-03-26	ESC_UA7330AA	Assembled	127473	5484674	245	35982	ESC_WB4870AA_AS	SRR13145189;ILLUMINA;Paired;;SRX9585596	NA	NA	NA	NA	NA	NA	NA	NA	NA	NA
SRR13145190	ESC_UA7331AA	ECL19939	SRR13145190;ILLUMINA;Paired;;SRX9585595	2014	NA	NA	NA	North America	Canada	Quebec	NA	NA	NA	NA	NA	Universite de Montreal	Escherichia coli	NA	O149:H10	NA	NA	NA	NA	NA	PRJNA679562	SRP294189	NA	SAMN16828572	SRS7789082	2021-04-01	2021-03-26	ESC_UA7331AA	Assembled	75198	5468010	314	48251	ESC_WB4869AA_AS	SRR13145190;ILLUMINA;Paired;;SRX9585595	167563	167563	162686	162686	162686	162686	143	143	143	13
SRR13145191	ESC_UA7332AA	ECL19931	SRR13145191;ILLUMINA;Paired;;SRX9585594	2014	NA	NA	NA	North America	Canada	Quebec	NA	NA	NA	NA	NA	Universite de Montreal	Escherichia coli	NA	O138:H10	NA	NA	NA	NA	NA	PRJNA679562	SRP294189	NA	SAMN16828571	SRS7789081	2021-04-01	2021-03-26	ESC_UA7332AA	Assembled	144699	5473894	245	34349	ESC_WB4868AA_AS	SRR13145191;ILLUMINA;Paired;;SRX9585594	167564	167564	167564	167564	162685	47823	47819	143	143	13
SRR13145192	ESC_UA7333AA	ECL19916	SRR13145192;ILLUMINA;Paired;;SRX9585593	2014	NA	NA	NA	North America	Canada	Quebec	NA	NA	NA	NA	NA	Universite de Montreal	Escherichia coli	NA	O149:H10	NA	NA	NA	NA	NA	PRJNA679562	SRP294189	NA	SAMN16828570	SRS7789080	2021-04-01	2021-03-26	ESC_UA7333AA	Assembled	127563	5427100	235	38691	ESC_VB5960AA_AS	SRR13145192;ILLUMINA;Paired;;SRX9585593	162683	162681	162681	91913	52497	52497	143	143	143	13
SRR13145193	ESC_UA7334AA	ECL19902	SRR13145193;ILLUMINA;Paired;;SRX9585592	2014	NA	NA	NA	North America	Canada	Quebec	NA	NA	NA	NA	NA	Universite de Montreal	Escherichia coli	NA	O149:H10	NA	NA	NA	NA	NA	PRJNA679562	SRP294189	NA	SAMN16828569	SRS7789079	2021-04-01	2021-03-26	ESC_UA7334AA	Assembled	149153	5595329	250	60338	ESC_WB4867AA_AS	SRR13145193;ILLUMINA;Paired;;SRX9585592	167566	167566	167566	167566	167566	28571	143	143	143	13
SRR13145194	ESC_UA7335AA	ECL19901	SRR13145194;ILLUMINA;Paired;;SRX9585591	2014	NA	NA	NA	North America	Canada	Quebec	NA	NA	NA	NA	NA	Universite de Montreal	Escherichia coli	NA	O149:H10	NA	NA	NA	NA	NA	PRJNA679562	SRP294189	NA	SAMN16828568	SRS7789078	2021-04-01	2021-03-26	ESC_UA7335AA	Assembled	135526	5494791	257	55911	ESC_WB4866AA_AS	SRR13145194;ILLUMINA;Paired;;SRX9585591	167566	167566	167566	167566	167566	28571	143	143	143	13
SRR13145195	ESC_UA7336AA	ECL19894	SRR13145195;ILLUMINA;Paired;;SRX9585590	2014	NA	NA	NA	North America	Canada	Quebec	NA	NA	NA	NA	NA	Universite de Montreal	Escherichia coli	NA	O149:H10	NA	NA	NA	NA	NA	PRJNA679562	SRP294189	NA	SAMN16828567	SRS7789076	2021-04-01	2021-03-26	ESC_UA7336AA	Assembled	91458	5492102	290	47886	ESC_VB5957AA_AS	SRR13145195;ILLUMINA;Paired;;SRX9585590	162686	162686	162686	162686	162686	162686	143	143	143	13
SRR13145196	ESC_UA7337AA	ECL19889	SRR13145196;ILLUMINA;Paired;;SRX9585589	2014	NA	NA	NA	North America	Canada	Quebec	NA	NA	NA	NA	NA	Universite de Montreal	Escherichia coli	NA	O149:H10	NA	NA	NA	NA	NA	PRJNA679562	SRP294189	NA	SAMN16828566	SRS7789077	2021-04-01	2021-03-26	ESC_UA7337AA	Assembled	83299	5740820	314	178422	ESC_WB4865AA_AS	SRR13145196;ILLUMINA;Paired;;SRX9585589	167567	167567	167567	162690	162690	162690	143	143	143	13
SRR13145197	ESC_UA7338AA	ECL02602	SRR13145197;ILLUMINA;Paired;;SRX9585588	1991	NA	NA	NA	North America	Canada	Quebec	NA	NA	NA	NA	NA	Universite de Montreal	Escherichia coli	NA	O149:H43	NA	NA	NA	NA	NA	PRJNA679562	SRP294189	NA	SAMN16828512	SRS7789075	2021-04-01	2021-03-26	ESC_UA7338AA	Assembled	126903	4931735	149	46940	ESC_WB4864AA_AS	SRR13145197;ILLUMINA;Paired;;SRX9585588	167568	167568	167568	167568	167568	167568	136	136	136	5
SRR13145198	ESC_UA7339AA	ECL19885	SRR13145198;ILLUMINA;Paired;;SRX9585587	2014	NA	NA	NA	North America	Canada	Quebec	NA	NA	NA	NA	NA	Universite de Montreal	Escherichia coli	NA	O149:H10	NA	NA	NA	NA	NA	PRJNA679562	SRP294189	NA	SAMN16828565	SRS7789074	2021-04-01	2021-03-26	ESC_UA7339AA	Assembled	111955	5616946	242	40777	ESC_WB4863AA_AS	SRR13145198;ILLUMINA;Paired;;SRX9585587	167569	167569	167569	167569	167569	91960	143	143	143	13
SRR13145199	ESC_UA7340AA	ECL19820	SRR13145199;ILLUMINA;Paired;;SRX9585586	2014	NA	NA	NA	North America	Canada	Quebec	NA	NA	NA	NA	NA	Universite de Montreal	Escherichia coli	NA	O138:H10	NA	NA	NA	NA	NA	PRJNA679562	SRP294189	NA	SAMN16828564	SRS7789073	2021-04-01	2021-03-26	ESC_UA7340AA	Assembled	95781	5428449	252	36839	ESC_WB4862AA_AS	SRR13145199;ILLUMINA;Paired;;SRX9585586	167571	167571	167571	167571	162685	47823	47819	143	143	13
SRR13145200	ESC_UA7341AA	ECL19788	SRR13145200;ILLUMINA;Paired;;SRX9585585	2014	NA	NA	NA	North America	Canada	Quebec	NA	NA	NA	NA	NA	Universite de Montreal	Escherichia coli	NA	O149:H19	NA	NA	NA	NA	NA	PRJNA679562	SRP294189	NA	SAMN16828563	SRS7789072	2021-04-01	2021-03-26	ESC_UA7341AA	Assembled	109116	5161477	183	23630	ESC_WB4861AA_AS	SRR13145200;ILLUMINA;Paired;;SRX9585585	167570	167570	167570	167560	167560	83093	136	136	136	5
SRR13145201	ESC_UA7342AA	ECL19763	SRR13145201;ILLUMINA;Paired;;SRX9585584	2014	NA	NA	NA	North America	Canada	Quebec	NA	NA	NA	NA	NA	Universite de Montreal	Escherichia coli	NA	O149:H10	NA	NA	NA	NA	NA	PRJNA679562	SRP294189	NA	SAMN16828562	SRS7789071	2021-04-01	2021-03-26	ESC_UA7342AA	Assembled	105634	5607465	274	55847	ESC_WB4860AA_AS	SRR13145201;ILLUMINA;Paired;;SRX9585584	167572	167572	167572	167572	167569	91960	143	143	143	13
SRR13145203	ESC_UA7344AA	ECL19751	SRR13145203;ILLUMINA;Paired;;SRX9585582	2013	NA	NA	NA	North America	Canada	Quebec	NA	NA	NA	NA	NA	Universite de Montreal	Escherichia coli	NA	O149:H10	NA	NA	NA	NA	NA	PRJNA679562	SRP294189	NA	SAMN16828560	SRS7789068	2021-04-01	2021-03-26	ESC_UA7344AA	Assembled	150899	5662796	248	42839	ESC_WB4859AA_AS	SRR13145203;ILLUMINA;Paired;;SRX9585582	167573	167573	167573	167573	167573	23310	143	143	143	13
SRR13145204	ESC_UA7345AA	ECL19668	SRR13145204;ILLUMINA;Paired;;SRX9585581	2013	NA	NA	NA	North America	Canada	Quebec	NA	NA	NA	NA	NA	Universite de Montreal	Escherichia coli	NA	O149:H10	NA	NA	NA	NA	NA	PRJNA679562	SRP294189	NA	SAMN16828559	SRS7789069	2021-04-01	2021-03-26	ESC_UA7345AA	Assembled	141877	5480170	234	30238	ESC_WB4858AA_AS	SRR13145204;ILLUMINA;Paired;;SRX9585581	162683	162681	162681	91913	52497	52497	143	143	143	13
SRR13145205	ESC_UA7346AA	ECL19664	SRR13145205;ILLUMINA;Paired;;SRX9585580	2013	NA	NA	NA	North America	Canada	Quebec	NA	NA	NA	NA	NA	Universite de Montreal	Escherichia coli	NA	O149:H10	NA	NA	NA	NA	NA	PRJNA679562	SRP294189	NA	SAMN16828558	SRS7789067	2021-04-01	2021-03-26	ESC_UA7346AA	Assembled	139752	5484869	267	34600	ESC_VB5947AA_AS	SRR13145205;ILLUMINA;Paired;;SRX9585580	162683	162681	162681	91913	52497	52497	143	143	143	13
SRR13145206	ESC_UA7347AA	ECL19641	SRR13145206;ILLUMINA;Paired;;SRX9585579	2013	NA	NA	NA	North America	Canada	Quebec	NA	NA	NA	NA	NA	Universite de Montreal	Escherichia coli	NA	O149:H10	NA	NA	NA	NA	NA	PRJNA679562	SRP294189	NA	SAMN16828557	SRS7789066	2021-04-01	2021-03-26	ESC_UA7347AA	Assembled	102588	5436165	266	38009	ESC_WB4857AA_AS	SRR13145206;ILLUMINA;Paired;;SRX9585579	167574	167479	162686	162686	162686	162686	143	143	143	13
SRR13145207	ESC_UA7348AA	ECL19602	SRR13145207;ILLUMINA;Paired;;SRX9585578	2013	NA	NA	NA	North America	Canada	Quebec	NA	NA	NA	NA	NA	Universite de Montreal	Escherichia coli	NA	O138:H10	NA	NA	NA	NA	NA	PRJNA679562	SRP294189	NA	SAMN16828556	SRS7789064	2021-04-01	2021-03-26	ESC_UA7348AA	Assembled	144698	5554404	263	39470	ESC_VB5945AA_AS	SRR13145207;ILLUMINA;Paired;;SRX9585578	162685	162685	162685	162685	162685	47823	47819	143	143	13
SRR13145208	ESC_UA7349AA	ECL01947	SRR13145208;ILLUMINA;Paired;;SRX9585577	1992	NA	NA	NA	North America	Canada	Quebec	NA	NA	NA	NA	NA	Universite de Montreal	Escherichia coli	NA	O157:H43	NA	NA	NA	NA	NA	PRJNA679562	SRP294189	NA	SAMN16828511	SRS7789065	2021-04-01	2021-03-26	ESC_UA7349AA	Assembled	119713	5088539	206	42697	ESC_WB4856AA_AS	SRR13145208;ILLUMINA;Paired;;SRX9585577	167575	167575	167575	167575	167575	167575	136	136	136	5
SRR13145209	ESC_UA7350AA	ECL19555	SRR13145209;ILLUMINA;Paired;;SRX9585576	2013	NA	NA	NA	North America	Canada	Quebec	NA	NA	NA	NA	NA	Universite de Montreal	Escherichia coli	NA	O149:H10	NA	NA	NA	NA	NA	PRJNA679562	SRP294189	NA	SAMN16828555	SRS7789063	2021-04-01	2021-03-26	ESC_UA7350AA	Assembled	131301	5640557	255	146045	ESC_VB5943AA_AS	SRR13145209;ILLUMINA;Paired;;SRX9585576	162687	162687	162687	162687	162687	23310	143	143	143	13
SRR13145210	ESC_UA7351AA	ECL19517	SRR13145210;ILLUMINA;Paired;;SRX9585575	2013	NA	NA	NA	North America	Canada	Quebec	NA	NA	NA	NA	NA	Universite de Montreal	Escherichia coli	NA	O149:H10	NA	NA	NA	NA	NA	PRJNA679562	SRP294189	NA	SAMN16828554	SRS7789062	2021-04-01	2021-03-26	ESC_UA7351AA	Assembled	146402	5486952	147	24890	ESC_WB4855AA_AS	SRR13145210;ILLUMINA;Paired;;SRX9585575	167576	167576	167576	167576	167576	1686	143	143	143	13
SRR13145211	ESC_UA7352AA	ECL19508	SRR13145211;ILLUMINA;Paired;;SRX9585574	2013	NA	NA	NA	North America	Canada	Quebec	NA	NA	NA	NA	NA	Universite de Montreal	Escherichia coli	NA	O149:H10	NA	NA	NA	NA	NA	PRJNA679562	SRP294189	NA	SAMN16828553	SRS7789061	2021-04-01	2021-03-26	ESC_UA7352AA	Assembled	118343	5540918	220	41865	ESC_VB5941AA_AS	SRR13145211;ILLUMINA;Paired;;SRX9585574	162688	162688	162688	162688	162686	162686	143	143	143	13
SRR13145212	ESC_UA7353AA	ECL19427	SRR13145212;ILLUMINA;Paired;;SRX9585573	2013	NA	NA	NA	North America	Canada	Quebec	NA	NA	NA	NA	NA	Universite de Montreal	Escherichia coli	NA	O149:H10	NA	NA	NA	NA	NA	PRJNA679562	SRP294189	NA	SAMN16828552	SRS7789060	2021-04-01	2021-03-26	ESC_UA7353AA	Assembled	116107	5526601	252	56244	ESC_VB5940AA_AS	SRR13145212;ILLUMINA;Paired;;SRX9585573	162689	162689	162689	162689	162689	91960	143	143	143	13
SRR13145213	ESC_UA7354AA	ECL19414	SRR13145213;ILLUMINA;Paired;;SRX9585572	2013	NA	NA	NA	North America	Canada	Quebec	NA	NA	NA	NA	NA	Universite de Montreal	Escherichia coli	NA	O149:H10	NA	NA	NA	NA	NA	PRJNA679562	SRP294189	NA	SAMN16828551	SRS7789059	2021-04-01	2021-03-26	ESC_UA7354AA	Assembled	116111	5588230	274	66986	ESC_WB4854AA_AS	SRR13145213;ILLUMINA;Paired;;SRX9585572	167577	167577	162689	162689	162689	91960	143	143	143	13
SRR13145214	ESC_UA7355AA	ECL19403	SRR13145214;ILLUMINA;Paired;;SRX9585571	2013	NA	NA	NA	North America	Canada	Quebec	NA	NA	NA	NA	NA	Universite de Montreal	Escherichia coli	NA	O149:H10	NA	NA	NA	NA	NA	PRJNA679562	SRP294189	NA	SAMN16828550	SRS7789058	2021-04-01	2021-03-26	ESC_UA7355AA	Assembled	127802	5637457	213	54894	ESC_VB5938AA_AS	SRR13145214;ILLUMINA;Paired;;SRX9585571	162690	162690	162690	162690	162690	162690	143	143	143	13
SRR13145215	ESC_UA7356AA	ECL19390	SRR13145215;ILLUMINA;Paired;;SRX9585570	2013	NA	NA	NA	North America	Canada	Quebec	NA	NA	NA	NA	NA	Universite de Montreal	Escherichia coli	NA	O149:H10	NA	NA	NA	NA	NA	PRJNA679562	SRP294189	NA	SAMN16828549	SRS7789057	2021-04-01	2021-03-26	ESC_UA7356AA	Assembled	88071	5476096	282	38789	ESC_WB4853AA_AS	SRR13145215;ILLUMINA;Paired;;SRX9585570	167581	167581	167572	167572	167569	91960	143	143	143	13
SRR13145216	ESC_UA7357AA	ECL19373	SRR13145216;ILLUMINA;Paired;;SRX9585569	2013	NA	NA	NA	North America	Canada	Quebec	NA	NA	NA	NA	NA	Universite de Montreal	Escherichia coli	NA	O149:H10	NA	NA	NA	NA	NA	PRJNA679562	SRP294189	NA	SAMN16828548	SRS7789056	2021-04-01	2021-03-26	ESC_UA7357AA	Assembled	125162	5501545	209	62008	ESC_WB4852AA_AS	SRR13145216;ILLUMINA;Paired;;SRX9585569	167578	167578	167578	167578	167578	91960	143	143	143	13
SRR13145217	ESC_UA7358AA	ECL19345	SRR13145217;ILLUMINA;Paired;;SRX9585568	2013	NA	NA	NA	North America	Canada	Quebec	NA	NA	NA	NA	NA	Universite de Montreal	Escherichia coli	NA	O149:H10	NA	NA	NA	NA	NA	PRJNA679562	SRP294189	NA	SAMN16828547	SRS7789055	2021-04-01	2021-03-26	ESC_UA7358AA	Assembled	125958	5532496	214	61551	ESC_WB4851AA_AS	SRR13145217;ILLUMINA;Paired;;SRX9585568	167579	167579	167579	167579	167539	28571	143	143	143	13
SRR13145218	ESC_UA7359AA	ECL19187	SRR13145218;ILLUMINA;Paired;;SRX9585567	2013	NA	NA	NA	North America	Canada	Quebec	NA	NA	NA	NA	NA	Universite de Montreal	Escherichia coli	NA	O149:H10	NA	NA	NA	NA	NA	PRJNA679562	SRP294189	NA	SAMN16828546	SRS7789054	2021-04-01	2021-03-26	ESC_UA7359AA	Assembled	127699	5640780	267	49633	ESC_VB5934AA_AS	SRR13145218;ILLUMINA;Paired;;SRX9585567	162733	162733	162733	162733	162733	28571	143	143	143	13
SRR13145219	ESC_UA7360AA	ECL01669	SRR13145219;ILLUMINA;Paired;;SRX9585566	1990	NA	NA	NA	North America	Canada	Quebec	NA	NA	NA	NA	NA	Universite de Montreal	Escherichia coli	NA	O149:H43	NA	NA	NA	NA	NA	PRJNA679562	SRP294189	NA	SAMN16828510	SRS7789053	2021-04-01	2021-03-26	ESC_UA7360AA	Assembled	163621	5169388	196	39249	ESC_WB4850AA_AS	SRR13145219;ILLUMINA;Paired;;SRX9585566	167580	167580	167580	167580	167580	27157	136	136	136	5
SRR13145220	ESC_UA7361AA	ECL19159	SRR13145220;ILLUMINA;Paired;;SRX9585565	2013	NA	NA	NA	North America	Canada	Quebec	NA	NA	NA	NA	NA	Universite de Montreal	Escherichia coli	NA	O149:H10	NA	NA	NA	NA	NA	PRJNA679562	SRP294189	NA	SAMN16828545	SRS7789052	2021-04-01	2021-03-26	ESC_UA7361AA	Assembled	127502	5781037	269	178554	ESC_VB5932AA_AS	SRR13145220;ILLUMINA;Paired;;SRX9585565	162691	162691	162687	162687	162687	23310	143	143	143	13
SRR13145221	ESC_UA7362AA	ECL19153	SRR13145221;ILLUMINA;Paired;;SRX9585564	2013	NA	NA	NA	North America	Canada	Quebec	NA	NA	NA	NA	NA	Universite de Montreal	Escherichia coli	NA	O149:H19	NA	NA	NA	NA	NA	PRJNA679562	SRP294189	NA	SAMN16828544	SRS7789051	2021-04-01	2021-03-26	ESC_UA7362AA	Assembled	86855	5317859	242	46219	ESC_WB4849AA_AS	SRR13145221;ILLUMINA;Paired;;SRX9585564	167582	162693	162693	162693	162693	100810	136	136	136	5
SRR13145222	ESC_UA7363AA	ECL19148	SRR13145222;ILLUMINA;Paired;;SRX9585563	2013	NA	NA	NA	North America	Canada	Quebec	NA	NA	NA	NA	NA	Universite de Montreal	Escherichia coli	NA	O149:H19	NA	NA	NA	NA	NA	PRJNA679562	SRP294189	NA	SAMN16828543	SRS7789050	2021-04-01	2021-03-26	ESC_UA7363AA	Assembled	111881	5321701	198	33607	ESC_VB5930AA_AS	SRR13145222;ILLUMINA;Paired;;SRX9585563	162693	162693	162693	162693	162693	100810	136	136	136	5
SRR13145223	ESC_UA7364AA	ECL19146	SRR13145223;ILLUMINA;Paired;;SRX9585562	2013	NA	NA	NA	North America	Canada	Quebec	NA	NA	NA	NA	NA	Universite de Montreal	Escherichia coli	NA	O149:H10	NA	NA	NA	NA	NA	PRJNA679562	SRP294189	NA	SAMN16828542	SRS7789049	2021-04-01	2021-03-26	ESC_UA7364AA	Assembled	131101	5405671	211	56118	ESC_WB4848AA_AS	SRR13145223;ILLUMINA;Paired;;SRX9585562	167583	167583	167583	167583	162687	23310	143	143	143	13
SRR13145224	ESC_UA7365AA	ECL19125	SRR13145224;ILLUMINA;Paired;;SRX9585561	2013	NA	NA	NA	North America	Canada	Quebec	NA	NA	NA	NA	NA	Universite de Montreal	Escherichia coli	NA	O149:H10	NA	NA	NA	NA	NA	PRJNA679562	SRP294189	NA	SAMN16828541	SRS7789048	2021-04-01	2021-03-26	ESC_UA7365AA	Assembled	157494	5617078	186	37173	ESC_WB4847AA_AS	SRR13145224;ILLUMINA;Paired;;SRX9585561	167585	167585	167585	167585	167585	28571	143	143	143	13
SRR13145225	ESC_UA7366AA	ECL18728	SRR13145225;ILLUMINA;Paired;;SRX9585560	2012	NA	NA	NA	North America	Canada	Quebec	NA	NA	NA	NA	NA	Universite de Montreal	Escherichia coli	NA	O149:H10	NA	NA	NA	NA	NA	PRJNA679562	SRP294189	NA	SAMN16828540	SRS7789046	2021-04-01	2021-03-26	ESC_UA7366AA	Assembled	82779	5471896	254	40892	ESC_WB4846AA_AS	SRR13145225;ILLUMINA;Paired;;SRX9585560	167584	167584	167584	167584	167584	167584	143	143	143	13
SRR13145226	ESC_UA7367AA	ECL18573	SRR13145226;ILLUMINA;Paired;;SRX9585559	2011	NA	NA	NA	North America	Canada	Quebec	NA	NA	NA	NA	NA	Universite de Montreal	Escherichia coli	NA	O149:H10	NA	NA	NA	NA	NA	PRJNA679562	SRP294189	NA	SAMN16828539	SRS7789045	2021-04-01	2021-03-26	ESC_UA7367AA	Assembled	55623	5675075	377	75539	ESC_WB4845AA_AS	SRR13145226;ILLUMINA;Paired;;SRX9585559	167586	167586	167586	167586	167566	28571	143	143	143	13
SRR13145227	ESC_UA7368AA	ECL18172	SRR13145227;ILLUMINA;Paired;;SRX9585558	2011	NA	NA	NA	North America	Canada	Quebec	NA	NA	NA	NA	NA	Universite de Montreal	Escherichia coli	NA	O149:H10	NA	NA	NA	NA	NA	PRJNA679562	SRP294189	NA	SAMN16828538	SRS7789047	2021-04-01	2021-03-26	ESC_UA7368AA	Assembled	134590	5508333	217	23458	ESC_WB4844AA_AS	SRR13145227;ILLUMINA;Paired;;SRX9585558	167589	167589	167589	167589	167589	1686	143	143	143	13
SRR13145228	ESC_UA7369AA	ECL17896	SRR13145228;ILLUMINA;Paired;;SRX9585557	2011	NA	NA	NA	North America	Canada	Quebec	NA	NA	NA	NA	NA	Universite de Montreal	Escherichia coli	NA	O149:H19	NA	NA	NA	NA	NA	PRJNA679562	SRP294189	NA	SAMN16828537	SRS7789044	2021-04-01	2021-03-26	ESC_UA7369AA	Assembled	99279	5387401	192	43316	ESC_WB4843AA_AS	SRR13145228;ILLUMINA;Paired;;SRX9585557	167587	167587	167587	167587	167587	167587	136	136	136	5
SRR13145229	ESC_UA7370AA	ECL17377	SRR13145229;ILLUMINA;Paired;;SRX9585556	2010	NA	NA	NA	North America	Canada	Quebec	NA	NA	NA	NA	NA	Universite de Montreal	Escherichia coli	NA	O138:H10	NA	NA	NA	NA	NA	PRJNA679562	SRP294189	NA	SAMN16828536	SRS7789043	2021-04-01	2021-03-26	ESC_UA7370AA	Assembled	144697	5488916	208	31285	ESC_WB4842AA_AS	SRR13145229;ILLUMINA;Paired;;SRX9585556	167588	167588	167564	167564	162685	47823	47819	143	143	13
SRR13145230	ESC_UA7371AA	ECL01302	SRR13145230;ILLUMINA;Paired;;SRX9585555	1990	NA	NA	NA	North America	Canada	Quebec	NA	NA	NA	NA	NA	Universite de Montreal	Escherichia coli	NA	O149:H43	NA	NA	NA	NA	NA	PRJNA679562	SRP294189	NA	SAMN16828509	SRS7789042	2021-04-01	2021-03-26	ESC_UA7371AA	Assembled	106629	5278205	207	53408	ESC_WB4841AA_AS	SRR13145230;ILLUMINA;Paired;;SRX9585555	167590	167590	167590	167590	167590	27157	136	136	136	5
SRR13145231	ESC_UA7372AA	ECL16273	SRR13145231;ILLUMINA;Paired;;SRX9585554	2009	NA	NA	NA	North America	Canada	Quebec	NA	NA	NA	NA	NA	Universite de Montreal	Escherichia coli	NA	O138:H10	NA	NA	NA	NA	NA	PRJNA679562	SRP294189	NA	SAMN16828535	SRS7789041	2021-04-01	2021-03-26	ESC_UA7372AA	Assembled	144697	5510124	227	44079	ESC_WB4840AA_AS	SRR13145231;ILLUMINA;Paired;;SRX9585554	167591	167591	167591	167564	162685	47823	47819	143	143	13
SRR13145232	ESC_UA7373AA	ECL14672	SRR13145232;ILLUMINA;Paired;;SRX9585553	2007	NA	NA	NA	North America	Canada	Quebec	NA	NA	NA	NA	NA	Universite de Montreal	Escherichia coli	NA	O159:H19	NA	NA	NA	NA	NA	PRJNA679562	SRP294189	NA	SAMN16828534	SRS7789040	2021-04-01	2021-03-26	ESC_UA7373AA	Assembled	82804	5184044	256	30375	ESC_VB5920AA_AS	SRR13145232;ILLUMINA;Paired;;SRX9585553	162692	162692	162692	162692	162692	17694	15123	136	136	5
SRR13145233	ESC_UA7374AA	ECL14048	SRR13145233;ILLUMINA;Paired;;SRX9585552	2006	NA	NA	NA	North America	Canada	Quebec	NA	NA	NA	NA	NA	Universite de Montreal	Escherichia coli	NA	O149:H10	NA	NA	NA	NA	NA	PRJNA679562	SRP294189	NA	SAMN16828533	SRS7789039	2021-04-01	2021-03-26	ESC_UA7374AA	Assembled	21685	5523858	658	88881	ESC_WB4839AA_AS	SRR13145233;ILLUMINA;Paired;;SRX9585552	167592	167592	167592	167592	167566	28571	143	143	143	13
SRR13145234	ESC_UA7375AA	ECL13345	SRR13145234;ILLUMINA;Paired;;SRX9585551	2005	NA	NA	NA	North America	Canada	Quebec	NA	NA	NA	NA	NA	Universite de Montreal	Escherichia coli	NA	O149:H10	NA	NA	NA	NA	NA	PRJNA679562	SRP294189	NA	SAMN16828532	SRS7789038	2021-04-01	2021-03-26	ESC_UA7375AA	Assembled	102656	5581953	305	38790	ESC_WB4838AA_AS	SRR13145234;ILLUMINA;Paired;;SRX9585551	167593	167593	167593	167593	167593	167593	143	143	143	13
SRR13145235	ESC_UA7376AA	ECL13086	SRR13145235;ILLUMINA;Paired;;SRX9585550	2005	NA	NA	NA	North America	Canada	Quebec	NA	NA	NA	NA	NA	Universite de Montreal	Escherichia coli	NA	O149:H10	NA	NA	NA	NA	NA	PRJNA679562	SRP294189	NA	SAMN16828531	SRS7789037	2021-04-01	2021-03-26	ESC_UA7376AA	Assembled	140087	5719189	269	28450	ESC_WB4837AA_AS	SRR13145235;ILLUMINA;Paired;;SRX9585550	167594	167594	167594	167594	162694	1686	143	143	143	13
SRR13145236	ESC_UA7377AA	ECL11324	SRR13145236;ILLUMINA;Paired;;SRX9585549	2004	NA	NA	NA	North America	Canada	Quebec	NA	NA	NA	NA	NA	Universite de Montreal	Escherichia coli	NA	O149:H10	NA	NA	NA	NA	NA	PRJNA679562	SRP294189	NA	SAMN16828530	SRS7789036	2021-04-01	2021-03-26	ESC_UA7377AA	Assembled	129901	5637351	290	31876	ESC_VB5916AA_AS	SRR13145236;ILLUMINA;Paired;;SRX9585549	162694	162694	162694	162694	162694	1686	143	143	143	13
SRR13145237	ESC_UA7378AA	ECL11171	SRR13145237;ILLUMINA;Paired;;SRX9585548	2004	NA	NA	NA	North America	Canada	Quebec	NA	NA	NA	NA	NA	Universite de Montreal	Escherichia coli	NA	O149:H10	NA	NA	NA	NA	NA	PRJNA679562	SRP294189	NA	SAMN16828529	SRS7789035	2021-04-01	2021-03-26	ESC_UA7378AA	Assembled	38346	5645905	452	80628	ESC_WB4836AA_AS	SRR13145237;ILLUMINA;Paired;;SRX9585548	167597	167597	167597	167597	167597	28571	143	143	143	13
SRR13145238	ESC_UA7379AA	ECL10647	SRR13145238;ILLUMINA;Paired;;SRX9585547	2003	NA	NA	NA	North America	Canada	Quebec	NA	NA	NA	NA	NA	Universite de Montreal	Escherichia coli	NA	O149:H10	NA	NA	NA	NA	NA	PRJNA679562	SRP294189	NA	SAMN16828528	SRS7789034	2021-04-01	2021-03-26	ESC_UA7379AA	Assembled	127788	5755540	268	45030	ESC_WB4835AA_AS	SRR13145238;ILLUMINA;Paired;;SRX9585547	167595	167595	167595	167595	167595	28571	143	143	143	13
SRR13145239	ESC_UA7380AA	ECL10170	SRR13145239;ILLUMINA;Paired;;SRX9585546	2002	NA	NA	NA	North America	Canada	Quebec	NA	NA	NA	NA	NA	Universite de Montreal	Escherichia coli	NA	O149:H10	NA	NA	NA	NA	NA	PRJNA679562	SRP294189	NA	SAMN16828527	SRS7789033	2021-04-01	2021-03-26	ESC_UA7380AA	Assembled	140440	5550438	231	23750	ESC_WB4834AA_AS	SRR13145239;ILLUMINA;Paired;;SRX9585546	167596	167596	167596	162694	162694	1686	143	143	143	13
SRR13145240	ESC_UA7381AA	ECL09646	SRR13145240;ILLUMINA;Paired;;SRX9585545	1996	NA	NA	NA	North America	Canada	Quebec	NA	NA	NA	NA	NA	Universite de Montreal	Escherichia coli	NA	O149:H10	NA	NA	NA	NA	NA	PRJNA679562	SRP294189	NA	SAMN16828526	SRS7789032	2021-04-01	2021-03-26	ESC_UA7381AA	Assembled	156797	5610191	255	50822	ESC_WB4833AA_AS	SRR13145240;ILLUMINA;Paired;;SRX9585545	167598	167598	167598	167598	167598	28571	143	143	143	13
SRR13145241	ESC_UA7382AA	ECL00652	SRR13145241;ILLUMINA;Paired;;SRX9585544	2001	NA	NA	NA	North America	Canada	Quebec	NA	NA	NA	NA	NA	Universite de Montreal	Escherichia coli	NA	O149:H10	NA	NA	NA	NA	NA	PRJNA679562	SRP294189	NA	SAMN16828508	SRS7789031	2021-04-01	2021-03-26	ESC_UA7382AA	Assembled	156797	5608182	248	56641	ESC_VB5911AA_AS	SRR13145241;ILLUMINA;Paired;;SRX9585544	162695	162695	162695	162695	162695	28571	143	143	143	13
SRR13145243	ESC_UA7384AA	ECL08786	SRR13145243;ILLUMINA;Paired;;SRX9585542	2000	NA	NA	NA	North America	Canada	Quebec	NA	NA	NA	NA	NA	Universite de Montreal	Escherichia coli	NA	O149:H43	NA	NA	NA	NA	NA	PRJNA679562	SRP294189	NA	SAMN16828524	SRS7789029	2021-04-01	2021-03-26	ESC_UA7384AA	Assembled	117235	5116235	191	37339	ESC_VB5909AA_AS	SRR13145243;ILLUMINA;Paired;;SRX9585542	162696	162696	162696	162696	162696	27157	136	136	136	5
SRR13145244	ESC_UA7385AA	ECL85531	SRR13145244;ILLUMINA;Paired;;SRX9585541	1995	NA	NA	NA	North America	Canada	Quebec	NA	NA	NA	NA	NA	Universite de Montreal	Escherichia coli	NA	O149:H10	NA	NA	NA	NA	NA	PRJNA679562	SRP294189	NA	SAMN16828678	SRS7789028	2021-04-01	2021-03-26	ESC_UA7385AA	Assembled	157339	5700564	241	28066	ESC_VB5908AA_AS	SRR13145244;ILLUMINA;Paired;;SRX9585541	162697	162697	162697	162697	7313	1686	143	143	143	13
SRR13145245	ESC_UA7386AA	ECL23067	SRR13145245;ILLUMINA;Paired;;SRX9585540	2018	NA	NA	NA	North America	Canada	Quebec	NA	NA	NA	NA	NA	Universite de Montreal	Escherichia coli	NA	O149:H10	NA	NA	NA	NA	NA	PRJNA679562	SRP294189	NA	SAMN16828677	SRS7789026	2021-04-01	2021-03-26	ESC_UA7386AA	Assembled	130441	5378436	201	37589	ESC_WB4832AA_AS	SRR13145245;ILLUMINA;Paired;;SRX9585540	167445	167445	162681	91913	52497	52497	143	143	143	13
SRR13145246	ESC_UA7387AA	ECL23013	SRR13145246;ILLUMINA;Paired;;SRX9585539	2018	NA	NA	NA	North America	Canada	Quebec	NA	NA	NA	NA	NA	Universite de Montreal	Escherichia coli	NA	O149:H10	NA	NA	NA	NA	NA	PRJNA679562	SRP294189	NA	SAMN16828676	SRS7789027	2021-04-01	2021-03-26	ESC_UA7387AA	Assembled	102687	5698910	306	39053	ESC_WB4831AA_AS	SRR13145246;ILLUMINA;Paired;;SRX9585539	167446	167446	162681	91913	52497	52497	143	143	143	13
SRR13145247	ESC_UA7388AA	ECL08334	SRR13145247;ILLUMINA;Paired;;SRX9585538	1995	NA	NA	NA	North America	Canada	Quebec	NA	NA	NA	NA	NA	Universite de Montreal	Escherichia coli	NA	O149:H19	NA	NA	NA	NA	NA	PRJNA679562	SRP294189	NA	SAMN16828523	SRS7789025	2021-04-01	2021-03-26	ESC_UA7388AA	Assembled	126649	5269598	180	31645	ESC_WB4830AA_AS	SRR13145247;ILLUMINA;Paired;;SRX9585538	167599	167599	167599	167599	167599	167599	136	136	136	5
SRR13145248	ESC_UA7389AA	ECL22967	SRR13145248;ILLUMINA;Paired;;SRX9585537	2018	NA	NA	NA	North America	Canada	Quebec	NA	NA	NA	NA	NA	Universite de Montreal	Escherichia coli	NA	O149:H10	NA	NA	NA	NA	NA	PRJNA679562	SRP294189	NA	SAMN16828675	SRS7789024	2021-04-01	2021-03-26	ESC_UA7389AA	Assembled	127563	5656642	329	39842	ESC_WB4829AA_AS	SRR13145248;ILLUMINA;Paired;;SRX9585537	167447	167447	167447	91913	52497	52497	143	143	143	13
SRR13145249	ESC_UA7390AA	ECL22887	SRR13145249;ILLUMINA;Paired;;SRX9585536	2018	NA	NA	NA	North America	Canada	Quebec	NA	NA	NA	NA	NA	Universite de Montreal	Escherichia coli	NA	O149:H10	NA	NA	NA	NA	NA	PRJNA679562	SRP294189	NA	SAMN16828674	SRS7789023	2021-04-01	2021-03-26	ESC_UA7390AA	Assembled	124139	5538301	256	34086	ESC_WB4828AA_AS	SRR13145249;ILLUMINA;Paired;;SRX9585536	167448	167448	167448	167448	52497	52497	143	143	143	13
SRR13145250	ESC_UA7391AA	ECL22882	SRR13145250;ILLUMINA;Paired;;SRX9585535	2018	NA	NA	NA	North America	Canada	Quebec	NA	NA	NA	NA	NA	Universite de Montreal	Escherichia coli	NA	O23:H37	NA	NA	NA	NA	NA	PRJNA679562	SRP294189	NA	SAMN16828673	SRS7789022	2021-04-01	2021-03-26	ESC_UA7391AA	Assembled	66578	4830456	220	37177	ESC_VB5902AA_AS	SRR13145250;ILLUMINA;Paired;;SRX9585535	162698	162698	162698	162698	162698	134709	134709	134709	2754	13
SRR13145251	ESC_UA7392AA	ECL22868	SRR13145251;ILLUMINA;Paired;;SRX9585534	2018	NA	NA	NA	North America	Canada	Quebec	NA	NA	NA	NA	NA	Universite de Montreal	Escherichia coli	NA	O149:H10	NA	NA	NA	NA	NA	PRJNA679562	SRP294189	NA	SAMN16828672	SRS7789021	2021-04-01	2021-03-26	ESC_UA7392AA	Assembled	131511	5396495	211	24022	ESC_WB4827AA_AS	SRR13145251;ILLUMINA;Paired;;SRX9585534	167449	162699	162699	91913	52497	52497	143	143	143	13
SRR13145252	ESC_UA7393AA	ECL22867	SRR13145252;ILLUMINA;Paired;;SRX9585533	2018	NA	NA	NA	North America	Canada	Quebec	NA	NA	NA	NA	NA	Universite de Montreal	Escherichia coli	NA	O149:H10	NA	NA	NA	NA	NA	PRJNA679562	SRP294189	NA	SAMN16828671	SRS7789020	2021-04-01	2021-03-26	ESC_UA7393AA	Assembled	66662	5390383	351	69509	ESC_VB5900AA_AS	SRR13145252;ILLUMINA;Paired;;SRX9585533	162699	162699	162699	91913	52497	52497	143	143	143	13
SRR13145253	ESC_UA7394AA	ECL22800	SRR13145253;ILLUMINA;Paired;;SRX9585532	2018	NA	NA	NA	North America	Canada	Quebec	NA	NA	NA	NA	NA	Universite de Montreal	Escherichia coli	NA	O149:H10	NA	NA	NA	NA	NA	PRJNA679562	SRP294189	NA	SAMN16828670	SRS7789019	2021-04-01	2021-03-26	ESC_UA7394AA	Assembled	124139	5426535	259	38177	ESC_WB4826AA_AS	SRR13145253;ILLUMINA;Paired;;SRX9585532	167450	162681	162681	91913	52497	52497	143	143	143	13
SRR13145254	ESC_UA7395AA	ECL22774	SRR13145254;ILLUMINA;Paired;;SRX9585531	2018	NA	NA	NA	North America	Canada	Quebec	NA	NA	NA	NA	NA	Universite de Montreal	Escherichia coli	NA	O149:H19	NA	NA	NA	NA	NA	PRJNA679562	SRP294189	NA	SAMN16828669	SRS7789018	2021-04-01	2021-03-26	ESC_UA7395AA	Assembled	110654	5311140	181	29998	ESC_WB4825AA_AS	SRR13145254;ILLUMINA;Paired;;SRX9585531	167451	167451	167451	167451	167451	100810	136	136	136	5
SRR13145255	ESC_UA7396AA	ECL22749	SRR13145255;ILLUMINA;Paired;;SRX9585530	2018	NA	NA	NA	North America	Canada	Quebec	NA	NA	NA	NA	NA	Universite de Montreal	Escherichia coli	NA	O23:H37	NA	NA	NA	NA	NA	PRJNA679562	SRP294189	NA	SAMN16828668	SRS7789017	2021-04-01	2021-03-26	ESC_UA7396AA	Assembled	70232	4948909	218	38349	ESC_VB5897AA_AS	SRR13145255;ILLUMINA;Paired;;SRX9585530	162701	162701	162701	162698	162698	134709	134709	134709	2754	13
SRR13145256	ESC_UA7397AA	ECL22741	SRR13145256;ILLUMINA;Paired;;SRX9585529	2018	NA	NA	NA	North America	Canada	Quebec	NA	NA	NA	NA	NA	Universite de Montreal	Escherichia coli	NA	O149:H10	NA	NA	NA	NA	NA	PRJNA679562	SRP294189	NA	SAMN16828667	SRS7789014	2021-04-01	2021-03-26	ESC_UA7397AA	Assembled	102350	5574297	238	23774	ESC_WB4824AA_AS	SRR13145256;ILLUMINA;Paired;;SRX9585529	167453	167453	167453	167453	167453	1686	143	143	143	13
SRR13145257	ESC_UA7398AA	ECL22730	SRR13145257;ILLUMINA;Paired;;SRX9585528	2018	NA	NA	NA	North America	Canada	Quebec	NA	NA	NA	NA	NA	Universite de Montreal	Escherichia coli	NA	O23:H37	NA	NA	NA	NA	NA	PRJNA679562	SRP294189	NA	SAMN16828666	SRS7789015	2021-04-01	2021-03-26	ESC_UA7398AA	Assembled	70236	4849568	236	37121	ESC_WB4823AA_AS	SRR13145257;ILLUMINA;Paired;;SRX9585528	167452	167452	162698	162698	162698	134709	134709	134709	2754	13
SRR13145258	ESC_UA7399AA	ECL07805	SRR13145258;ILLUMINA;Paired;;SRX9585527	1997	NA	NA	NA	North America	Canada	Quebec	NA	NA	NA	NA	NA	Universite de Montreal	Escherichia coli	NA	O149:H10	NA	NA	NA	NA	NA	PRJNA679562	SRP294189	NA	SAMN16828522	SRS7789016	2021-04-01	2021-03-26	ESC_UA7399AA	Assembled	141750	5623828	255	25402	ESC_WB4822AA_AS	SRR13145258;ILLUMINA;Paired;;SRX9585527	167454	167454	125236	7313	7313	1686	143	143	143	13
SRR13145259	ESC_UA7400AA	ECL22653	SRR13145259;ILLUMINA;Paired;;SRX9585526	2018	NA	NA	NA	North America	Canada	Quebec	NA	NA	NA	NA	NA	Universite de Montreal	Escherichia coli	NA	O138:H10	NA	NA	NA	NA	NA	PRJNA679562	SRP294189	NA	SAMN16828665	SRS7789013	2021-04-01	2021-03-26	ESC_UA7400AA	Assembled	122799	5491677	249	68765	ESC_WB4821AA_AS	SRR13145259;ILLUMINA;Paired;;SRX9585526	167455	167455	162703	162685	162685	47823	47819	143	143	13
SRR13145260	ESC_UA7401AA	ECL22553	SRR13145260;ILLUMINA;Paired;;SRX9585525	2018	NA	NA	NA	North America	Canada	Quebec	NA	NA	NA	NA	NA	Universite de Montreal	Escherichia coli	NA	O149:H10	NA	NA	NA	NA	NA	PRJNA679562	SRP294189	NA	SAMN16828664	SRS7789012	2021-04-01	2021-03-26	ESC_UA7401AA	Assembled	128033	5458182	259	32459	ESC_VB5892AA_AS	SRR13145260;ILLUMINA;Paired;;SRX9585525	162700	162681	162681	91913	52497	52497	143	143	143	13
SRR13145261	ESC_UA7402AA	ECL22536	SRR13145261;ILLUMINA;Paired;;SRX9585524	2018	NA	NA	NA	North America	Canada	Quebec	NA	NA	NA	NA	NA	Universite de Montreal	Escherichia coli	NA	O149:H10	NA	NA	NA	NA	NA	PRJNA679562	SRP294189	NA	SAMN16828663	SRS7789011	2021-04-01	2021-03-26	ESC_UA7402AA	Assembled	111687	5421056	246	34541	ESC_WB4820AA_AS	SRR13145261;ILLUMINA;Paired;;SRX9585524	167456	167456	167456	91913	52497	52497	143	143	143	13
SRR13145262	ESC_UA7403AA	ECL22529	SRR13145262;ILLUMINA;Paired;;SRX9585523	2018	NA	NA	NA	North America	Canada	Quebec	NA	NA	NA	NA	NA	Universite de Montreal	Escherichia coli	NA	O138:H10	NA	NA	NA	NA	NA	PRJNA679562	SRP294189	NA	SAMN16828662	SRS7789010	2021-04-01	2021-03-26	ESC_UA7403AA	Assembled	68593	5484192	303	82354	ESC_VB5890AA_AS	SRR13145262;ILLUMINA;Paired;;SRX9585523	162703	162703	162703	162685	162685	47823	47819	143	143	13
SRR13145263	ESC_UA7404AA	ECL22505	SRR13145263;ILLUMINA;Paired;;SRX9585522	2018	NA	NA	NA	North America	Canada	Quebec	NA	NA	NA	NA	NA	Universite de Montreal	Escherichia coli	NA	O149:H10	NA	NA	NA	NA	NA	PRJNA679562	SRP294189	NA	SAMN16828661	SRS7789009	2021-04-01	2021-03-26	ESC_UA7404AA	Assembled	125508	5602944	318	40453	ESC_VB5889AA_AS	SRR13145263;ILLUMINA;Paired;;SRX9585522	162702	162702	162681	91913	52497	52497	143	143	143	13
SRR13145264	ESC_UA7405AA	ECL22503	SRR13145264;ILLUMINA;Paired;;SRX9585521	2018	NA	NA	NA	North America	Canada	Quebec	NA	NA	NA	NA	NA	Universite de Montreal	Escherichia coli	NA	O149:H10	NA	NA	NA	NA	NA	PRJNA679562	SRP294189	NA	SAMN16828660	SRS7789008	2021-04-01	2021-03-26	ESC_UA7405AA	Assembled	141876	5450126	275	45213	ESC_WB4819AA_AS	SRR13145264;ILLUMINA;Paired;;SRX9585521	167457	167457	162681	91913	52497	52497	143	143	143	13
SRR13145265	ESC_UA7406AA	ECL22491	SRR13145265;ILLUMINA;Paired;;SRX9585520	2018	NA	NA	NA	North America	Canada	Quebec	NA	NA	NA	NA	NA	Universite de Montreal	Escherichia coli	NA	O149:H10	NA	NA	NA	NA	NA	PRJNA679562	SRP294189	NA	SAMN16828659	SRS7789007	2021-04-01	2021-03-26	ESC_UA7406AA	Assembled	110245	5556072	315	47319	ESC_WB4818AA_AS	SRR13145265;ILLUMINA;Paired;;SRX9585520	167459	167459	167459	91913	52497	52497	143	143	143	13
SRR13145266	ESC_UA7407AA	ECL22487	SRR13145266;ILLUMINA;Paired;;SRX9585519	2018	NA	NA	NA	North America	Canada	Quebec	NA	NA	NA	NA	NA	Universite de Montreal	Escherichia coli	NA	O149:H10	NA	NA	NA	NA	NA	PRJNA679562	SRP294189	NA	SAMN16828658	SRS7789005	2021-04-01	2021-03-26	ESC_UA7407AA	Assembled	118995	5515205	237	40225	ESC_VB5886AA_AS	SRR13145266;ILLUMINA;Paired;;SRX9585519	162704	162704	162704	162704	162686	162686	143	143	143	13
SRR13145267	ESC_UA7408AA	ECL22447	SRR13145267;ILLUMINA;Paired;;SRX9585518	2018	NA	NA	NA	North America	Canada	Quebec	NA	NA	NA	NA	NA	Universite de Montreal	Escherichia coli	NA	O149:H10	NA	NA	NA	NA	NA	PRJNA679562	SRP294189	NA	SAMN16828657	SRS7789006	2021-04-01	2021-03-26	ESC_UA7408AA	Assembled	140315	5534469	235	32713	ESC_WB4817AA_AS	SRR13145267;ILLUMINA;Paired;;SRX9585518	167458	167458	162681	91913	52497	52497	143	143	143	13
SRR13145268	ESC_UA7409AA	ECL22438	SRR13145268;ILLUMINA;Paired;;SRX9585517	2018	NA	NA	NA	North America	Canada	Quebec	NA	NA	NA	NA	NA	Universite de Montreal	Escherichia coli	NA	O149:H10	NA	NA	NA	NA	NA	PRJNA679562	SRP294189	NA	SAMN16828656	SRS7789004	2021-04-01	2021-03-26	ESC_UA7409AA	Assembled	122695	5607809	277	24876	ESC_WB4816AA_AS	SRR13145268;ILLUMINA;Paired;;SRX9585517	167460	162681	162681	91913	52497	52497	143	143	143	13
SRR13145269	ESC_UA7410AA	ECL07310	SRR13145269;ILLUMINA;Paired;;SRX9585516	1992	NA	NA	NA	North America	Canada	Quebec	NA	NA	NA	NA	NA	Universite de Montreal	Escherichia coli	NA	O149:H43	NA	NA	NA	NA	NA	PRJNA679562	SRP294189	NA	SAMN16828521	SRS7789003	2021-04-01	2021-03-26	ESC_UA7410AA	Assembled	128482	4943374	145	38993	ESC_VB5883AA_AS	SRR13145269;ILLUMINA;Paired;;SRX9585516	162706	162706	162706	162706	162706	27157	136	136	136	5
SRR13145270	ESC_UA7411AA	ECL22433	SRR13145270;ILLUMINA;Paired;;SRX9585515	2018	NA	NA	NA	North America	Canada	Quebec	NA	NA	NA	NA	NA	Universite de Montreal	Escherichia coli	NA	O149:H10	NA	NA	NA	NA	NA	PRJNA679562	SRP294189	NA	SAMN16828655	SRS7789002	2021-04-01	2021-03-26	ESC_UA7411AA	Assembled	107982	5660433	294	32308	ESC_WB4815AA_AS	SRR13145270;ILLUMINA;Paired;;SRX9585515	167461	167461	167459	91913	52497	52497	143	143	143	13
SRR13145271	ESC_UA7412AA	ECL22341	SRR13145271;ILLUMINA;Paired;;SRX9585514	2017	NA	NA	NA	North America	Canada	Quebec	NA	NA	NA	NA	NA	Universite de Montreal	Escherichia coli	NA	O138:H10	NA	NA	NA	NA	NA	PRJNA679562	SRP294189	NA	SAMN16828654	SRS7789001	2021-04-01	2021-03-26	ESC_UA7412AA	Assembled	122576	5419930	200	31817	ESC_VB5881AA_AS	SRR13145271;ILLUMINA;Paired;;SRX9585514	162705	162705	162685	162685	162685	47823	47819	143	143	13
SRR13145272	ESC_UA7413AA	ECL22298	SRR13145272;ILLUMINA;Paired;;SRX9585513	2017	NA	NA	NA	North America	Canada	Quebec	NA	NA	NA	NA	NA	Universite de Montreal	Escherichia coli	NA	O149:H10	NA	NA	NA	NA	NA	PRJNA679562	SRP294189	NA	SAMN16828653	SRS7789000	2021-04-01	2021-03-26	ESC_UA7413AA	Assembled	107345	5415511	298	32260	ESC_WB4814AA_AS	SRR13145272;ILLUMINA;Paired;;SRX9585513	167462	167462	167462	91913	52497	52497	143	143	143	13
SRR13145273	ESC_UA7414AA	ECL22293	SRR13145273;ILLUMINA;Paired;;SRX9585512	2017	NA	NA	NA	North America	Canada	Quebec	NA	NA	NA	NA	NA	Universite de Montreal	Escherichia coli	NA	O149:H10	NA	NA	NA	NA	NA	PRJNA679562	SRP294189	NA	SAMN16828652	SRS7788999	2021-04-01	2021-03-26	ESC_UA7414AA	Assembled	81834	5443270	374	40583	ESC_WB4813AA_AS	SRR13145273;ILLUMINA;Paired;;SRX9585512	167600	162681	162681	91913	52497	52497	143	143	143	13
SRR13145274	ESC_UA7415AA	ECL22274	SRR13145274;ILLUMINA;Paired;;SRX9585511	2017	NA	NA	NA	North America	Canada	Quebec	NA	NA	NA	NA	NA	Universite de Montreal	Escherichia coli	NA	O149:H10	NA	NA	NA	NA	NA	PRJNA679562	SRP294189	NA	SAMN16828651	SRS7788998	2021-04-01	2021-03-26	ESC_UA7415AA	Assembled	135673	5431565	263	23928	ESC_WB4812AA_AS	SRR13145274;ILLUMINA;Paired;;SRX9585511	167463	162681	162681	91913	52497	52497	143	143	143	13
SRR13145275	ESC_UA7416AA	ECL22265	SRR13145275;ILLUMINA;Paired;;SRX9585510	2017	NA	NA	NA	North America	Canada	Quebec	NA	NA	NA	NA	NA	Universite de Montreal	Escherichia coli	NA	O149:H10	NA	NA	NA	NA	NA	PRJNA679562	SRP294189	NA	SAMN16828650	SRS7788997	2021-04-01	2021-03-26	ESC_UA7416AA	Assembled	109532	5761042	292	24994	ESC_WB4811AA_AS	SRR13145275;ILLUMINA;Paired;;SRX9585510	167464	167461	167459	91913	52497	52497	143	143	143	13
SRR13145276	ESC_UA7417AA	ECL22215	SRR13145276;ILLUMINA;Paired;;SRX9585509	2017	NA	NA	NA	North America	Canada	Quebec	NA	NA	NA	NA	NA	Universite de Montreal	Escherichia coli	NA	O149:H10	NA	NA	NA	NA	NA	PRJNA679562	SRP294189	NA	SAMN16828649	SRS7788996	2021-04-01	2021-03-26	ESC_UA7417AA	Assembled	121399	5835760	358	44918	ESC_WB4810AA_AS	SRR13145276;ILLUMINA;Paired;;SRX9585509	167466	167466	167466	167448	52497	52497	143	143	143	13
SRR13145277	ESC_UA7418AA	ECL22172	SRR13145277;ILLUMINA;Paired;;SRX9585508	2017	NA	NA	NA	North America	Canada	Quebec	NA	NA	NA	NA	NA	Universite de Montreal	Escherichia coli	NA	O23:H37	NA	NA	NA	NA	NA	PRJNA679562	SRP294189	NA	SAMN16828648	SRS7788995	2021-04-01	2021-03-26	ESC_UA7418AA	Assembled	67969	4999036	260	43282	ESC_VB5875AA_AS	SRR13145277;ILLUMINA;Paired;;SRX9585508	162707	162707	162698	162698	162698	134709	134709	134709	2754	13
SRR13145278	ESC_UA7419AA	ECL22146	SRR13145278;ILLUMINA;Paired;;SRX9585507	2017	NA	NA	NA	North America	Canada	Quebec	NA	NA	NA	NA	NA	Universite de Montreal	Escherichia coli	NA	O23:H37	NA	NA	NA	NA	NA	PRJNA679562	SRP294189	NA	SAMN16828647	SRS7788994	2021-04-01	2021-03-26	ESC_UA7419AA	Assembled	47578	4984632	284	96215	ESC_WB4809AA_AS	SRR13145278;ILLUMINA;Paired;;SRX9585507	167465	167465	162698	162698	162698	134709	134709	134709	2754	13
SRR13145279	ESC_UA7420AA	ECL22134	SRR13145279;ILLUMINA;Paired;;SRX9585506	2017	NA	NA	NA	North America	Canada	Quebec	NA	NA	NA	NA	NA	Universite de Montreal	Escherichia coli	NA	O149:H10	NA	NA	NA	NA	NA	PRJNA679562	SRP294189	NA	SAMN16828646	SRS7788993	2021-04-01	2021-03-26	ESC_UA7420AA	Assembled	135561	5493894	274	33526	ESC_WB4808AA_AS	SRR13145279;ILLUMINA;Paired;;SRX9585506	167467	167467	162681	91913	52497	52497	143	143	143	13
SRR13145281	ESC_UA7422AA	ECL22128	SRR13145281;ILLUMINA;Paired;;SRX9585504	2017	NA	NA	NA	North America	Canada	Quebec	NA	NA	NA	NA	NA	Universite de Montreal	Escherichia coli	NA	O149:H10	NA	NA	NA	NA	NA	PRJNA679562	SRP294189	NA	SAMN16828645	SRS7788991	2021-04-01	2021-03-26	ESC_UA7422AA	Assembled	130441	5575866	267	27723	ESC_WB4807AA_AS	SRR13145281;ILLUMINA;Paired;;SRX9585504	167469	167469	162681	91913	52497	52497	143	143	143	13
SRR13145282	ESC_UA7423AA	ECL22099	SRR13145282;ILLUMINA;Paired;;SRX9585503	2017	NA	NA	NA	North America	Canada	Quebec	NA	NA	NA	NA	NA	Universite de Montreal	Escherichia coli	NA	O149:H10	NA	NA	NA	NA	NA	PRJNA679562	SRP294189	NA	SAMN16828644	SRS7788989	2021-04-01	2021-03-26	ESC_UA7423AA	Assembled	128033	5455268	232	34881	ESC_WB4806AA_AS	SRR13145282;ILLUMINA;Paired;;SRX9585503	162700	162681	162681	91913	52497	52497	143	143	143	13
SRR13145283	ESC_UA7424AA	ECL22093	SRR13145283;ILLUMINA;Paired;;SRX9585502	2017	NA	NA	NA	North America	Canada	Quebec	NA	NA	NA	NA	NA	Universite de Montreal	Escherichia coli	NA	O149:H10	NA	NA	NA	NA	NA	PRJNA679562	SRP294189	NA	SAMN16828643	SRS7788990	2021-04-01	2021-03-26	ESC_UA7424AA	Assembled	122746	5445036	238	34597	ESC_WB4805AA_AS	SRR13145283;ILLUMINA;Paired;;SRX9585502	167468	162681	162681	91913	52497	52497	143	143	143	13
SRR13145284	ESC_UA7425AA	ECL22052	SRR13145284;ILLUMINA;Paired;;SRX9585501	2017	NA	NA	NA	North America	Canada	Quebec	NA	NA	NA	NA	NA	Universite de Montreal	Escherichia coli	NA	O149:H10	NA	NA	NA	NA	NA	PRJNA679562	SRP294189	NA	SAMN16828642	SRS7788988	2021-04-01	2021-03-26	ESC_UA7425AA	Assembled	123880	5578722	297	54761	ESC_WB4804AA_AS	SRR13145284;ILLUMINA;Paired;;SRX9585501	167470	167470	167459	91913	52497	52497	143	143	143	13
SRR13145285	ESC_UA7426AA	ECL21979	SRR13145285;ILLUMINA;Paired;;SRX9585500	2017	NA	NA	NA	North America	Canada	Quebec	NA	NA	NA	NA	NA	Universite de Montreal	Escherichia coli	NA	O149:H10	NA	NA	NA	NA	NA	PRJNA679562	SRP294189	NA	SAMN16828641	SRS7788987	2021-04-01	2021-03-26	ESC_UA7426AA	Assembled	30058	5596614	548	76355	ESC_VB5867AA_AS	SRR13145285;ILLUMINA;Paired;;SRX9585500	162708	162708	162708	91913	52497	52497	143	143	143	13
SRR13145286	ESC_UA7427AA	ECL21975	SRR13145286;ILLUMINA;Paired;;SRX9585499	2017	NA	NA	NA	North America	Canada	Quebec	NA	NA	NA	NA	NA	Universite de Montreal	Escherichia coli	NA	O149:H10	NA	NA	NA	NA	NA	PRJNA679562	SRP294189	NA	SAMN16828640	SRS7788986	2021-04-01	2021-03-26	ESC_UA7427AA	Assembled	54342	5456008	407	64027	ESC_WB4803AA_AS	SRR13145286;ILLUMINA;Paired;;SRX9585499	167471	167471	167471	167471	167471	23310	143	143	143	13
SRR13145287	ESC_UA7428AA	ECL21837	SRR13145287;ILLUMINA;Paired;;SRX9585498	2017	NA	NA	NA	North America	Canada	Quebec	NA	NA	NA	NA	NA	Universite de Montreal	Escherichia coli	NA	O149:H10	NA	NA	NA	NA	NA	PRJNA679562	SRP294189	NA	SAMN16828639	SRS7788985	2021-04-01	2021-03-26	ESC_UA7428AA	Assembled	125507	5466453	265	31714	ESC_WB4802AA_AS	SRR13145287;ILLUMINA;Paired;;SRX9585498	167472	167472	162681	91913	52497	52497	143	143	143	13
SRR13145288	ESC_UA7429AA	ECL21756	SRR13145288;ILLUMINA;Paired;;SRX9585497	2017	NA	NA	NA	North America	Canada	Quebec	NA	NA	NA	NA	NA	Universite de Montreal	Escherichia coli	NA	O138:H10	NA	NA	NA	NA	NA	PRJNA679562	SRP294189	NA	SAMN16828638	SRS7788984	2021-04-01	2021-03-26	ESC_UA7429AA	Assembled	137304	5426256	169	33615	ESC_WB4801AA_AS	SRR13145288;ILLUMINA;Paired;;SRX9585497	167473	162705	162685	162685	162685	47823	47819	143	143	13
SRR13145289	ESC_UA7430AA	ECL21732	SRR13145289;ILLUMINA;Paired;;SRX9585496	2017	NA	NA	NA	North America	Canada	Quebec	NA	NA	NA	NA	NA	Universite de Montreal	Escherichia coli	NA	O23:H37	NA	NA	NA	NA	NA	PRJNA679562	SRP294189	NA	SAMN16828637	SRS7788983	2021-04-01	2021-03-26	ESC_UA7430AA	Assembled	44224	4808468	277	44220	ESC_VB5863AA_AS	SRR13145289;ILLUMINA;Paired;;SRX9585496	162716	162698	162698	162698	162698	134709	134709	134709	2754	13
SRR13145290	ESC_UA7431AA	ECL21730	SRR13145290;ILLUMINA;Paired;;SRX9585495	2017	NA	NA	NA	North America	Canada	Quebec	NA	NA	NA	NA	NA	Universite de Montreal	Escherichia coli	NA	O149:H10	NA	NA	NA	NA	NA	PRJNA679562	SRP294189	NA	SAMN16828636	SRS7788982	2021-04-01	2021-03-26	ESC_UA7431AA	Assembled	141877	5440982	231	27348	ESC_WB4800AA_AS	SRR13145290;ILLUMINA;Paired;;SRX9585495	167476	167476	162681	91913	52497	52497	143	143	143	13
SRR13145291	ESC_UA7432AA	ECL05958	SRR13145291;ILLUMINA;Paired;;SRX9585494	1993	NA	NA	NA	North America	Canada	Quebec	NA	NA	NA	NA	NA	Universite de Montreal	Escherichia coli	NA	O149:H19	NA	NA	NA	NA	NA	PRJNA679562	SRP294189	NA	SAMN16828519	SRS7788980	2021-04-01	2021-03-26	ESC_UA7432AA	Assembled	97844	5249189	168	23267	ESC_WB4799AA_AS	SRR13145291;ILLUMINA;Paired;;SRX9585494	167601	167601	167601	167601	167601	167601	136	136	136	5
SRR13145292	ESC_UA7433AA	ECL21680	SRR13145292;ILLUMINA;Paired;;SRX9585493	2016	NA	NA	NA	North America	Canada	Quebec	NA	NA	NA	NA	NA	Universite de Montreal	Escherichia coli	NA	O149:H10	NA	NA	NA	NA	NA	PRJNA679562	SRP294189	NA	SAMN16828635	SRS7788981	2021-04-01	2021-03-26	ESC_UA7433AA	Assembled	135464	5479771	269	30777	ESC_WB4798AA_AS	SRR13145292;ILLUMINA;Paired;;SRX9585493	162683	162681	162681	91913	52497	52497	143	143	143	13
SRR13145293	ESC_UA7434AA	ECL21676	SRR13145293;ILLUMINA;Paired;;SRX9585492	2017	NA	NA	NA	North America	Canada	Quebec	NA	NA	NA	NA	NA	Universite de Montreal	Escherichia coli	NA	O149:H10	NA	NA	NA	NA	NA	PRJNA679562	SRP294189	NA	SAMN16828634	SRS7788979	2021-04-01	2021-03-26	ESC_UA7434AA	Assembled	131511	5623423	231	31494	ESC_WB4797AA_AS	SRR13145293;ILLUMINA;Paired;;SRX9585492	167474	167474	162681	91913	52497	52497	143	143	143	13
SRR13145294	ESC_UA7435AA	ECL21657	SRR13145294;ILLUMINA;Paired;;SRX9585491	2017	NA	NA	NA	North America	Canada	Quebec	NA	NA	NA	NA	NA	Universite de Montreal	Escherichia coli	NA	O149:H10	NA	NA	NA	NA	NA	PRJNA679562	SRP294189	NA	SAMN16828633	SRS7788978	2021-04-01	2021-03-26	ESC_UA7435AA	Assembled	128032	5662770	299	41213	ESC_WB4796AA_AS	SRR13145294;ILLUMINA;Paired;;SRX9585491	167475	162681	162681	91913	52497	52497	143	143	143	13
SRR13145295	ESC_UA7436AA	ECL21655	SRR13145295;ILLUMINA;Paired;;SRX9585490	2017	NA	NA	NA	North America	Canada	Quebec	NA	NA	NA	NA	NA	Universite de Montreal	Escherichia coli	NA	O149:H10	NA	NA	NA	NA	NA	PRJNA679562	SRP294189	NA	SAMN16828632	SRS7788977	2021-04-01	2021-03-26	ESC_UA7436AA	Assembled	124139	5626947	250	38747	ESC_WB4795AA_AS	SRR13145295;ILLUMINA;Paired;;SRX9585490	167477	167477	162681	91913	52497	52497	143	143	143	13
SRR13145296	ESC_UA7437AA	ECL21652	SRR13145296;ILLUMINA;Paired;;SRX9585489	2017	NA	NA	NA	North America	Canada	Quebec	NA	NA	NA	NA	NA	Universite de Montreal	Escherichia coli	NA	O149:H10	NA	NA	NA	NA	NA	PRJNA679562	SRP294189	NA	SAMN16828631	SRS7788975	2021-04-01	2021-03-26	ESC_UA7437AA	Assembled	102958	5590809	267	39906	ESC_WB4794AA_AS	SRR13145296;ILLUMINA;Paired;;SRX9585489	167480	167480	167480	91913	52497	52497	143	143	143	13
SRR13145297	ESC_UA7438AA	ECL21628	SRR13145297;ILLUMINA;Paired;;SRX9585488	2017	NA	NA	NA	North America	Canada	Quebec	NA	NA	NA	NA	NA	Universite de Montreal	Escherichia coli	NA	O149:H10	NA	NA	NA	NA	NA	PRJNA679562	SRP294189	NA	SAMN16828630	SRS7788976	2021-04-01	2021-03-26	ESC_UA7438AA	Assembled	125508	5583862	294	36152	ESC_VB5855AA_AS	SRR13145297;ILLUMINA;Paired;;SRX9585488	162709	162709	162681	91913	52497	52497	143	143	143	13
SRR13145298	ESC_UA7439AA	ECL21584	SRR13145298;ILLUMINA;Paired;;SRX9585487	2016	NA	NA	NA	North America	Canada	Quebec	NA	NA	NA	NA	NA	Universite de Montreal	Escherichia coli	NA	O149:H10	NA	NA	NA	NA	NA	PRJNA679562	SRP294189	NA	SAMN16828629	SRS7788974	2021-04-01	2021-03-26	ESC_UA7439AA	Assembled	106012	5638092	299	36046	ESC_WB4793AA_AS	SRR13145298;ILLUMINA;Paired;;SRX9585487	167479	167479	162686	162686	162686	162686	143	143	143	13
SRR13145299	ESC_UA7440AA	ECL21551	SRR13145299;ILLUMINA;Paired;;SRX9585486	2016	NA	NA	NA	North America	Canada	Quebec	NA	NA	NA	NA	NA	Universite de Montreal	Escherichia coli	NA	O149:H10	NA	NA	NA	NA	NA	PRJNA679562	SRP294189	NA	SAMN16828628	SRS7788973	2021-04-01	2021-03-26	ESC_UA7440AA	Assembled	127563	5555617	298	29394	ESC_WB4792AA_AS	SRR13145299;ILLUMINA;Paired;;SRX9585486	167478	167457	162681	91913	52497	52497	143	143	143	13
SRR13145300	ESC_UA7441AA	ECL21542	SRR13145300;ILLUMINA;Paired;;SRX9585485	2016	NA	NA	NA	North America	Canada	Quebec	NA	NA	NA	NA	NA	Universite de Montreal	Escherichia coli	NA	O149:H10	NA	NA	NA	NA	NA	PRJNA679562	SRP294189	NA	SAMN16828627	SRS7788970	2021-04-01	2021-03-26	ESC_UA7441AA	Assembled	112408	5631549	273	40189	ESC_WB4791AA_AS	SRR13145300;ILLUMINA;Paired;;SRX9585485	167482	167482	162681	91913	52497	52497	143	143	143	13
SRR13145301	ESC_UA7442AA	ECL21541	SRR13145301;ILLUMINA;Paired;;SRX9585484	2016	NA	NA	NA	North America	Canada	Quebec	NA	NA	NA	NA	NA	Universite de Montreal	Escherichia coli	NA	O149:H10	NA	NA	NA	NA	NA	PRJNA679562	SRP294189	NA	SAMN16828626	SRS7788971	2021-04-01	2021-03-26	ESC_UA7442AA	Assembled	104290	5641968	352	31781	ESC_WB4790AA_AS	SRR13145301;ILLUMINA;Paired;;SRX9585484	167481	167481	162681	91913	52497	52497	143	143	143	13
SRR13145302	ESC_UA7443AA	ECL05543	SRR13145302;ILLUMINA;Paired;;SRX9585483	1992	NA	NA	NA	North America	Canada	Quebec	NA	NA	NA	NA	NA	Universite de Montreal	Escherichia coli	NA	O149:H43	NA	NA	NA	NA	NA	PRJNA679562	SRP294189	NA	SAMN16828518	SRS7788969	2021-04-01	2021-03-26	ESC_UA7443AA	Assembled	100870	5178227	227	32775	ESC_WB4789AA_AS	SRR13145302;ILLUMINA;Paired;;SRX9585483	167483	167483	167483	167483	167483	27157	136	136	136	5
SRR13145303	ESC_UA7444AA	ECL21518	SRR13145303;ILLUMINA;Paired;;SRX9585482	2016	NA	NA	NA	North America	Canada	Quebec	NA	NA	NA	NA	NA	Universite de Montreal	Escherichia coli	NA	O149:H10	NA	NA	NA	NA	NA	PRJNA679562	SRP294189	NA	SAMN16828625	SRS7788972	2021-04-01	2021-03-26	ESC_UA7444AA	Assembled	141878	5410496	207	32338	ESC_WB4788AA_AS	SRR13145303;ILLUMINA;Paired;;SRX9585482	167484	167457	162681	91913	52497	52497	143	143	143	13
SRR13145304	ESC_UA7445AA	ECL21512	SRR13145304;ILLUMINA;Paired;;SRX9585481	2016	NA	NA	NA	North America	Canada	Quebec	NA	NA	NA	NA	NA	Universite de Montreal	Escherichia coli	NA	O149:H10	NA	NA	NA	NA	NA	PRJNA679562	SRP294189	NA	SAMN16828624	SRS7788968	2021-04-01	2021-03-26	ESC_UA7445AA	Assembled	101356	5638129	456	79756	ESC_WB4787AA_AS	SRR13145304;ILLUMINA;Paired;;SRX9585481	167485	162681	162681	91913	52497	52497	143	143	143	13
SRR13145305	ESC_UA7446AA	ECL21505	SRR13145305;ILLUMINA;Paired;;SRX9585480	2016	NA	NA	NA	North America	Canada	Quebec	NA	NA	NA	NA	NA	Universite de Montreal	Escherichia coli	NA	O149:H10	NA	NA	NA	NA	NA	PRJNA679562	SRP294189	NA	SAMN16828623	SRS7788967	2021-04-01	2021-03-26	ESC_UA7446AA	Assembled	127563	5513963	207	86341	ESC_VB5847AA_AS	SRR13145305;ILLUMINA;Paired;;SRX9585480	162710	162710	162680	91913	52497	52497	143	143	143	13
SRR13145307	ESC_UA7448AA	ECL21464	SRR13145307;ILLUMINA;Paired;;SRX9585478	2016	NA	NA	NA	North America	Canada	Quebec	NA	NA	NA	NA	NA	Universite de Montreal	Escherichia coli	NA	O23:H37	NA	NA	NA	NA	NA	PRJNA679562	SRP294189	NA	SAMN16828621	SRS7788964	2021-04-01	2021-03-26	ESC_UA7448AA	Assembled	66664	4869150	216	30587	ESC_WB4786AA_AS	SRR13145307;ILLUMINA;Paired;;SRX9585478	167488	162698	162698	162698	162698	134709	134709	134709	2754	13
SRR13145308	ESC_UA7449AA	ECL21415	SRR13145308;ILLUMINA;Paired;;SRX9585477	2016	NA	NA	NA	North America	Canada	Quebec	NA	NA	NA	NA	NA	Universite de Montreal	Escherichia coli	NA	O149:H10	NA	NA	NA	NA	NA	PRJNA679562	SRP294189	NA	SAMN16828620	SRS7788966	2021-04-01	2021-03-26	ESC_UA7449AA	Assembled	140105	5483020	236	37516	ESC_WB4785AA_AS	SRR13145308;ILLUMINA;Paired;;SRX9585477	167486	167486	167486	167486	167486	167486	143	143	143	13
SRR13145309	ESC_UA7450AA	ECL21412	SRR13145309;ILLUMINA;Paired;;SRX9585476	2016	NA	NA	NA	North America	Canada	Quebec	NA	NA	NA	NA	NA	Universite de Montreal	Escherichia coli	NA	O149:H10	NA	NA	NA	NA	NA	PRJNA679562	SRP294189	NA	SAMN16828619	SRS7788963	2021-04-01	2021-03-26	ESC_UA7450AA	Assembled	112581	5644978	319	55355	ESC_VB5843AA_AS	SRR13145309;ILLUMINA;Paired;;SRX9585476	162711	162711	162681	91913	52497	52497	143	143	143	13
SRR13145310	ESC_UA7451AA	ECL21405	SRR13145310;ILLUMINA;Paired;;SRX9585475	2016	NA	NA	NA	North America	Canada	Quebec	NA	NA	NA	NA	NA	Universite de Montreal	Escherichia coli	NA	O149:H10	NA	NA	NA	NA	NA	PRJNA679562	SRP294189	NA	SAMN16828618	SRS7788961	2021-04-01	2021-03-26	ESC_UA7451AA	Assembled	148262	5627444	198	27416	ESC_WB4784AA_AS	SRR13145310;ILLUMINA;Paired;;SRX9585475	167487	167487	167487	86776	52497	52497	143	143	143	13
SRR13145311	ESC_UA7452AA	ECL21290	SRR13145311;ILLUMINA;Paired;;SRX9585474	2016	NA	NA	NA	North America	Canada	Quebec	NA	NA	NA	NA	NA	Universite de Montreal	Escherichia coli	NA	O149:H10	NA	NA	NA	NA	NA	PRJNA679562	SRP294189	NA	SAMN16828617	SRS7788962	2021-04-01	2021-03-26	ESC_UA7452AA	Assembled	128033	5446599	318	45578	ESC_WB4783AA_AS	SRR13145311;ILLUMINA;Paired;;SRX9585474	167490	167490	167490	86776	52497	52497	143	143	143	13
SRR13145312	ESC_UA7453AA	ECL21274	SRR13145312;ILLUMINA;Paired;;SRX9585473	2016	NA	NA	NA	North America	Canada	Quebec	NA	NA	NA	NA	NA	Universite de Montreal	Escherichia coli	NA	O149:H10	NA	NA	NA	NA	NA	PRJNA679562	SRP294189	NA	SAMN16828616	SRS7788960	2021-04-01	2021-03-26	ESC_UA7453AA	Assembled	101193	5511178	314	32824	ESC_VB5840AA_AS	SRR13145312;ILLUMINA;Paired;;SRX9585473	162712	162712	162712	91913	52497	52497	143	143	143	13
SRR13145313	ESC_UA7454AA	ECL05380	SRR13145313;ILLUMINA;Paired;;SRX9585472	1991	NA	NA	NA	North America	Canada	Quebec	NA	NA	NA	NA	NA	Universite de Montreal	Escherichia coli	NA	O149:H19	NA	NA	NA	NA	NA	PRJNA679562	SRP294189	NA	SAMN16828517	SRS7788958	2021-04-01	2021-03-26	ESC_UA7454AA	Assembled	113171	5198768	197	45327	ESC_WB4782AA_AS	SRR13145313;ILLUMINA;Paired;;SRX9585472	167489	167489	167489	167489	167489	167489	136	136	136	5
SRR13145314	ESC_UA7455AA	ECL21259	SRR13145314;ILLUMINA;Paired;;SRX9585471	2016	NA	NA	NA	North America	Canada	Quebec	NA	NA	NA	NA	NA	Universite de Montreal	Escherichia coli	NA	O149:H10	NA	NA	NA	NA	NA	PRJNA679562	SRP294189	NA	SAMN16828615	SRS7788959	2021-04-01	2021-03-26	ESC_UA7455AA	Assembled	124139	5571523	287	39040	ESC_WB4781AA_AS	SRR13145314;ILLUMINA;Paired;;SRX9585471	167493	162712	162712	91913	52497	52497	143	143	143	13
SRR13145315	ESC_UA7456AA	ECL21170	SRR13145315;ILLUMINA;Paired;;SRX9585470	2016	NA	NA	NA	North America	Canada	Quebec	NA	NA	NA	NA	NA	Universite de Montreal	Escherichia coli	NA	O159:H19	NA	NA	NA	NA	NA	PRJNA679562	SRP294189	NA	SAMN16828614	SRS7788956	2021-04-01	2021-03-26	ESC_UA7456AA	Assembled	82786	5267671	296	53195	ESC_VB5837AA_AS	SRR13145315;ILLUMINA;Paired;;SRX9585470	162713	162713	162713	162713	28575	17694	15123	136	136	5
SRR13145316	ESC_UA7457AA	ECL20924	SRR13145316;ILLUMINA;Paired;;SRX9585469	2016	NA	NA	NA	North America	Canada	Quebec	NA	NA	NA	NA	NA	Universite de Montreal	Escherichia coli	NA	O149:H10	NA	NA	NA	NA	NA	PRJNA679562	SRP294189	NA	SAMN16828613	SRS7788957	2021-04-01	2021-03-26	ESC_UA7457AA	Assembled	122981	5422627	233	36907	ESC_VB5836AA_AS	SRR13145316;ILLUMINA;Paired;;SRX9585469	162683	162681	162681	91913	52497	52497	143	143	143	13
SRR13145317	ESC_UA7458AA	ECL20918	SRR13145317;ILLUMINA;Paired;;SRX9585468	2016	NA	NA	NA	North America	Canada	Quebec	NA	NA	NA	NA	NA	Universite de Montreal	Escherichia coli	NA	O149:H10	NA	NA	NA	NA	NA	PRJNA679562	SRP294189	NA	SAMN16828612	SRS7788955	2021-04-01	2021-03-26	ESC_UA7458AA	Assembled	141877	5571083	262	45135	ESC_VB5835AA_AS	SRR13145317;ILLUMINA;Paired;;SRX9585468	162715	162681	162681	91913	52497	52497	143	143	143	13
SRR13145318	ESC_UA7459AA	ECL20911	SRR13145318;ILLUMINA;Paired;;SRX9585467	2016	NA	NA	NA	North America	Canada	Quebec	NA	NA	NA	NA	NA	Universite de Montreal	Escherichia coli	NA	O149:H10	NA	NA	NA	NA	NA	PRJNA679562	SRP294189	NA	SAMN16828611	SRS7788954	2021-04-01	2021-03-26	ESC_UA7459AA	Assembled	146256	5575140	275	28047	ESC_WB4780AA_AS	SRR13145318;ILLUMINA;Paired;;SRX9585467	167491	167491	162712	91913	52497	52497	143	143	143	13
SRR13145319	ESC_UA7460AA	ECL20906	SRR13145319;ILLUMINA;Paired;;SRX9585466	2016	NA	NA	NA	North America	Canada	Quebec	NA	NA	NA	NA	NA	Universite de Montreal	Escherichia coli	NA	O149:H10	NA	NA	NA	NA	NA	PRJNA679562	SRP294189	NA	SAMN16828610	SRS7788952	2021-04-01	2021-03-26	ESC_UA7460AA	Assembled	150899	5548416	210	57774	ESC_WB4779AA_AS	SRR13145319;ILLUMINA;Paired;;SRX9585466	167492	167492	167492	167492	167492	23310	143	143	143	13
SRR13145320	ESC_UA7461AA	ECL20896	SRR13145320;ILLUMINA;Paired;;SRX9585465	2016	NA	NA	NA	North America	Canada	Quebec	NA	NA	NA	NA	NA	Universite de Montreal	Escherichia coli	NA	O149:H10	NA	NA	NA	NA	NA	PRJNA679562	SRP294189	NA	SAMN16828609	SRS7788953	2021-04-01	2021-03-26	ESC_UA7461AA	Assembled	139752	5543381	267	47718	ESC_WB4778AA_AS	SRR13145320;ILLUMINA;Paired;;SRX9585465	167494	162681	162681	91913	52497	52497	143	143	143	13
SRR13145321	ESC_UA7462AA	ECL20887	SRR13145321;ILLUMINA;Paired;;SRX9585464	2016	NA	NA	NA	North America	Canada	Quebec	NA	NA	NA	NA	NA	Universite de Montreal	Escherichia coli	NA	O149:H10	NA	NA	NA	NA	NA	PRJNA679562	SRP294189	NA	SAMN16828608	SRS7788951	2021-04-01	2021-03-26	ESC_UA7462AA	Assembled	91408	5525228	334	54021	ESC_WB4777AA_AS	SRR13145321;ILLUMINA;Paired;;SRX9585464	167495	162681	162681	91913	52497	52497	143	143	143	13
SRR3040702	ESC_DA5585AA	14-6364	SRR3040702;ILLUMINA;Paired;;SRX1495512	2014	8	NA	NA	North America	Canada	Alberta	NA	NA	NA	NA	NA	Alberta Provincial Laboratory for Public Health	Escherichia coli	NA	O157:H7	NA	NA	NA	NA	NA	PRJNA291542	SRP067668	NA	SAMN04097148	SRS1218115	2016-07-01	2015-12-26	ESC_DA5585AA	Assembled	160593	5432884	293	4634	ESC_HA4837AA_AS	SRR3040702;ILLUMINA;Paired;;SRX1495512	25268	25264	25264	25264	25264	65	65	63	63	63
SRR3040711	ESC_DA5576AA	14-6539	SRR3040711;ILLUMINA;Paired;;SRX1495521	2014	9	NA	NA	North America	Canada	Alberta	NA	NA	NA	NA	NA	Alberta Provincial Laboratory for Public Health	Escherichia coli	NA	O157:H7	NA	NA	NA	NA	NA	PRJNA291542	SRP067668	NA	SAMN04097156	SRS1218122	2016-07-01	2015-12-26	ESC_DA5576AA	Assembled	160593	5436467	281	5838	ESC_HA4846AA_AS	SRR3040711;ILLUMINA;Paired;;SRX1495521	25266	25264	25264	25264	25264	65	65	63	63	63
SRR3040712	ESC_DA5575AA	14-6540	SRR3040712;ILLUMINA;Paired;;SRX1495522	2014	9	NA	NA	North America	Canada	Alberta	NA	NA	NA	NA	NA	Alberta Provincial Laboratory for Public Health	Escherichia coli	NA	O157:H7	NA	NA	NA	NA	NA	PRJNA291542	SRP067668	NA	SAMN04097157	SRS1218121	2016-07-01	2015-12-26	ESC_DA5575AA	Assembled	160612	5442983	272	6073	ESC_HA4847AA_AS	SRR3040712;ILLUMINA;Paired;;SRX1495522	25265	25264	25264	25264	25264	65	65	63	63	63
SRR3040720	ESC_DA5567AA	14-6549	SRR3040720;ILLUMINA;Paired;;SRX1495530	2014	9	NA	NA	North America	Canada	Alberta	NA	NA	NA	NA	NA	Alberta Provincial Laboratory for Public Health	Escherichia coli	NA	O157:H7	NA	NA	NA	NA	NA	PRJNA291542	SRP067668	NA	SAMN04097164	SRS1218129	2016-07-01	2015-12-26	ESC_DA5567AA	Assembled	160612	5442265	280	7848	ESC_HA4855AA_AS	SRR3040720;ILLUMINA;Paired;;SRX1495530	25265	25264	25264	25264	25264	65	65	63	63	63
SRR3040727	ESC_DA5560AA	14-7569	SRR3040727;ILLUMINA;Paired;;SRX1495537	2014	10	NA	NA	North America	Canada	Alberta	NA	NA	NA	NA	NA	Alberta Provincial Laboratory for Public Health	Escherichia coli	NA	O157:H7	NA	NA	NA	NA	NA	PRJNA291542	SRP067668	NA	SAMN04097171	SRS1218138	2016-07-01	2015-12-26	ESC_DA5560AA	Assembled	194579	5446014	251	9461	ESC_HA4862AA_AS	SRR3040727;ILLUMINA;Paired;;SRX1495537	25265	25264	25264	25264	25264	65	65	63	63	63
SRR8079363	ESC_KA3492AA	AMR520-5146	SRR8079363;ILLUMINA;Paired;;SRX4906566	2014	11	NA	NA	North America	Canada	Ontario	NA	NA	NA	NA	NA	National Microbiology Laboratory	Escherichia coli	NA	O2:Nm	NA	NA	NA	NA	NA	PRJNA495338	SRP166150	NA	SAMN10222558	SRS3952689	2018-10-19	2018-10-19	ESC_KA3492AA	Assembled	48312	5503170	358	43191	ESC_UA1311AA_AS	SRR8079363;ILLUMINA;Paired;;SRX4906566	75008	75008	75008	75008	75008	75008	75008	146	146	13
SRR8079364	ESC_KA3493AA	AMR520-5404	SRR8079364;ILLUMINA;Paired;;SRX4906565	2014	11	NA	NA	North America	Canada	Alberta	NA	NA	NA	NA	NA	National Microbiology Laboratory	Escherichia coli	NA	O157:H7	NA	NA	NA	NA	NA	PRJNA495338	SRP166150	NA	SAMN10222563	SRS3952691	2018-10-19	2018-10-19	ESC_KA3493AA	Assembled	152516	5514039	279	44206	ESC_UA1310AA_AS	SRR8079364;ILLUMINA;Paired;;SRX4906565	75009	74991	74991	74991	74991	65	65	63	63	63
SRR8079365	ESC_KA3494AA	CE-R3-15-0025	SRR8079365;ILLUMINA;Paired;;SRX4906564	2015	3	NA	NA	North America	Canada	Ontario	NA	NA	NA	NA	NA	National Microbiology Laboratory	Escherichia coli	NA	O163:H19	NA	NA	NA	NA	NA	PRJNA495338	SRP166150	NA	SAMN10222546	SRS3952688	2018-10-19	2018-10-19	ESC_KA3494AA	Assembled	90603	4913753	166	46483	ESC_UA1309AA_AS	SRR8079365;ILLUMINA;Paired;;SRX4906564	75010	75001	75001	75001	75001	75001	75001	75001	9162	9162
SRR8079366	ESC_KA3495AA	AMR520-5149	SRR8079366;ILLUMINA;Paired;;SRX4906563	2014	12	NA	NA	North America	Canada	Ontario	NA	NA	NA	NA	NA	National Microbiology Laboratory	Escherichia coli	NA	O86:Nm	NA	NA	NA	NA	NA	PRJNA495338	SRP166150	NA	SAMN10222552	SRS3952687	2018-10-19	2018-10-19	ESC_KA3495AA	Assembled	65572	5230285	301	40406	ESC_UA1308AA_AS	SRR8079366;ILLUMINA;Paired;;SRX4906563	74998	74997	74997	74997	40043	40043	40043	40043	40043	5178
SRR8079367	ESC_KA3496AA	CE-R3-15-0017	SRR8079367;ILLUMINA;Paired;;SRX4906562	2015	2	NA	NA	North America	Canada	Ontario	NA	NA	NA	NA	NA	National Microbiology Laboratory	Escherichia coli	NA	O174:H2	NA	NA	NA	NA	NA	PRJNA495338	SRP166150	NA	SAMN10222543	SRS3952686	2018-10-19	2018-10-19	ESC_KA3496AA	Assembled	376949	5110619	110	17290	ESC_UA1307AA_AS	SRR8079367;ILLUMINA;Paired;;SRX4906562	75011	75011	75011	75011	75011	20944	20944	4519	4519	152
SRR8079368	ESC_KA3497AA	AMR520-5131	SRR8079368;ILLUMINA;Paired;;SRX4906561	2014	11	NA	NA	North America	Canada	Ontario	NA	NA	NA	NA	NA	National Microbiology Laboratory	Escherichia coli	NA	O39:H38	NA	NA	NA	NA	NA	PRJNA495338	SRP166150	NA	SAMN10222556	SRS3952685	2018-10-19	2018-10-19	ESC_KA3497AA	Assembled	84348	5200482	269	54953	ESC_UA1306AA_AS	SRR8079368;ILLUMINA;Paired;;SRX4906561	75012	75012	75012	75012	75012	75012	75012	75012	75012	5026
SRR8079369	ESC_KA3498AA	AMR520-5394	SRR8079369;ILLUMINA;Paired;;SRX4906560	2014	12	NA	NA	North America	Canada	Alberta	NA	NA	NA	NA	NA	National Microbiology Laboratory	Escherichia coli	NA	O157:H7	NA	NA	NA	NA	NA	PRJNA495338	SRP166150	NA	SAMN10222565	SRS3952684	2018-10-19	2018-10-19	ESC_KA3498AA	Assembled	149433	5419724	327	37978	ESC_UA1305AA_AS	SRR8079369;ILLUMINA;Paired;;SRX4906560	74990	74990	70258	14211	65	65	65	63	63	63
SRR8079370	ESC_KA3499AA	AMR520-5403	SRR8079370;ILLUMINA;Paired;;SRX4906559	2014	11	NA	NA	North America	Canada	Alberta	NA	NA	NA	NA	NA	National Microbiology Laboratory	Escherichia coli	NA	O157:H7	NA	NA	NA	NA	NA	PRJNA495338	SRP166150	NA	SAMN10222562	SRS3952683	2018-10-19	2018-10-19	ESC_KA3499AA	Assembled	160591	5504097	242	58202	ESC_UA1304AA_AS	SRR8079370;ILLUMINA;Paired;;SRX4906559	74991	74991	74991	74991	74991	65	65	63	63	63
SRR8079371	ESC_KA3500AA	CE3-R3-15-4007	SRR8079371;ILLUMINA;Paired;;SRX4906558	2015	1	NA	NA	North America	Canada	Alberta	NA	NA	NA	NA	NA	National Microbiology Laboratory	Escherichia coli	NA	O100:Nm	NA	NA	NA	NA	NA	PRJNA495338	SRP166150	NA	SAMN10222540	SRS3952690	2018-10-19	2018-10-19	ESC_KA3500AA	Assembled	86601	5137434	252	33277	ESC_UA1303AA_AS	SRR8079371;ILLUMINA;Paired;;SRX4906558	74992	74992	74992	74992	74992	74992	11080	6003	6003	13
SRR8079372	ESC_KA3501AA	AMR520-5400	SRR8079372;ILLUMINA;Paired;;SRX4906557	2014	11	NA	NA	North America	Canada	Alberta	NA	NA	NA	NA	NA	National Microbiology Laboratory	Escherichia coli	NA	O157:H7	NA	NA	NA	NA	NA	PRJNA495338	SRP166150	NA	SAMN10222559	SRS3952682	2018-10-19	2018-10-19	ESC_KA3501AA	Assembled	149433	5541591	328	52929	ESC_UA1302AA_AS	SRR8079372;ILLUMINA;Paired;;SRX4906557	74993	74993	74993	74991	74991	65	65	63	63	63
SRR8079373	ESC_KA3502AA	AMR520-5568	SRR8079373;ILLUMINA;Paired;;SRX4906556	2014	11	NA	NA	North America	Canada	Alberta	NA	NA	NA	NA	NA	National Microbiology Laboratory	Escherichia coli	NA	O8:Nm	NA	NA	NA	NA	NA	PRJNA495338	SRP166150	NA	SAMN10222548	SRS3952681	2018-10-19	2018-10-19	ESC_KA3502AA	Assembled	163625	5372518	229	50254	ESC_UA1301AA_AS	SRR8079373;ILLUMINA;Paired;;SRX4906556	74996	74996	74996	74996	74996	74996	74996	74996	5	5
SRR8079374	ESC_KA3503AA	CE-R3-15-0014	SRR8079374;ILLUMINA;Paired;;SRX4906555	2015	2	NA	NA	North America	Canada	Ontario	NA	NA	NA	NA	NA	National Microbiology Laboratory	Escherichia coli	NA	O8:H19	NA	NA	NA	NA	NA	PRJNA495338	SRP166150	NA	SAMN10222542	SRS3952680	2018-10-19	2018-10-19	ESC_KA3503AA	Assembled	120425	5102392	122	30538	ESC_UA1300AA_AS	SRR8079374;ILLUMINA;Paired;;SRX4906555	74995	74995	74995	74995	74995	74995	74995	12383	138	138
SRR8079375	ESC_KA3504AA	AMR520-5401	SRR8079375;ILLUMINA;Paired;;SRX4906554	2014	11	NA	NA	North America	Canada	Alberta	NA	NA	NA	NA	NA	National Microbiology Laboratory	Escherichia coli	NA	O8:H9	NA	NA	NA	NA	NA	PRJNA495338	SRP166150	NA	SAMN10222551	SRS3952679	2018-10-19	2018-10-19	ESC_KA3504AA	Assembled	115167	5259268	229	56597	ESC_UA1299AA_AS	SRR8079375;ILLUMINA;Paired;;SRX4906554	75013	75013	75013	75013	75013	75013	75013	29386	5	5
SRR8079376	ESC_KA3505AA	AMR520-5401	SRR8079376;ILLUMINA;Paired;;SRX4906553	2014	11	NA	NA	North America	Canada	Alberta	NA	NA	NA	NA	NA	National Microbiology Laboratory	Escherichia coli	NA	O157:H7	NA	NA	NA	NA	NA	PRJNA495338	SRP166150	NA	SAMN10222560	SRS3952678	2018-10-19	2018-10-19	ESC_KA3505AA	Assembled	149132	5512935	283	55595	ESC_UA1298AA_AS	SRR8079376;ILLUMINA;Paired;;SRX4906553	75014	75014	75014	74991	74991	65	65	63	63	63
SRR8079377	ESC_KA3506AA	AMR520-5568	SRR8079377;ILLUMINA;Paired;;SRX4906552	2014	11	NA	NA	North America	Canada	Alberta	NA	NA	NA	NA	NA	National Microbiology Laboratory	Escherichia coli	NA	O100:Nm	NA	NA	NA	NA	NA	PRJNA495338	SRP166150	NA	SAMN10222547	SRS3952677	2018-10-19	2018-10-19	ESC_KA3506AA	Assembled	94613	5042690	172	22308	ESC_UA1297AA_AS	SRR8079377;ILLUMINA;Paired;;SRX4906552	74994	74994	74994	74994	74994	74994	11080	6003	6003	13
SRR8079378	ESC_KA3507AA	AMR520-5152	SRR8079378;ILLUMINA;Paired;;SRX4906551	2014	12	NA	NA	North America	Canada	Ontario	NA	NA	NA	NA	NA	National Microbiology Laboratory	Escherichia coli	NA	O86:Nm	NA	NA	NA	NA	NA	PRJNA495338	SRP166150	NA	SAMN10222554	SRS3952676	2018-10-19	2018-10-19	ESC_KA3507AA	Assembled	65324	5232853	298	43356	ESC_UA1296AA_AS	SRR8079378;ILLUMINA;Paired;;SRX4906551	74998	74997	74997	74997	40043	40043	40043	40043	40043	5178
SRR8079379	ESC_KA3508AA	AMR520-5151	SRR8079379;ILLUMINA;Paired;;SRX4906550	2014	12	NA	NA	North America	Canada	Ontario	NA	NA	NA	NA	NA	National Microbiology Laboratory	Escherichia coli	NA	O86:Nm	NA	NA	NA	NA	NA	PRJNA495338	SRP166150	NA	SAMN10222553	SRS3952675	2018-10-19	2018-10-19	ESC_KA3508AA	Assembled	65638	5231586	301	45513	ESC_UA1295AA_AS	SRR8079379;ILLUMINA;Paired;;SRX4906550	74997	74997	74997	74997	40043	40043	40043	40043	40043	5178
SRR8079380	ESC_KA3509AA	AMR520-5402	SRR8079380;ILLUMINA;Paired;;SRX4906549	2014	11	NA	NA	North America	Canada	Alberta	NA	NA	NA	NA	NA	National Microbiology Laboratory	Escherichia coli	NA	O157:H7	NA	NA	NA	NA	NA	PRJNA495338	SRP166150	NA	SAMN10222561	SRS3952674	2018-10-19	2018-10-19	ESC_KA3509AA	Assembled	149433	5531592	302	37606	ESC_UA1294AA_AS	SRR8079380;ILLUMINA;Paired;;SRX4906549	74999	74993	74993	74991	74991	65	65	63	63	63
SRR8079381	ESC_KA3510AA	CE2-R3-15-1003	SRR8079381;ILLUMINA;Paired;;SRX4906548	2015	1	NA	NA	North America	Canada	British Columbia	NA	NA	NA	NA	NA	National Microbiology Laboratory	Escherichia coli	NA	O121:H10	NA	NA	NA	NA	NA	PRJNA495338	SRP166150	NA	SAMN10222541	SRS3952673	2018-10-19	2018-10-19	ESC_KA3510AA	Assembled	104757	5007213	139	16682	ESC_UA1293AA_AS	SRR8079381;ILLUMINA;Paired;;SRX4906548	75000	75000	75000	75000	75000	75000	75000	22610	15986	82
SRR8079383	ESC_KA3512AA	AMR520-5393	SRR8079383;ILLUMINA;Paired;;SRX4906546	2014	12	NA	NA	North America	Canada	Alberta	NA	NA	NA	NA	NA	National Microbiology Laboratory	Escherichia coli	NA	O157:H7	NA	NA	NA	NA	NA	PRJNA495338	SRP166150	NA	SAMN10222564	SRS3952670	2018-10-19	2018-10-19	ESC_KA3512AA	Assembled	149433	5416460	322	32320	ESC_UA1291AA_AS	SRR8079383;ILLUMINA;Paired;;SRX4906546	74990	74990	70258	14211	65	65	65	63	63	63
SRR8079384	ESC_KA3513AA	AMR520-5396	SRR8079384;ILLUMINA;Paired;;SRX4906545	2014	12	NA	NA	North America	Canada	Alberta	NA	NA	NA	NA	NA	National Microbiology Laboratory	Escherichia coli	NA	O157:H7	NA	NA	NA	NA	NA	PRJNA495338	SRP166150	NA	SAMN10222566	SRS3952671	2018-10-19	2018-10-19	ESC_KA3513AA	Assembled	149433	5417533	327	33362	ESC_UA1290AA_AS	SRR8079384;ILLUMINA;Paired;;SRX4906545	74990	74990	70258	14211	65	65	65	63	63	63
SRR8079385	ESC_KA3514AA	CE-R3-14-0008	SRR8079385;ILLUMINA;Paired;;SRX4906544	2014	12	NA	NA	North America	Canada	Ontario	NA	NA	NA	NA	NA	National Microbiology Laboratory	Escherichia coli	NA	O2:Nm	NA	NA	NA	NA	NA	PRJNA495338	SRP166150	NA	SAMN10222538	SRS3952669	2018-10-19	2018-10-19	ESC_KA3514AA	Assembled	69616	5160357	273	29106	ESC_UA1289AA_AS	SRR8079385;ILLUMINA;Paired;;SRX4906544	75002	75002	75002	74987	74987	74987	74987	74987	74987	13
SRR8079386	ESC_KA3515AA	AMR520-5336	SRR8079386;ILLUMINA;Paired;;SRX4906543	2014	11	NA	NA	North America	Canada	Alberta	NA	NA	NA	NA	NA	National Microbiology Laboratory	Escherichia coli	NA	O8:H28	NA	NA	NA	NA	NA	PRJNA495338	SRP166150	NA	SAMN10222549	SRS3952668	2018-10-19	2018-10-19	ESC_KA3515AA	Assembled	161477	5128918	144	28831	ESC_UA1288AA_AS	SRR8079386;ILLUMINA;Paired;;SRX4906543	75005	74988	74988	74988	74988	74988	14582	1896	1143	138
SRR8079387	ESC_KA3516AA	AMR520-5141	SRR8079387;ILLUMINA;Paired;;SRX4906542	2014	11	NA	NA	North America	Canada	Ontario	NA	NA	NA	NA	NA	National Microbiology Laboratory	Escherichia coli	NA	O.:Nm	NA	NA	NA	NA	NA	PRJNA495338	SRP166150	NA	SAMN10222557	SRS3952666	2018-10-19	2018-10-19	ESC_KA3516AA	Assembled	119684	5368980	294	109110	ESC_UA1287AA_AS	SRR8079387;ILLUMINA;Paired;;SRX4906542	75003	75003	75003	75003	75003	75003	6760	1388	136	5
SRR8079388	ESC_KA3517AA	CE-R3-15-0020	SRR8079388;ILLUMINA;Paired;;SRX4906541	2015	2	NA	NA	North America	Canada	Ontario	NA	NA	NA	NA	NA	National Microbiology Laboratory	Escherichia coli	NA	O121:H10	NA	NA	NA	NA	NA	PRJNA495338	SRP166150	NA	SAMN10222544	SRS3952667	2018-10-19	2018-10-19	ESC_KA3517AA	Assembled	80173	5181394	222	43414	ESC_UA1286AA_AS	SRR8079388;ILLUMINA;Paired;;SRX4906541	75004	75004	75004	75004	75004	75000	75000	22610	15986	82
SRR8079389	ESC_KA3518AA	AMR520-5206	SRR8079389;ILLUMINA;Paired;;SRX4906540	2014	12	NA	NA	North America	Canada	Ontario	NA	NA	NA	NA	NA	National Microbiology Laboratory	Escherichia coli	NA	Or:Nm	NA	NA	NA	NA	NA	PRJNA495338	SRP166150	NA	SAMN10222555	SRS3952665	2018-10-19	2018-10-19	ESC_KA3518AA	Assembled	79548	5124758	218	25968	ESC_UA1285AA_AS	SRR8079389;ILLUMINA;Paired;;SRX4906540	74987	74987	74987	74987	74987	74987	74987	74987	74987	13
SRR8079390	ESC_KA3519AA	AMR520-5337	SRR8079390;ILLUMINA;Paired;;SRX4906539	2014	11	NA	NA	North America	Canada	Alberta	NA	NA	NA	NA	NA	National Microbiology Laboratory	Escherichia coli	NA	O8:H28	NA	NA	NA	NA	NA	PRJNA495338	SRP166150	NA	SAMN10222550	SRS3952664	2018-10-19	2018-10-19	ESC_KA3519AA	Assembled	154814	5206624	160	34599	ESC_UA1284AA_AS	SRR8079390;ILLUMINA;Paired;;SRX4906539	74988	74988	74988	74988	74988	74988	14582	1896	1143	138
SRR8079391	ESC_KA3520AA	CE-R3-15-0004	SRR8079391;ILLUMINA;Paired;;SRX4906538	2015	1	NA	NA	North America	Canada	Ontario	NA	NA	NA	NA	NA	National Microbiology Laboratory	Escherichia coli	NA	O91:H14	NA	NA	NA	NA	NA	PRJNA495338	SRP166150	NA	SAMN10222539	SRS3952663	2018-10-19	2018-10-19	ESC_KA3520AA	Assembled	133777	5376282	188	83635	ESC_UA1283AA_AS	SRR8079391;ILLUMINA;Paired;;SRX4906538	75006	75006	75006	75006	75006	41658	2969	2969	1966	1966
SRR8079392	ESC_KA3521AA	CE3-R3-14-4001	SRR8079392;ILLUMINA;Paired;;SRX4906537	2014	11	NA	NA	North America	Canada	Alberta	NA	NA	NA	NA	NA	National Microbiology Laboratory	Escherichia coli	NA	O163:H19	NA	NA	NA	NA	NA	PRJNA495338	SRP166150	NA	SAMN10222536	SRS3952662	2018-10-19	2018-10-19	ESC_KA3521AA	Assembled	74333	5001767	178	40261	ESC_UA1282AA_AS	SRR8079392;ILLUMINA;Paired;;SRX4906537	75007	75007	75007	75007	75007	75007	75007	75007	9162	9162
SRR8079393	ESC_KA3522AA	CE3-R3-14-4005	SRR8079393;ILLUMINA;Paired;;SRX4906536	2014	12	NA	NA	North America	Canada	Alberta	NA	NA	NA	NA	NA	National Microbiology Laboratory	Escherichia coli	NA	O100:Nm	NA	NA	NA	NA	NA	PRJNA495338	SRP166150	NA	SAMN10222537	SRS3952661	2018-10-19	2018-10-19	ESC_KA3522AA	Assembled	102807	5134586	169	51266	ESC_UA1281AA_AS	SRR8079393;ILLUMINA;Paired;;SRX4906536	74989	74989	74989	74989	74989	74989	8331	6003	6003	13
ESCFA1307AA	ESC_FA1307AA	CJ2	traces-0PiFYfU;ILLUMINA;Paired;;NA	2015	7	NA	NA	Asia	China	NA	NA	NA	NA	NA	NA	College of Veterinary Medicine, China Agricultural University, Beijing, 100193, China	Escherichia coli	NA	NA	NA	NA	NDM-1	NA	NA	NA	NA	NA	NA	NA	2016-11-04	2017-05-09	ESC_FA1307AA	Assembled	106408	4711405	156	1115	ESC_JA1575AA_AS	traces-0PiFYfU;ILLUMINA;Paired;;NA	34326	34326	34326	34326	34326	34326	34326	34326	34326	13
ESCFA1309AA	ESC_FA1309AA	CF2	traces-0HgtFkP;ILLUMINA;Paired;;NA	2015	7	NA	NA	Asia	China	NA	NA	NA	NA	NA	NA	College of Veterinary Medicine, China Agricultural University	Escherichia coli	NA	NA	NA	NA	NDM-1	NA	NA	NA	NA	NA	NA	NA	2016-11-07	2017-05-12	ESC_FA1309AA	Assembled	145684	4761769	142	839	ESC_JA3377AA_AS	traces-0HgtFkP;ILLUMINA;Paired;;NA	34531	34320	34320	34320	34320	34320	34320	34320	34320	13
ESCGA2721AA	ESC_GA2721AA	FS13Z2S	traces-0PLKcFM;ILLUMINA;Paired;;NA	2012	NA	NA	NA	Asia	China	Guangdong	NA	NA	NA	NA	NA	College of Veterinary Medicine, South China Agricultural University	Escherichia coli	NA	NA	NA	NA	NA	NA	NA	PRJNA376494	NA	NA	SAMN06480071	NA	2017-04-17	2018-04-24	ESC_GA2721AA	Assembled	95768	5096944	199	3521	ESC_MA5400AA_AS	traces-0PLKcFM;ILLUMINA;Paired;;NA	43877	43877	43877	43877	43877	43877	43877	31538	31538	13
ESCJA1834AA	ESC_JA1834AA	GDXB17-2	traces-0fHsZdj;ILLUMINA;Paired;;NA,traces-0RZBNFV;ILLUMINA;Paired;;NA	2017	NA	NA	NA	Asia	China	Jiangxi	NA	NA	NA	NA	NA	National Risk Assessment Laboratory for Antimicrobial Resistance of Animal Original Bacteria, South China Agricultural University, Guangzhou, P. R. China	Escherichia coli	NA	NA	NA	NA	NA	NA	NA	NA	NA	NA	NA	NA	2018-06-08	2019-06-15	ESC_JA1834AA	Assembled	71384	4774394	215	45930	ESC_SA4973AA_AS	traces-0fHsZdj;ILLUMINA;Paired;;NA,traces-0RZBNFV;ILLUMINA;Paired;;NA	65423	65423	65423	65423	65423	65423	65423	65423	65423	13
ESCJA4329AA	ESC_JA4329AA	XFYP7-1	traces-0SIJTyf;ILLUMINA;Paired;;NA	2017	NA	NA	NA	Asia	China	NA	Fujian	NA	NA	NA	NA	National Risk Assessment Laboratory for Antimicrobial Resistance of Animal Original Bacteria	Escherichia coli	NA	NA	NA	NA	NA	NA	NA	NA	NA	NA	NA	NA	2018-06-28	2018-12-31	ESC_JA4329AA	Assembled	256267	4728552	93	18623	ESC_SA7590AA_AS	traces-0SIJTyf;ILLUMINA;Paired;;NA	67761	67761	67761	67761	67761	67761	67761	67761	67761	2135
ESCKA8932AA	ESC_KA8932AA	M1-1	traces-0VoAfUh;ILLUMINA;Paired;;NA	2016	NA	NA	NA	Asia	China	NA	NA	foshan	NA	NA	NA	South China Agricultural University	Escherichia coli	NA	NA	NA	NA	ESBL CTX-M-14	NA	NA	NA	NA	NA	NA	NA	2019-01-07	2019-07-12	ESC_KA8932AA	Assembled	186440	5264586	137	24872	ESC_VA6082AA_AS	traces-0VoAfUh;ILLUMINA;Paired;;NA	81757	81757	81757	81757	81757	81757	81757	152	152	152
ESCMA6176AA	ESC_MA6176AA	SCAA032	traces-0UgVKzz;ILLUMINA;Paired;;NA	2016	11	TRUE	NA	Asia	China	Guangdong	NA	NA	NA	NA	NA	Department of Microbiology, Zhongshan School of Medicine, Sun Yat-sen University	Escherichia coli	NA	NA	NA	NA	NA	NA	NA	NA	NA	NA	NA	NA	2019-05-24	2019-05-24	ESC_MA6176AA	Assembled	151943	4793605	138	27437	ESC_ZA3537AA_AS	traces-0UgVKzz;ILLUMINA;Paired;;NA	95515	95515	95515	95515	95515	95515	95515	95515	95515	2135
ESCNA7421AA	ESC_NA7421AA	NMG18	traces-0NMzGwf;ILLUMINA;Paired;;NA	2018	NA	NA	NA	Asia	China	NA	NA	NA	NA	NA	NA	8618283044080	Escherichia coli	NA	NA	NA	NA	NA	NA	NA	NA	NA	NA	NA	NA	2019-08-13	2020-08-19	ESC_NA7421AA	Assembled	147852	5206872	165	43631	ESC_DB0227AA_AS	traces-0NMzGwf;ILLUMINA;Paired;;NA	105063	105063	105063	105063	105063	105063	95553	5027	1625	13
ESCPA5899AA	ESC_PA5899AA	S-11	traces-0VhEJRR;ILLUMINA;Paired;;NA	2017	NA	NA	NA	Asia	China	Shaanxi	Xianyang Shi	Yangling Qu	TRUE	NA	NA	Traditional Chinese Veterinary Medicine Lab,College of vetrinary Medicine, Northwest A&F University	Escherichia coli	NA	NA	NA	NA	ESBL CTX-M-55	NA	NA	NA	NA	NA	NA	NA	2019-12-20	2019-12-20	ESC_PA5899AA	Assembled	113449	4875105	177	145445	ESC_HB6947AA_AS	traces-0VhEJRR;ILLUMINA;Paired;;NA	124199	124199	124199	124199	124199	124199	124199	124199	124199	13
ESCPA5902AA	ESC_PA5902AA	S-4	traces-0GXLMTu;ILLUMINA;Paired;;NA	2017	5	TRUE	NA	Asia	China	NA	Yangling	Xianyang	TRUE	NA	NA	Traditional Chinese Veterinary Medicine Lab,College of vetrinary Medicine, Northwest A&F University	Escherichia coli	NA	NA	NA	NA	NA	NA	NA	NA	NA	NA	NA	NA	2019-12-20	2019-12-20	ESC_PA5902AA	Assembled	111540	4845449	123	71608	ESC_HB6953AA_AS	traces-0GXLMTu;ILLUMINA;Paired;;NA	124201	124201	124201	124201	124201	124201	96021	96021	13	13
ESCPA5905AA	ESC_PA5905AA	18-10	traces-0thwDJq;ILLUMINA;Paired;;NA	2018	NA	NA	NA	Asia	China	Shaanxi	Yangling'	Xianyang	TRUE	NA	NA	Traditional Chinese Veterinary Medicine Lab,College of vetrinary Medicine, Northwest A&F University	Escherichia coli	NA	NA	NA	NA	NA	NA	NA	NA	NA	NA	NA	NA	2019-12-20	2019-12-20	ESC_PA5905AA	Assembled	161262	5055291	112	29761	ESC_HB6957AA_AS	traces-0thwDJq;ILLUMINA;Paired;;NA	124206	124203	124203	124203	124203	124203	1131	1131	1131	1131
ESCPA5906AA	ESC_PA5906AA	18-16	traces-0yImYOi;ILLUMINA;Paired;;NA	2018	NA	NA	NA	Asia	China	Shaanxi	Yangling	Xianyang	TRUE	NA	NA	Traditional Chinese Veterinary Medicine Lab,College of vetrinary Medicine, Northwest A&F University	Escherichia coli	NA	NA	NA	NA	NA	NA	NA	NA	NA	NA	NA	NA	2019-12-20	2019-12-20	ESC_PA5906AA	Assembled	135129	5276915	128	30398	ESC_HB6958AA_AS	traces-0yImYOi;ILLUMINA;Paired;;NA	124205	124205	124205	124205	124205	44327	9723	9723	1613	1613
ESCPA5907AA	ESC_PA5907AA	A-3	traces-0UZvMHp;ILLUMINA;Paired;;NA	2016	NA	NA	NA	Asia	China	Shaanxi	Yangling	Xianyang	TRUE	NA	NA	Traditional Chinese Veterinary Medicine Lab,College of vetrinary Medicine, Northwest A&F University	Escherichia coli	NA	NA	NA	NA	NA	NA	NA	NA	NA	NA	NA	NA	2019-12-20	2019-12-20	ESC_PA5907AA	Assembled	83949	5345993	265	47686	ESC_HB6960AA_AS	traces-0UZvMHp;ILLUMINA;Paired;;NA	124207	124207	124207	124207	124207	124207	49124	49124	31630	84
ESCPA5914AA	ESC_PA5914AA	18-0	traces-0hlXFxt;ILLUMINA;Paired;;NA	2018	NA	NA	NA	Asia	China	Shaanxi	Yangling	Xianyang	TRUE	NA	NA	Traditional Chinese Veterinary Medicine Lab,College of vetrinary Medicine, Northwest A&F University	Escherichia coli	NA	NA	NA	NA	NA	NA	NA	NA	NA	NA	NA	NA	2019-12-20	2019-12-20	ESC_PA5914AA	Assembled	141600	4697869	103	11251	ESC_HB6968AA_AS	traces-0hlXFxt;ILLUMINA;Paired;;NA	124209	124209	124209	124209	124209	124209	124209	79214	79214	13
ESCPA5915AA	ESC_PA5915AA	19-1	traces-0AAzLyv;ILLUMINA;Paired;;NA	2019	NA	NA	NA	Asia	China	Shaanxi	Yangling	Xianyang	TRUE	NA	NA	Traditional Chinese Veterinary Medicine Lab,College of vetrinary Medicine, Northwest A&F University	Escherichia coli	NA	NA	NA	NA	NA	NA	NA	NA	NA	NA	NA	NA	2019-12-20	2019-12-20	ESC_PA5915AA	Assembled	80546	4766443	144	24870	ESC_HB6970AA_AS	traces-0AAzLyv;ILLUMINA;Paired;;NA	124212	124212	124212	124212	124212	124212	124212	124212	124212	13
ESCPA5916AA	ESC_PA5916AA	19-5	traces-0ufiVjq;ILLUMINA;Paired;;NA	2019	NA	NA	NA	Asia	China	Shaanxi	Yangling	Xianyang	TRUE	NA	NA	Traditional Chinese Veterinary Medicine Lab,College of vetrinary Medicine, Northwest A&F University	Escherichia coli	NA	NA	NA	NA	NA	NA	NA	NA	NA	NA	NA	NA	2019-12-20	2019-12-20	ESC_PA5916AA	Assembled	101333	5126180	164	87170	ESC_HB6971AA_AS	traces-0ufiVjq;ILLUMINA;Paired;;NA	124211	124211	124211	124211	124211	124211	31538	31538	31538	13
ESCPA5918AA	ESC_PA5918AA	I-R	traces-0jtstvx;ILLUMINA;Paired;;NA	2015	NA	NA	NA	Asia	China	Shaanxi	Yangling	Xianyang	TRUE	NA	NA	Traditional Chinese Veterinary Medicine Lab,College of vetrinary Medicine, Northwest A&F University	Escherichia coli	NA	NA	NA	NA	NA	NA	NA	NA	NA	NA	NA	NA	2019-12-20	2019-12-20	ESC_PA5918AA	Assembled	212528	4977155	106	16508	ESC_HB6973AA_AS	traces-0jtstvx;ILLUMINA;Paired;;NA	124213	124213	124213	124213	124213	35818	3877	3816	3816	138
ESCSA0103AA	ESC_SA0103AA	18-14	traces-0SmmWve;ILLUMINA;Paired;;NA	2018	NA	NA	NA	Asia	China	Shaanxi	Yangling	Xianyang	TRUE	NA	NA	Traditional Chinese Veterinary Medicine Lab,College of vetrinary Medicine, Northwest A&F University	Escherichia coli	NA	NA	NA	NA	NA	NA	NA	NA	NA	NA	NA	NA	2020-07-30	2020-07-30	ESC_SA0103AA	Assembled	135129	5277852	130	31436	ESC_MB4309AA_AS	traces-0SmmWve;ILLUMINA;Paired;;NA	142654	124205	124205	124205	124205	44327	9723	9723	1613	1613
ESCSA0104AA	ESC_SA0104AA	B_1	traces-0DQVddp;ILLUMINA;Paired;;NA	2014	NA	NA	NA	Asia	China	Shaanxi	Yangling	Xianyang	TRUE	NA	NA	Traditional Chinese Veterinary Medicine Lab,College of vetrinary Medicine, Northwest A&F University	Escherichia coli	NA	NA	NA	NA	NA	NA	NA	NA	NA	NA	NA	NA	2020-07-30	2020-07-30	ESC_SA0104AA	Assembled	161380	5275665	128	31358	ESC_MB4310AA_AS	traces-0DQVddp;ILLUMINA;Paired;;NA	142655	142655	124205	124205	124205	44327	9723	9723	1613	1613
ESCSA0105AA	ESC_SA0105AA	B_2	traces-0cNGlPj;ILLUMINA;Paired;;NA	2014	NA	NA	NA	Asia	China	Shaanxi	Yangling	Xianyang	NA	NA	NA	Traditional Chinese Veterinary Medicine Lab,College of vetrinary Medicine, Northwest A&F University	Escherichia coli	NA	NA	NA	NA	NA	NA	NA	NA	NA	NA	NA	NA	2020-07-30	2020-07-30	ESC_SA0105AA	Assembled	151662	5321355	138	31922	ESC_MB4335AA_AS	traces-0cNGlPj;ILLUMINA;Paired;;NA	142657	124205	124205	124205	124205	44327	9723	9723	1613	1613
ESCSA0106AA	ESC_SA0106AA	B_3	traces-0OTOaGd;ILLUMINA;Paired;;NA	2014	NA	NA	NA	Asia	China	Shaanxi	Yangling	Xianyang	TRUE	NA	NA	Traditional Chinese Veterinary Medicine Lab,College of vetrinary Medicine, Northwest A&F University	Escherichia coli	NA	NA	NA	NA	NA	NA	NA	NA	NA	NA	NA	NA	2020-07-30	2020-07-30	ESC_SA0106AA	Assembled	151662	5174459	123	31477	ESC_MB4336AA_AS	traces-0OTOaGd;ILLUMINA;Paired;;NA	142656	124205	124205	124205	124205	44327	9723	9723	1613	1613
ESCSA0107AA	ESC_SA0107AA	B_9	traces-0zMzoSg;ILLUMINA;Paired;;NA	2014	NA	NA	NA	Asia	China	Shaanxi	Yangling	Xianyang	TRUE	NA	NA	Traditional Chinese Veterinary Medicine Lab,College of vetrinary Medicine, Northwest A&F University	Escherichia coli	NA	NA	NA	NA	NA	NA	NA	NA	NA	NA	NA	NA	2020-07-30	2020-07-30	ESC_SA0107AA	Assembled	161380	5186411	127	33101	ESC_MB4337AA_AS	traces-0zMzoSg;ILLUMINA;Paired;;NA	142658	142655	124205	124205	124205	44327	9723	9723	1613	1613
GCF001542545	ESC_FA5513AA	PPECC42	GCF_001542545;Chromosome;;;	2006	NA	NA	NA	Asia	China	Hunan	NA	NA	NA	28.19	112.98	Huazhong Agricultural University	Escherichia coli	NA	O11	NA	NA	NA	NA	NA	PRJNA224116	NA	NA	SAMN04017854	NA	2016-12-16	2016-02-02	ESC_FA5513AA	Assembled	5019692	5019692	1	2432	ESC_KA7855AA_AS	GCF_001542545;Chromosome;;;	38329	38329	38329	38329	38329	38329	38329	38329	1419	1419
GCF002464615	ESC_EA3119AA	MOD1-EC5253	GCF_002464615;Contig;;;,SRR3993749;ILLUMINA;Paired;300;SRX1994685	2000	10	NA	NA	Asia	China	NA	NA	NA	NA	NA	NA	FDA Center for Food Safety and Applied Nutrition	Escherichia coli	NA	O171	NA	NA	NA	NA	NA	PRJNA230969	SRP058582	NA	SAMN05440315	SRS1597279	2016-08-03	2015-01-01	ESC_EA3119AA	Assembled	166943	4934123	111	22218	ESC_LB8490AA_AS	GCF_002464615;Contig;;;,SRR3993749;ILLUMINA;Paired;300;SRX1994685	104411	104411	104411	104411	104411	104411	9832	164	164	80
GCF002475635	ESC_RA7408AA	MOD1-EC5007	GCF_002475635;Contig;;;	2000	10	NA	NA	Asia	China	NA	NA	NA	NA	NA	NA	CFSAN	Escherichia coli	NA	NA	NA	NA	NA	NA	NA	PRJNA224116	NA	NA	SAMN04279335	NA	2020-06-26	2017-10-06	ESC_RA7408AA	Assembled	169653	4772550	97	0	ESC_LB8939AA_AS	GCF_002475635;Contig;;;	140873	140873	102916	102916	102916	102916	28563	28563	13	13
GCF003691425	ESC_KA6995AA	CP53	GCF_003691425;Complete Genome;;;	2016	7	NA	NA	Asia	China	Sichuan	NA	NA	NA	NA	NA	Yangzhou University	Escherichia coli	NA	NA	NA	NA	NA	NA	NA	PRJNA224116	NA	NA	SAMN10250173	NA	2018-12-04	2018-10-27	ESC_KA6995AA	Assembled	4623817	5100251	5	0	ESC_VA1938AA_AS	GCF_003691425;Complete Genome;;;	79509	79509	79509	79509	79509	79509	79509	79509	79509	13
GCF009950125	ESC_RA3662AA	STEC388	GCF_009950125;Complete Genome;;;	2012	8	NA	NA	Asia	China	Guizhou	NA	NA	NA	NA	NA	Massey University	Escherichia coli	NA	NA	NA	NA	NA	NA	NA	PRJNA224116	NA	NA	SAMN12214768	NA	2020-05-07	2020-01-29	ESC_RA3662AA	Assembled	4928812	5178114	4	0	ESC_LB2165AA_AS	GCF_009950125;Complete Genome;;;	137846	137846	137846	137846	137846	137846	137846	85677	56185	3593
SRR11105461	ESC_QA5875AA	ST20192942	SRR11105461;ILLUMINA;Paired;;SRX7743156	2019	11	NA	NA	Asia	China	Sichuan	NA	Chengdu	NA	30.63	103.99	Chengdu institute for food and drug control	Escherichia coli	NA	NA	NA	NA	NA	NA	NA	PRJNA606990	SRP249893	NA	SAMN14119817	SRS6162986	2020-02-19	2020-02-18	ESC_QA5875AA	Assembled	92254	4828410	154	20654	ESC_IB9388AA_AS	SRR11105461;ILLUMINA;Paired;;SRX7743156	131670	131670	131670	131670	131670	3922	3922	3922	82	82
SRR11105462	ESC_QA5876AA	SH20190095	SRR11105462;ILLUMINA;Paired;;SRX7743155	2019	11	NA	NA	Asia	China	Sichuan	NA	Chengdu	NA	30.63	103.99	Chengdu institute for food and drug control	Escherichia coli	NA	NA	NA	NA	NA	NA	NA	PRJNA606990	SRP249893	NA	SAMN14119816	SRS6162985	2020-02-19	2020-02-18	ESC_QA5876AA	Assembled	106087	4776564	124	24487	ESC_JB0187AA_AS	SRR11105462;ILLUMINA;Paired;;SRX7743155	131896	131896	131896	131896	131896	131896	131896	47934	651	13
SRR11105463	ESC_QA5877AA	SH20190118	SRR11105463;ILLUMINA;Paired;;SRX7743154	2019	11	NA	NA	Asia	China	Sichuan	NA	Chengdu	NA	30.63	103.99	Chengdu institute for food and drug control	Escherichia coli	NA	NA	NA	NA	NA	NA	NA	PRJNA606990	SRP249893	NA	SAMN14119815	SRS6162984	2020-02-19	2020-02-18	ESC_QA5877AA	Assembled	83884	4765059	157	27246	ESC_IB9386AA_AS	SRR11105463;ILLUMINA;Paired;;SRX7743154	131672	131672	131672	131672	131672	131672	131672	47934	651	13
SRR11105464	ESC_QA5878AA	SH20190094	SRR11105464;ILLUMINA;Paired;;SRX7743153	2019	11	NA	NA	Asia	China	Sichuan	NA	Chengdu	NA	30.63	103.99	Chengdu institute for food and drug control	Escherichia coli	NA	NA	NA	NA	NA	NA	NA	PRJNA606990	SRP249893	NA	SAMN14119814	SRS6162983	2020-02-19	2020-02-18	ESC_QA5878AA	Assembled	104415	4776140	123	24932	ESC_JB0635AA_AS	SRR11105464;ILLUMINA;Paired;;SRX7743153	131896	131896	131896	131896	131896	131896	131896	47934	651	13
SRR11105465	ESC_QA5879AA	ST20192741	SRR11105465;ILLUMINA;Paired;;SRX7743152	2019	11	NA	NA	Asia	China	Sichuan	NA	Chengdu	NA	30.63	103.99	Chengdu institute for food and drug control	Escherichia coli	NA	NA	NA	NA	NA	NA	NA	PRJNA606990	SRP249893	NA	SAMN14119813	SRS6162982	2020-02-19	2020-02-18	ESC_QA5879AA	Assembled	138309	4878768	126	56630	ESC_IB9384AA_AS	SRR11105465;ILLUMINA;Paired;;SRX7743152	131652	131652	131652	131652	128337	128337	128337	128337	9083	13
SRR11105471	ESC_QA5885AA	ST20192836	SRR11105471;ILLUMINA;Paired;;SRX7743146	2019	11	NA	NA	Asia	China	Sichuan	NA	Chengdu	NA	30.63	103.99	Chengdu institute for food and drug control	Escherichia coli	NA	NA	NA	NA	NA	NA	NA	PRJNA606990	SRP249893	NA	SAMN14119830	SRS6162976	2020-02-19	2020-02-18	ESC_QA5885AA	Assembled	165179	4866782	145	11791	ESC_IB9378AA_AS	SRR11105471;ILLUMINA;Paired;;SRX7743146	131654	131654	131654	131654	131654	31596	31596	31596	31596	2135
SRR11105472	ESC_QA5886AA	ST20192677	SRR11105472;ILLUMINA;Paired;;SRX7743145	2019	11	NA	NA	Asia	China	Sichuan	NA	Chengdu	NA	30.63	103.99	Chengdu institute for food and drug control	Escherichia coli	NA	NA	NA	NA	NA	NA	NA	PRJNA606990	SRP249893	NA	SAMN14119829	SRS6162975	2020-02-19	2020-02-18	ESC_QA5886AA	Assembled	90170	4886362	159	67754	ESC_IB9377AA_AS	SRR11105472;ILLUMINA;Paired;;SRX7743145	131655	131655	131655	131655	131655	131655	131655	131655	131655	13
SRR11105473	ESC_QA5887AA	ST20192631	SRR11105473;ILLUMINA;Paired;;SRX7743144	2019	11	NA	NA	Asia	China	Sichuan	NA	Chengdu	NA	30.63	103.99	Chengdu institute for food and drug control	Escherichia coli	NA	NA	NA	NA	NA	NA	NA	PRJNA606990	SRP249893	NA	SAMN14119810	SRS6162974	2020-02-19	2020-02-18	ESC_QA5887AA	Assembled	66244	4853582	188	39049	ESC_IB9376AA_AS	SRR11105473;ILLUMINA;Paired;;SRX7743144	131657	131657	131657	131657	131657	131657	131657	131657	97001	13
SRR11105474	ESC_QA5888AA	ST20193129	SRR11105474;ILLUMINA;Paired;;SRX7743143	2019	11	NA	NA	Asia	China	Sichuan	NA	Chengdu	NA	30.63	103.99	Chengdu institute for food and drug control	Escherichia coli	NA	NA	NA	NA	NA	NA	NA	PRJNA606990	SRP249893	NA	SAMN14119828	SRS6162973	2020-02-19	2020-02-18	ESC_QA5888AA	Assembled	121594	4796520	128	18398	ESC_IB9375AA_AS	SRR11105474;ILLUMINA;Paired;;SRX7743143	131656	131656	131656	131656	131656	131656	4006	3556	82	82
SRR11105475	ESC_QA5889AA	SF20190821	SRR11105475;ILLUMINA;Paired;;SRX7743142	2019	11	NA	NA	Asia	China	Sichuan	NA	Chengdu	NA	30.63	103.99	Chengdu institute for food and drug control	Escherichia coli	NA	NA	NA	NA	NA	NA	NA	PRJNA606990	SRP249893	NA	SAMN14119827	SRS6162972	2020-02-19	2020-02-18	ESC_QA5889AA	Assembled	147370	4959845	124	27277	ESC_IB9374AA_AS	SRR11105475;ILLUMINA;Paired;;SRX7743142	131658	131658	131658	131658	131658	131658	131658	61766	61766	13
SRR11105476	ESC_QA5890AA	ST20193088	SRR11105476;ILLUMINA;Paired;;SRX7743141	2019	11	NA	NA	Asia	China	Sichuan	NA	Chengdu	NA	30.63	103.99	Chengdu institute for food and drug control	Escherichia coli	NA	NA	NA	NA	NA	NA	NA	PRJNA606990	SRP249893	NA	SAMN14119826	SRS6162971	2020-02-19	2020-02-18	ESC_QA5890AA	Assembled	233770	4727994	99	27874	ESC_IB9373AA_AS	SRR11105476;ILLUMINA;Paired;;SRX7743141	131659	131659	131659	131659	131659	45270	45270	45270	45270	1747
SRR11105484	ESC_QA5898AA	ST20192618	SRR11105484;ILLUMINA;Paired;;SRX7743133	2019	11	NA	NA	Asia	China	Sichuan	NA	Chengdu	NA	30.63	103.99	Chengdu institute for food and drug control	Escherichia coli	NA	NA	NA	NA	NA	NA	NA	PRJNA606990	SRP249893	NA	SAMN14119809	SRS6162963	2020-02-19	2020-02-18	ESC_QA5898AA	Assembled	83559	4680312	171	22948	ESC_IB9365AA_AS	SRR11105484;ILLUMINA;Paired;;SRX7743133	131666	131666	131666	131666	131666	131666	131666	131666	4993	13
SRR11105485	ESC_QA5899AA	ST20192610	SRR11105485;ILLUMINA;Paired;;SRX7743132	2019	11	NA	NA	Asia	China	Sichuan	NA	Chengdu	NA	30.63	103.99	Chengdu institute for food and drug control	Escherichia coli	NA	NA	NA	NA	NA	NA	NA	PRJNA606990	SRP249893	NA	SAMN14119797	SRS6162962	2020-02-19	2020-02-18	ESC_QA5899AA	Assembled	314286	4799437	71	105223	ESC_IB9364AA_AS	SRR11105485;ILLUMINA;Paired;;SRX7743132	131665	131665	131665	131665	131665	131665	131665	131665	131665	13
SRR11484429	ESC_RA0015AA	0.2539	SRR11484429;ILLUMINA;Paired;;SRX8060607	2000	NA	NA	NA	Asia	China	Beijing	NA	Beijing	NA	35.8	104.1	FDA Center for Food Safety and Applied Nutrition	Escherichia coli	NA	NA	NA	NA	NA	NA	NA	PRJNA357722	SRP101500	NA	SAMN14503591	SRS6429258	2020-04-08	2020-04-05	ESC_RA0015AA	Assembled	118098	4699663	119	21483	ESC_KB3850AA_AS	SRR11484429;ILLUMINA;Paired;;SRX8060607	135071	135071	135071	135071	28563	28563	28563	28563	13	13
SRR11484430	ESC_RA0016AA	0.2513	SRR11484430;ILLUMINA;Paired;;SRX8060606	2000	NA	NA	NA	Asia	China	Beijing	NA	Beijing	NA	35.8	104.1	FDA Center for Food Safety and Applied Nutrition	Escherichia coli	NA	NA	NA	NA	NA	NA	NA	PRJNA357722	SRP101500	NA	SAMN14503590	SRS6429257	2020-04-08	2020-04-05	ESC_RA0016AA	Assembled	91022	4848026	146	15770	ESC_KB4362AA_AS	SRR11484430;ILLUMINA;Paired;;SRX8060606	135432	103726	103726	103726	103726	33323	20525	20525	20525	13
GCF004328685	ESC_RA3813AA	D72	GCF_004328685;Complete Genome;;;	2017	10	NA	NA	Asia	China	Henan	NA	NA	NA	NA	NA	Henan Agricultural University	Escherichia coli	NA	NA	NA	NA	NA	NA	NA	PRJNA224116	NA	NA	SAMN10768946	NA	2020-05-07	2019-03-06	ESC_RA3813AA	Assembled	4593539	4851057	5	0	ESC_LB2487AA_AS	GCF_004328685;Complete Genome;;;	136955	136955	136955	136955	136955	136955	136955	136955	9228	13
GCF004924255	ESC_RA3792AA	YSP8-1	GCF_004924255;Complete Genome;;;	2017	7	NA	NA	Asia	China	Guangdong	NA	NA	NA	22.58	113.08	South China Agricultural University	Escherichia coli	NA	NA	NA	NA	NA	NA	NA	PRJNA224116	NA	NA	SAMN11087650	NA	2020-05-07	2019-04-30	ESC_RA3792AA	Assembled	4722675	5111490	3	0	ESC_LB2453AA_AS	GCF_004924255;Complete Genome;;;	136989	136989	136989	136989	136989	136989	136989	136989	651	13
GCF004924275	ESC_RA3791AA	LHM10-1	GCF_004924275;Complete Genome;;;	2017	7	NA	NA	Asia	China	Jiangxi	NA	NA	NA	28.07	115.53	South China Agricultural University	Escherichia coli	NA	NA	NA	NA	NA	NA	NA	PRJNA224116	NA	NA	SAMN11087649	NA	2020-05-07	2019-04-30	ESC_RA3791AA	Assembled	4805539	5115704	7	0	ESC_LB2452AA_AS	GCF_004924275;Complete Genome;;;	136992	136992	136992	136992	69272	31596	31596	31596	31596	2135
GCF004924355	ESC_RA3790AA	G3X16-2	GCF_004924355;Complete Genome;;;	2017	8	NA	NA	Asia	China	Guangxi	NA	NA	NA	23.1	109.6	South China Agricultural University	Escherichia coli	NA	NA	NA	NA	NA	NA	NA	PRJNA224116	NA	NA	SAMN11180601	NA	2020-05-07	2019-04-30	ESC_RA3790AA	Assembled	4782144	5186669	3	0	ESC_LB2451AA_AS	GCF_004924355;Complete Genome;;;	136990	136990	136990	136990	136990	3125	1324	1324	1324	1324
GCF007833255	ESC_RA3757AA	PU-1	GCF_007833255;Complete Genome;;;	2013	11	NA	NA	Asia	China	NA	Xinhuang Dong Autonomous County	NA	NA	NA	NA	Nanjing Agricultural University	Escherichia coli	NA	NA	NA	NA	NA	NA	NA	PRJNA224116	NA	NA	SAMN12389475	NA	2020-05-07	2019-08-05	ESC_RA3757AA	Assembled	5126272	5412194	2	0	ESC_LB2351AA_AS	GCF_007833255;Complete Genome;;;	137170	137170	137170	137170	79218	79218	79218	1104	44	44
GCF008807135	ESC_RA3722AA	YPE10	GCF_008807135;Complete Genome;;;	2019	6	NA	NA	Asia	China	Jiangsu	NA	NA	NA	32.24	119.26	Yangzhou University	Escherichia coli	NA	NA	NA	NA	NA	NA	NA	PRJNA224116	NA	NA	SAMN12233488	NA	2020-05-07	2019-10-03	ESC_RA3722AA	Assembled	4860533	5137627	6	0	ESC_LB2263AA_AS	GCF_008807135;Complete Genome;;;	137252	137252	137252	137252	137252	137252	137252	52871	1625	13
GCF008807155	ESC_RA3721AA	YPE12	GCF_008807155;Complete Genome;;;	2019	6	NA	NA	Asia	China	Jiangsu	NA	NA	NA	32.24	119.26	Yangzhou University	Escherichia coli	NA	NA	NA	NA	NA	NA	NA	PRJNA224116	NA	NA	SAMN12233489	NA	2020-05-07	2019-10-03	ESC_RA3721AA	Assembled	4735153	5070189	5	0	ESC_LB2262AA_AS	GCF_008807155;Complete Genome;;;	137245	137245	137245	137245	39383	39383	39383	39383	1625	13
GCF008807295	ESC_RA3720AA	YPE3	GCF_008807295;Complete Genome;;;	2019	6	NA	NA	Asia	China	Jiangsu	NA	NA	NA	32.24	119.26	Yangzhou University	Escherichia coli	NA	NA	NA	NA	NA	NA	NA	PRJNA224116	NA	NA	SAMN12233487	NA	2020-05-07	2019-10-03	ESC_RA3720AA	Assembled	4662393	4873760	4	0	ESC_LB2261AA_AS	GCF_008807295;Complete Genome;;;	137253	137253	137253	137245	39383	39383	39383	39383	1625	13
GCF009671045	ESC_RA3704AA	1916D18	GCF_009671045;Complete Genome;;;	2019	7	NA	NA	Asia	China	Henan	NA	NA	NA	NA	NA	Henan Agricultural University	Escherichia coli	NA	NA	NA	NA	NA	NA	NA	PRJNA224116	NA	NA	SAMN13242665	NA	2020-05-07	2019-11-19	ESC_RA3704AA	Assembled	4828364	4966215	3	0	ESC_LB2216AA_AS	GCF_009671045;Complete Genome;;;	137783	137783	137783	137783	137783	137783	4006	3556	82	82
GCF009671085	ESC_RA3703AA	1916D6	GCF_009671085;Complete Genome;;;	2019	7	NA	NA	Asia	China	Henan	NA	NA	NA	NA	NA	Henan Agricultural University	Escherichia coli	NA	NA	NA	NA	NA	NA	NA	PRJNA224116	NA	NA	SAMN13242769	NA	2020-05-07	2019-11-19	ESC_RA3703AA	Assembled	4734139	4866996	3	0	ESC_LB2215AA_AS	GCF_009671085;Complete Genome;;;	137788	137788	137245	137245	39383	39383	39383	39383	1625	13
GCF009671105	ESC_RA3702AA	1919D3	GCF_009671105;Complete Genome;;;	2019	7	NA	NA	Asia	China	Henan	NA	NA	NA	NA	NA	Henan Agricultural University	Escherichia coli	NA	NA	NA	NA	NA	NA	NA	PRJNA224116	NA	NA	SAMN13242782	NA	2020-05-07	2019-11-19	ESC_RA3702AA	Assembled	4710181	5024825	3	0	ESC_LB2214AA_AS	GCF_009671105;Complete Genome;;;	137787	137787	137787	137787	137787	137787	137787	61770	2592	1794
GCF009671125	ESC_RA3701AA	1919D62	GCF_009671125;Complete Genome;;;	2019	7	NA	NA	Asia	China	Henan	NA	NA	NA	NA	NA	Henan Agricultural University	Escherichia coli	NA	NA	NA	NA	NA	NA	NA	PRJNA224116	NA	NA	SAMN13242790	NA	2020-05-07	2019-11-19	ESC_RA3701AA	Assembled	4669207	4969394	3	0	ESC_LB2213AA_AS	GCF_009671125;Complete Genome;;;	137780	137780	137780	137780	137780	137780	137780	39193	39193	31660
GCF009738145	ESC_RA3697AA	NT1F31	GCF_009738145;Complete Genome;;;	2018	5	NA	NA	Asia	China	Jiangsu	Chongchuan District	Nantong	NA	32.01	120.86	Yangzhou University	Escherichia coli	NA	NA	NA	NA	NA	NA	NA	PRJNA224116	NA	NA	SAMN12996975	NA	2020-05-07	2019-12-10	ESC_RA3697AA	Assembled	4710443	5034814	4	0	ESC_LB2207AA_AS	GCF_009738145;Complete Genome;;;	137782	137782	137782	137782	137782	137782	137782	137782	79509	13
GCF009914295	ESC_RA3667AA	PE15	GCF_009914295;Complete Genome;;;	2018	4	NA	NA	Asia	China	Henan	NA	NA	NA	NA	NA	Henan Agricultural University	Escherichia coli	NA	NA	NA	NA	NA	NA	NA	PRJNA224116	NA	NA	SAMN12264954	NA	2020-05-07	2020-01-22	ESC_RA3667AA	Assembled	4829265	5047444	4	0	ESC_LB2171AA_AS	GCF_009914295;Complete Genome;;;	137859	137859	137859	137859	137859	137859	7920	7476	7359	7359
GCF011045875	ESC_RA3643AA	ZF31	GCF_011045875;Complete Genome;;;	2018	5	NA	NA	Asia	China	Jiangsu	Chongchuan District	Nantong	NA	31.41	120.11	Yangzhou University	Escherichia coli	NA	NA	NA	NA	NA	NA	NA	PRJNA224116	NA	NA	SAMN13742197	NA	2020-05-07	2020-03-02	ESC_RA3643AA	Assembled	4658723	4792435	6	0	ESC_LB2123AA_AS	GCF_011045875;Complete Genome;;;	137893	126938	126938	126938	126938	126938	126938	126938	114734	13
GCF011045895	ESC_RA3642AA	ZF34	GCF_011045895;Complete Genome;;;	2018	5	NA	NA	Asia	China	Jiangsu	Chongchuan District	Nantong	NA	31.41	120.11	Yangzhou University	Escherichia coli	NA	NA	NA	NA	NA	NA	NA	PRJNA224116	NA	NA	SAMN13743100	NA	2020-05-07	2020-03-02	ESC_RA3642AA	Assembled	4659400	4789677	6	0	ESC_LB2122AA_AS	GCF_011045895;Complete Genome;;;	137893	126938	126938	126938	126938	126938	126938	126938	114734	13
GCF011691525	ESC_RA3625AA	STB20-1	GCF_011691525;Complete Genome;;;	2017	8	NA	NA	Asia	China	Jiangsu	NA	NA	NA	31.45	119.18	South China Agricultural University	Escherichia coli	NA	NA	NA	NA	NA	NA	NA	PRJNA224116	NA	NA	SAMN12026942	NA	2020-05-07	2020-03-24	ESC_RA3625AA	Assembled	4695656	4793022	2	0	ESC_LB2100AA_AS	GCF_011691525;Complete Genome;;;	137912	137912	137912	137245	39383	39383	39383	39383	1625	13
GCF011996085	ESC_RA3622AA	CAU16175	GCF_011996085;Complete Genome;;;	2016	NA	NA	NA	Asia	China	Hunan Province	NA	NA	NA	NA	NA	CAU	Escherichia coli	NA	NA	NA	NA	NA	NA	NA	PRJNA224116	NA	NA	SAMN13705263	SRS5929616	2020-05-07	2020-04-03	ESC_RA3622AA	Assembled	5615389	6068178	7	0	ESC_LB2097AA_AS	GCF_011996085;Complete Genome;;;	137916	137916	137916	137916	137916	137916	137916	13958	13958	2
GCF012516455	ESC_RA3619AA	SFE8	GCF_012516455;Complete Genome;;;	2019	6	NA	NA	Asia	China	Sichuan	NA	NA	NA	NA	NA	Sichuan University	Escherichia coli	NA	NA	NA	NA	NA	NA	NA	PRJNA224116	NA	NA	SAMN14558608	NA	2020-05-07	2020-04-19	ESC_RA3619AA	Assembled	5061372	5214762	3	0	ESC_LB2091AA_AS	GCF_012516455;Complete Genome;;;	137924	137924	137924	137924	137924	137924	152	152	152	152
GCF012537835	ESC_RA3618AA	SCZE5	GCF_012537835;Complete Genome;;;	2019	6	NA	NA	Asia	China	Sichuan	NA	NA	NA	NA	NA	Sichuan University	Escherichia coli	NA	NA	NA	NA	NA	NA	NA	PRJNA224116	NA	NA	SAMN14558879	NA	2020-05-07	2020-04-19	ESC_RA3618AA	Assembled	4834675	5092344	5	0	ESC_LB2090AA_AS	GCF_012537835;Complete Genome;;;	137926	137926	137926	137926	137926	96057	96057	29550	3609	13
GCF012584495	ESC_RA3617AA	SCLE84	GCF_012584495;Complete Genome;;;	2019	6	NA	NA	Asia	China	Sichuan	NA	NA	NA	NA	NA	Sichuan University	Escherichia coli	NA	NA	NA	NA	NA	NA	NA	PRJNA224116	NA	NA	SAMN14573117	NA	2020-05-07	2020-04-21	ESC_RA3617AA	Assembled	5024521	5384463	4	0	ESC_LB2089AA_AS	GCF_012584495;Complete Genome;;;	137925	137925	137925	137925	137925	137925	137925	87692	50010	4523
SRR10828046	ESC_RA2076AA	CAU16177	SRR10828046;ILLUMINA;Paired;;SRX7501423	2016	NA	NA	NA	Asia	China	Hunan Province	NA	NA	NA	NA	NA	China agricultural university	Escherichia coli	NA	NA	NA	NA	NA	NA	NA	PRJNA598918	SRP239451	NA	SAMN13702547	SRS5942823	2020-05-01	2020-04-01	ESC_RA2076AA	Assembled	88088	5421030	258	47174	ESC_LB1203AA_AS	SRR10828046;ILLUMINA;Paired;;SRX7501423	136859	136859	136859	136859	136859	136859	136859	136859	3	3
SRR10828047	ESC_RA2077AA	CAU16060	SRR10828047;ILLUMINA;Paired;;SRX7501422	2016	NA	NA	NA	Asia	China	Shandong	NA	NA	NA	NA	NA	China agricultural university	Escherichia coli	NA	NA	NA	NA	NA	NA	NA	PRJNA598918	SRP239451	NA	SAMN13702546	SRS5942822	2020-05-01	2020-04-01	ESC_RA2077AA	Assembled	58145	5528696	337	55532	ESC_LB1202AA_AS	SRR10828047;ILLUMINA;Paired;;SRX7501422	136860	136860	136860	136860	136860	95752	95752	38304	651	13
SRR10828048	ESC_RA2078AA	CAU15134	SRR10828048;ILLUMINA;Paired;;SRX7501421	2015	NA	NA	NA	Asia	China	Liaoning Province	NA	NA	NA	NA	NA	China agricultural university	Escherichia coli	NA	NA	NA	NA	NA	NA	NA	PRJNA598918	SRP239451	NA	SAMN13702545	SRS5942821	2020-05-01	2020-04-01	ESC_RA2078AA	Assembled	59426	5620543	317	64928	ESC_LB1201AA_AS	SRR10828048;ILLUMINA;Paired;;SRX7501421	136861	136861	136861	136861	136861	95752	95752	38304	651	13
SRR11817624	ESC_RA4849AA	SYSUSCAA247	SRR11817624;ILLUMINA;Paired;;SRX8368597	2016	10	NA	NA	Asia	China	Guangdong	NA	NA	NA	23.06	113.15	Sun Yat-sen University	Escherichia coli	NA	NA	NA	NA	NA	NA	NA	PRJNA593695	SRP262450	NA	SAMN14968775	SRS6684112	2020-05-20	2020-05-20	ESC_RA4849AA	Assembled	100993	4859247	154	175351	ESC_LB4604AA_AS	SRR11817624;ILLUMINA;Paired;;SRX8368597	138915	138915	138915	138915	138915	138915	138915	5225	81	13
SRR11939515	ESC_RA5943AA	SCAA531	SRR11939515;ILLUMINA;Paired;;SRX8484023	2016	NA	NA	NA	Asia	China	Guangdong	NA	NA	NA	22.26	112.57	Sun Yat-sen University	Escherichia coli	NA	NA	NA	NA	NA	NA	NA	PRJNA593695	SRP262450	NA	SAMN15150489	SRS6784332	2020-06-09	2020-06-06	ESC_RA5943AA	Assembled	113078	4773545	116	22780	ESC_LB7241AA_AS	SRR11939515;ILLUMINA;Paired;;SRX8484023	95882	95882	95882	95882	95882	95882	95882	50894	50894	13
SRR11939516	ESC_RA5944AA	SCAA248	SRR11939516;ILLUMINA;Paired;;SRX8484022	2016	NA	NA	NA	Asia	China	Guangdong	NA	NA	NA	22.26	112.57	Sun Yat-sen University	Escherichia coli	NA	NA	NA	NA	NA	NA	NA	PRJNA593695	SRP262450	NA	SAMN15150488	SRS6784331	2020-06-09	2020-06-06	ESC_RA5944AA	Assembled	91655	4697343	140	53747	ESC_LB7240AA_AS	SRR11939516;ILLUMINA;Paired;;SRX8484022	140271	140271	140271	140271	140271	140271	140271	140271	140271	13
SRR11939524	ESC_RA5952AA	SCCB1903	SRR11939524;ILLUMINA;Paired;;SRX8484014	2018	NA	NA	NA	Asia	China	Guangdong	NA	NA	NA	22.26	112.57	Sun Yat-sen University	Escherichia coli	NA	NA	NA	NA	NA	NA	NA	PRJNA593695	SRP262450	NA	SAMN15150510	SRS6784323	2020-06-09	2020-06-06	ESC_RA5952AA	Assembled	115496	5465287	179	31471	ESC_LB7232AA_AS	SRR11939524;ILLUMINA;Paired;;SRX8484014	95986	95986	95986	95986	95986	95986	95986	95986	1197	13
SRR11939525	ESC_RA5953AA	SCCA320	SRR11939525;ILLUMINA;Paired;;SRX8484013	2018	NA	NA	NA	Asia	China	Guangdong	NA	NA	NA	22.26	112.57	Sun Yat-sen University	Escherichia coli	NA	NA	NA	NA	NA	NA	NA	PRJNA593695	SRP262450	NA	SAMN15150509	SRS6784322	2020-06-09	2020-06-06	ESC_RA5953AA	Assembled	111172	5114189	207	76610	ESC_LB7231AA_AS	SRR11939525;ILLUMINA;Paired;;SRX8484013	95782	95782	95782	95782	95782	95782	95782	95782	95782	13
SRR8885721	ESC_SA6320AA	2019XSD11	SRR8885721;ILLUMINA;Paired;;SRX5671452	2019	1	NA	NA	Asia	China	Shandong	Dongchangfu District	Liaocheng	NA	36.25	116	Beijing Ditan Hospital, Capital Medical University	Escherichia coli	NA	NA	NA	NA	NA	NA	NA	PRJNA532458	SRP192184	NA	SAMN11400555	SRS4614283	2020-10-01	2020-05-11	ESC_SA6320AA	Assembled	160610	5143305	125	25439	ESC_NB4539AA_AS	SRR8885721;ILLUMINA;Paired;;SRX5671452	145944	145944	145944	145944	145944	145944	145944	1453	1453	1453
SRR8885723	ESC_SA6322AA	2019XSD9	SRR8885723;ILLUMINA;Paired;;SRX5671450	2019	1	NA	NA	Asia	China	Shandong	Dongchangfu District	Liaocheng	NA	36.25	116	Beijing Ditan Hospital, Capital Medical University	Escherichia coli	NA	NA	NA	NA	NA	NA	NA	PRJNA532458	SRP192184	NA	SAMN11400553	SRS4614281	2020-10-01	2020-05-11	ESC_SA6322AA	Assembled	137780	5169463	156	22013	ESC_NB4537AA_AS	SRR8885723;ILLUMINA;Paired;;SRX5671450	145945	145945	145945	145945	145945	95612	32078	164	164	80
SRR8885724	ESC_SA6323AA	2019XSD10	SRR8885724;ILLUMINA;Paired;;SRX5671449	2019	1	NA	NA	Asia	China	Shandong	Dongchangfu District	Liaocheng	NA	36.25	116	Beijing Ditan Hospital, Capital Medical University	Escherichia coli	NA	NA	NA	NA	NA	NA	NA	PRJNA532458	SRP192184	NA	SAMN11400554	SRS4614280	2020-10-01	2020-05-11	ESC_SA6323AA	Assembled	147689	5124024	201	31176	ESC_NB4536AA_AS	SRR8885724;ILLUMINA;Paired;;SRX5671449	145950	145950	145950	145950	145950	145950	145950	1339	13	13
SRR8885725	ESC_SA6324AA	2019XSD6	SRR8885725;ILLUMINA;Paired;;SRX5671448	2019	1	NA	NA	Asia	China	Shandong	Dongchangfu District	Liaocheng	NA	36.25	116	Beijing Ditan Hospital, Capital Medical University	Escherichia coli	NA	NA	NA	NA	NA	NA	NA	PRJNA532458	SRP192184	NA	SAMN11400551	SRS4614279	2020-10-01	2020-05-11	ESC_SA6324AA	Assembled	262508	4867054	120	25751	ESC_NB4535AA_AS	SRR8885725;ILLUMINA;Paired;;SRX5671448	145951	145951	145951	145951	145951	95868	31176	164	164	80
SRR8885726	ESC_SA6325AA	2019XSD8	SRR8885726;ILLUMINA;Paired;;SRX5671447	2019	1	NA	NA	Asia	China	Shandong	Dongchangfu District	Liaocheng	NA	36.25	116	Beijing Ditan Hospital, Capital Medical University	Escherichia coli	NA	NA	NA	NA	NA	NA	NA	PRJNA532458	SRP192184	NA	SAMN11400552	SRS4614278	2020-10-01	2020-05-11	ESC_SA6325AA	Assembled	130446	4734902	146	31270	ESC_NB4534AA_AS	SRR8885726;ILLUMINA;Paired;;SRX5671447	145946	145946	145946	137245	39383	39383	39383	39383	1625	13
SRR9990169	ESC_SA5492AA	Mcr-CP120	SRR9990169;ILLUMINA;Paired;;SRX6729680	2016	11	NA	NA	Asia	China	Sichuan	NA	NA	NA	29.59	103.75	Beijing Ditan Hospital, Capital Medical University	Escherichia coli	NA	NA	NA	NA	NA	NA	NA	PRJNA560609	SRP218630	NA	SAMN12586830	SRS5281548	2020-10-01	2020-09-15	ESC_SA5492AA	Assembled	190147	5021799	90	21276	ESC_NB5388AA_AS	SRR9990169;ILLUMINA;Paired;;SRX6729680	146437	146437	146437	146437	146437	146437	6677	164	164	80
SRR9990170	ESC_SA5493AA	Mcr-CP70	SRR9990170;ILLUMINA;Paired;;SRX6729679	2016	7	NA	NA	Asia	China	Sichuan	Fucheng District	Mianyang	NA	31.45	104.75	Beijing Ditan Hospital, Capital Medical University	Escherichia coli	NA	NA	NA	NA	NA	NA	NA	PRJNA560609	SRP218630	NA	SAMN12586809	SRS5281547	2020-10-01	2020-09-15	ESC_SA5493AA	Assembled	119510	4666761	106	29387	ESC_NB5387AA_AS	SRR9990170;ILLUMINA;Paired;;SRX6729679	146310	146310	146310	146310	146310	76516	76516	28603	5989	13
SRR9990171	ESC_SA5494AA	Mcr-CP69	SRR9990171;ILLUMINA;Paired;;SRX6729678	2016	7	NA	NA	Asia	China	Sichuan	Fucheng District	Mianyang	NA	31.45	104.75	Beijing Ditan Hospital, Capital Medical University	Escherichia coli	NA	NA	NA	NA	NA	NA	NA	PRJNA560609	SRP218630	NA	SAMN12586808	SRS5281546	2020-10-01	2020-09-15	ESC_SA5494AA	Assembled	76599	4734465	201	19608	ESC_NB5386AA_AS	SRR9990171;ILLUMINA;Paired;;SRX6729678	146448	146448	146448	146448	146448	146448	95707	95707	76784	31660
SRR9990172	ESC_SA5495AA	Mcr-CP64	SRR9990172;ILLUMINA;Paired;;SRX6729677	2016	7	NA	NA	Asia	China	Sichuan	Fucheng District	Mianyang	NA	31.45	104.75	Beijing Ditan Hospital, Capital Medical University	Escherichia coli	NA	NA	NA	NA	NA	NA	NA	PRJNA560609	SRP218630	NA	SAMN12586803	SRS5281545	2020-10-01	2020-09-15	ESC_SA5495AA	Assembled	126002	4666260	104	27689	ESC_NB5385AA_AS	SRR9990172;ILLUMINA;Paired;;SRX6729677	146310	146310	146310	146310	146310	76516	76516	28603	5989	13
SRR9990173	ESC_SA5496AA	Mcr-CP63	SRR9990173;ILLUMINA;Paired;;SRX6729676	2016	7	NA	NA	Asia	China	Sichuan	Fucheng District	Mianyang	NA	31.45	104.75	Beijing Ditan Hospital, Capital Medical University	Escherichia coli	NA	NA	NA	NA	NA	NA	NA	PRJNA560609	SRP218630	NA	SAMN12586802	SRS5281544	2020-10-01	2020-09-15	ESC_SA5496AA	Assembled	106397	4718701	117	17557	ESC_NB5384AA_AS	SRR9990173;ILLUMINA;Paired;;SRX6729676	146441	146441	146441	146310	146310	76516	76516	28603	5989	13
SRR9990174	ESC_SA5497AA	Mcr-CP62	SRR9990174;ILLUMINA;Paired;;SRX6729675	2016	7	NA	NA	Asia	China	Sichuan	Fucheng District	Mianyang	NA	31.45	104.75	Beijing Ditan Hospital, Capital Medical University	Escherichia coli	NA	NA	NA	NA	NA	NA	NA	PRJNA560609	SRP218630	NA	SAMN12586801	SRS5281543	2020-10-01	2020-09-15	ESC_SA5497AA	Assembled	208125	5025991	67	15128	ESC_NB5383AA_AS	SRR9990174;ILLUMINA;Paired;;SRX6729675	146457	146457	146457	146457	146457	146457	146457	146457	146457	173
SRR9990175	ESC_SA5498AA	Mcr-CP59	SRR9990175;ILLUMINA;Paired;;SRX6729674	2016	7	NA	NA	Asia	China	Sichuan	Fucheng District	Mianyang	NA	31.45	104.75	Beijing Ditan Hospital, Capital Medical University	Escherichia coli	NA	NA	NA	NA	NA	NA	NA	PRJNA560609	SRP218630	NA	SAMN12586800	SRS5281542	2020-10-01	2020-09-15	ESC_SA5498AA	Assembled	203769	4928595	90	12738	ESC_NB5382AA_AS	SRR9990175;ILLUMINA;Paired;;SRX6729674	146444	146444	146444	146444	146444	146444	146444	146444	39193	31660
SRR9990176	ESC_SA5499AA	Mcr-CP68	SRR9990176;ILLUMINA;Paired;;SRX6729673	2016	7	NA	NA	Asia	China	Sichuan	Fucheng District	Mianyang	NA	31.45	104.75	Beijing Ditan Hospital, Capital Medical University	Escherichia coli	NA	NA	NA	NA	NA	NA	NA	PRJNA560609	SRP218630	NA	SAMN12586807	SRS5281541	2020-10-01	2020-09-15	ESC_SA5499AA	Assembled	87487	4815837	158	22643	ESC_NB5381AA_AS	SRR9990176;ILLUMINA;Paired;;SRX6729673	146449	146449	146449	146449	146449	146449	146449	146449	31660	31660
SRR9990177	ESC_SA5500AA	Mcr-CP67	SRR9990177;ILLUMINA;Paired;;SRX6729672	2016	7	NA	NA	Asia	China	Sichuan	Fucheng District	Mianyang	NA	31.45	104.75	Beijing Ditan Hospital, Capital Medical University	Escherichia coli	NA	NA	NA	NA	NA	NA	NA	PRJNA560609	SRP218630	NA	SAMN12586806	SRS5281540	2020-10-01	2020-09-15	ESC_SA5500AA	Assembled	66787	4979763	220	28180	ESC_NB5380AA_AS	SRR9990177;ILLUMINA;Paired;;SRX6729672	146455	146455	146455	146455	39235	39235	39235	39235	39235	13
SRR9990178	ESC_SA5501AA	Mcr-CP66-4	SRR9990178;ILLUMINA;Paired;;SRX6729671	2016	7	NA	NA	Asia	China	Sichuan	Fucheng District	Mianyang	NA	31.45	104.75	Beijing Ditan Hospital, Capital Medical University	Escherichia coli	NA	NA	NA	NA	NA	NA	NA	PRJNA560609	SRP218630	NA	SAMN12586805	SRS5281539	2020-10-01	2020-09-15	ESC_SA5501AA	Assembled	122557	4934210	148	21835	ESC_NB5379AA_AS	SRR9990178;ILLUMINA;Paired;;SRX6729671	146447	146447	146447	146447	146447	146447	50867	50867	32143	13
SRR9990179	ESC_SA5502AA	Mcr-CP65	SRR9990179;ILLUMINA;Paired;;SRX6729670	2016	7	NA	NA	Asia	China	Sichuan	Fucheng District	Mianyang	NA	31.45	104.75	Beijing Ditan Hospital, Capital Medical University	Escherichia coli	NA	NA	NA	NA	NA	NA	NA	PRJNA560609	SRP218630	NA	SAMN12586804	SRS5281538	2020-10-01	2020-09-15	ESC_SA5502AA	Assembled	269125	5228500	94	16031	ESC_NB5378AA_AS	SRR9990179;ILLUMINA;Paired;;SRX6729670	146446	146446	146446	146446	146446	146446	9485	164	164	80
SRR9990182	ESC_SA5505AA	Mcr-CP52	SRR9990182;ILLUMINA;Paired;;SRX6729667	2016	7	NA	NA	Asia	China	Sichuan	Fucheng District	Mianyang	NA	31.45	104.75	Beijing Ditan Hospital, Capital Medical University	Escherichia coli	NA	NA	NA	NA	NA	NA	NA	PRJNA560609	SRP218630	NA	SAMN12586796	SRS5281535	2020-10-01	2020-09-15	ESC_SA5505AA	Assembled	126002	4657921	102	25343	ESC_NB5375AA_AS	SRR9990182;ILLUMINA;Paired;;SRX6729667	146452	146452	146310	146310	146310	76516	76516	28603	5989	13
SRR9990183	ESC_SA5506AA	Mcr-CP54	SRR9990183;ILLUMINA;Paired;;SRX6729666	2016	7	NA	NA	Asia	China	Sichuan	Fucheng District	Mianyang	NA	31.45	104.75	Beijing Ditan Hospital, Capital Medical University	Escherichia coli	NA	NA	NA	NA	NA	NA	NA	PRJNA560609	SRP218630	NA	SAMN12586797	SRS5281534	2020-10-01	2020-09-15	ESC_SA5506AA	Assembled	120030	5152030	182	53223	ESC_NB5374AA_AS	SRR9990183;ILLUMINA;Paired;;SRX6729666	146453	146453	146453	146453	146453	95660	95517	164	164	80
SRR9990184	ESC_SA5507AA	Mcr-CP25	SRR9990184;ILLUMINA;Paired;;SRX6729665	2016	7	NA	NA	Asia	China	Sichuan	Fucheng District	Mianyang	NA	31.45	104.75	Beijing Ditan Hospital, Capital Medical University	Escherichia coli	NA	NA	NA	NA	NA	NA	NA	PRJNA560609	SRP218630	NA	SAMN12586790	SRS5281533	2020-10-01	2020-09-15	ESC_SA5507AA	Assembled	126002	4724417	111	22435	ESC_NB5373AA_AS	SRR9990184;ILLUMINA;Paired;;SRX6729665	146310	146310	146310	146310	146310	76516	76516	28603	5989	13
SRR9990185	ESC_SA5508AA	Mcr-CP26	SRR9990185;ILLUMINA;Paired;;SRX6729664	2016	7	NA	NA	Asia	China	Sichuan	Fucheng District	Mianyang	NA	31.45	104.75	Beijing Ditan Hospital, Capital Medical University	Escherichia coli	NA	NA	NA	NA	NA	NA	NA	PRJNA560609	SRP218630	NA	SAMN12586791	SRS5281532	2020-10-01	2020-09-15	ESC_SA5508AA	Assembled	172420	4769967	107	13600	ESC_NB5372AA_AS	SRR9990185;ILLUMINA;Paired;;SRX6729664	146456	146456	146456	146456	146456	146305	146304	116248	28253	13
SRR9990186	ESC_SA5509AA	Mcr-CP27	SRR9990186;ILLUMINA;Paired;;SRX6729663	2016	7	NA	NA	Asia	China	Sichuan	Fucheng District	Mianyang	NA	31.45	104.75	Beijing Ditan Hospital, Capital Medical University	Escherichia coli	NA	NA	NA	NA	NA	NA	NA	PRJNA560609	SRP218630	NA	SAMN12586792	SRS5281531	2020-10-01	2020-09-15	ESC_SA5509AA	Assembled	119122	5153779	179	47800	ESC_NB5371AA_AS	SRR9990186;ILLUMINA;Paired;;SRX6729663	146454	146454	146454	146453	146453	95660	95517	164	164	80
SRR9990187	ESC_SA5510AA	Mcr-CP41	SRR9990187;ILLUMINA;Paired;;SRX6729662	2016	9	NA	NA	Asia	China	Sichuan	NA	Nanchong	NA	30.82	106.09	Beijing Ditan Hospital, Capital Medical University	Escherichia coli	NA	NA	NA	NA	NA	NA	NA	PRJNA560609	SRP218630	NA	SAMN12586793	SRS5281530	2020-10-01	2020-09-15	ESC_SA5510AA	Assembled	209134	5029413	115	32005	ESC_NB5370AA_AS	SRR9990187;ILLUMINA;Paired;;SRX6729662	146451	146451	146451	146451	146451	146451	146451	146451	7359	7359
SRR9990188	ESC_SA5511AA	Mcr-CP57	SRR9990188;ILLUMINA;Paired;;SRX6729661	2016	7	NA	NA	Asia	China	Sichuan	Fucheng District	Mianyang	NA	31.45	104.75	Beijing Ditan Hospital, Capital Medical University	Escherichia coli	NA	NA	NA	NA	NA	NA	NA	PRJNA560609	SRP218630	NA	SAMN12586798	SRS5281529	2020-10-01	2020-09-15	ESC_SA5511AA	Assembled	240136	5245006	95	22223	ESC_NB5369AA_AS	SRR9990188;ILLUMINA;Paired;;SRX6729661	146467	146467	146467	146467	95959	95959	95959	95959	95959	2206
SRR9990189	ESC_SA5512AA	Mcr-CP58	SRR9990189;ILLUMINA;Paired;;SRX6729660	2016	7	NA	NA	Asia	China	Sichuan	Fucheng District	Mianyang	NA	31.45	104.75	Beijing Ditan Hospital, Capital Medical University	Escherichia coli	NA	NA	NA	NA	NA	NA	NA	PRJNA560609	SRP218630	NA	SAMN12586799	SRS5281528	2020-10-01	2020-09-15	ESC_SA5512AA	Assembled	126090	4722800	107	28474	ESC_NB5368AA_AS	SRR9990189;ILLUMINA;Paired;;SRX6729660	146310	146310	146310	146310	146310	76516	76516	28603	5989	13
SRR9990190	ESC_SA5513AA	Mcr-CP13	SRR9990190;ILLUMINA;Paired;;SRX6729659	2016	7	NA	NA	Asia	China	Sichuan	Fucheng District	Mianyang	NA	31.45	104.75	Beijing Ditan Hospital, Capital Medical University	Escherichia coli	NA	NA	NA	NA	NA	NA	NA	PRJNA560609	SRP218630	NA	SAMN12586781	SRS5281527	2020-10-01	2020-09-15	ESC_SA5513AA	Assembled	119510	4667523	105	29124	ESC_NB5367AA_AS	SRR9990190;ILLUMINA;Paired;;SRX6729659	146310	146310	146310	146310	146310	76516	76516	28603	5989	13
SRR9990191	ESC_SA5514AA	Mcr-CP12	SRR9990191;ILLUMINA;Paired;;SRX6729658	2016	7	NA	NA	Asia	China	Sichuan	Fucheng District	Mianyang	NA	31.45	104.75	Beijing Ditan Hospital, Capital Medical University	Escherichia coli	NA	NA	NA	NA	NA	NA	NA	PRJNA560609	SRP218630	NA	SAMN12586780	SRS5281526	2020-10-01	2020-09-15	ESC_SA5514AA	Assembled	113597	4781125	127	23894	ESC_NB5366AA_AS	SRR9990191;ILLUMINA;Paired;;SRX6729658	146458	146458	146310	146310	146310	76516	76516	28603	5989	13
SRR9990192	ESC_SA5515AA	Mcr-CP15	SRR9990192;ILLUMINA;Paired;;SRX6729657	2016	7	NA	NA	Asia	China	Sichuan	Fucheng District	Mianyang	NA	31.45	104.75	Beijing Ditan Hospital, Capital Medical University	Escherichia coli	NA	NA	NA	NA	NA	NA	NA	PRJNA560609	SRP218630	NA	SAMN12586783	SRS5281525	2020-10-01	2020-09-15	ESC_SA5515AA	Assembled	119510	4757276	125	29370	ESC_NB5365AA_AS	SRR9990192;ILLUMINA;Paired;;SRX6729657	146459	146310	146310	146310	146310	76516	76516	28603	5989	13
SRR9990193	ESC_SA5516AA	Mcr-CP14	SRR9990193;ILLUMINA;Paired;;SRX6729656	2016	7	NA	NA	Asia	China	Sichuan	Fucheng District	Mianyang	NA	31.45	104.75	Beijing Ditan Hospital, Capital Medical University	Escherichia coli	NA	NA	NA	NA	NA	NA	NA	PRJNA560609	SRP218630	NA	SAMN12586782	SRS5281524	2020-10-01	2020-09-15	ESC_SA5516AA	Assembled	209177	4842833	106	21202	ESC_NB5364AA_AS	SRR9990193;ILLUMINA;Paired;;SRX6729656	146305	146305	146305	146305	146305	146305	146304	116248	28253	13
SRR9990194	ESC_SA5517AA	Mcr-CP17	SRR9990194;ILLUMINA;Paired;;SRX6729655	2016	7	NA	NA	Asia	China	Sichuan	Fucheng District	Mianyang	NA	31.45	104.75	Beijing Ditan Hospital, Capital Medical University	Escherichia coli	NA	NA	NA	NA	NA	NA	NA	PRJNA560609	SRP218630	NA	SAMN12586785	SRS5281523	2020-10-01	2020-09-15	ESC_SA5517AA	Assembled	73813	5036328	181	26301	ESC_NB5363AA_AS	SRR9990194;ILLUMINA;Paired;;SRX6729655	146466	146466	146466	146465	146465	146465	95733	95733	867	13
SRR9990195	ESC_SA5518AA	Mcr-CP16	SRR9990195;ILLUMINA;Paired;;SRX6729654	2016	7	NA	NA	Asia	China	Sichuan	Fucheng District	Mianyang	NA	31.45	104.75	Beijing Ditan Hospital, Capital Medical University	Escherichia coli	NA	NA	NA	NA	NA	NA	NA	PRJNA560609	SRP218630	NA	SAMN12586784	SRS5281522	2020-10-01	2020-09-15	ESC_SA5518AA	Assembled	209177	4844380	108	23689	ESC_NB5362AA_AS	SRR9990195;ILLUMINA;Paired;;SRX6729654	146462	146462	146305	146305	146305	146305	146304	116248	28253	13
SRR9990196	ESC_SA5519AA	Mcr-CP20	SRR9990196;ILLUMINA;Paired;;SRX6729653	2016	7	NA	NA	Asia	China	Sichuan	Fucheng District	Mianyang	NA	31.45	104.75	Beijing Ditan Hospital, Capital Medical University	Escherichia coli	NA	NA	NA	NA	NA	NA	NA	PRJNA560609	SRP218630	NA	SAMN12586787	SRS5281521	2020-10-01	2020-09-15	ESC_SA5519AA	Assembled	106397	4748440	115	19473	ESC_NB5361AA_AS	SRR9990196;ILLUMINA;Paired;;SRX6729653	146470	146441	146441	146310	146310	76516	76516	28603	5989	13
SRR9990197	ESC_SA5520AA	Mcr-CP18	SRR9990197;ILLUMINA;Paired;;SRX6729652	2016	7	NA	NA	Asia	China	Sichuan	Fucheng District	Mianyang	NA	31.45	104.75	Beijing Ditan Hospital, Capital Medical University	Escherichia coli	NA	NA	NA	NA	NA	NA	NA	PRJNA560609	SRP218630	NA	SAMN12586786	SRS5281520	2020-10-01	2020-09-15	ESC_SA5520AA	Assembled	101908	4900204	225	160739	ESC_NB5360AA_AS	SRR9990197;ILLUMINA;Paired;;SRX6729652	146463	146441	146441	146310	146310	76516	76516	28603	5989	13
SRR9990198	ESC_SA5521AA	Mcr-CP23	SRR9990198;ILLUMINA;Paired;;SRX6729651	2016	7	NA	NA	Asia	China	Sichuan	Fucheng District	Mianyang	NA	31.45	104.75	Beijing Ditan Hospital, Capital Medical University	Escherichia coli	NA	NA	NA	NA	NA	NA	NA	PRJNA560609	SRP218630	NA	SAMN12586789	SRS5281519	2020-10-01	2020-09-15	ESC_SA5521AA	Assembled	78044	4915654	184	19734	ESC_NB5359AA_AS	SRR9990198;ILLUMINA;Paired;;SRX6729651	146465	146465	146465	146465	146465	146465	95733	95733	867	13
SRR9990199	ESC_SA5522AA	Mcr-CP21	SRR9990199;ILLUMINA;Paired;;SRX6729650	2016	7	NA	NA	Asia	China	Sichuan	Fucheng District	Mianyang	NA	31.45	104.75	Beijing Ditan Hospital, Capital Medical University	Escherichia coli	NA	NA	NA	NA	NA	NA	NA	PRJNA560609	SRP218630	NA	SAMN12586788	SRS5281518	2020-10-01	2020-09-15	ESC_SA5522AA	Assembled	126002	4813209	105	29741	ESC_NB5358AA_AS	SRR9990199;ILLUMINA;Paired;;SRX6729650	146310	146310	146310	146310	146310	76516	76516	28603	5989	13
SRR9990203	ESC_SA5526AA	Mcr-SJP1	SRR9990203;ILLUMINA;Paired;;SRX6729646	2016	7	NA	NA	Asia	China	NA	NA	NA	NA	38.02	114.51	Beijing Ditan Hospital, Capital Medical University	Escherichia coli	NA	NA	NA	NA	NA	NA	NA	PRJNA560609	SRP218630	NA	SAMN12586861	SRS5281514	2020-10-01	2020-09-15	ESC_SA5526AA	Assembled	188844	5030361	93	9349	ESC_NB5354AA_AS	SRR9990203;ILLUMINA;Paired;;SRX6729646	146471	146471	146471	146471	146471	4289	4289	1656	24	5
SRR9990205	ESC_SA5528AA	Mcr-SJP41	SRR9990205;ILLUMINA;Paired;;SRX6729644	2016	7	NA	NA	Asia	China	NA	NA	NA	NA	38.02	114.51	Beijing Ditan Hospital, Capital Medical University	Escherichia coli	NA	NA	NA	NA	NA	NA	NA	PRJNA560609	SRP218630	NA	SAMN12586863	SRS5281512	2020-10-01	2020-09-15	ESC_SA5528AA	Assembled	111801	5628143	291	35551	ESC_NB5352AA_AS	SRR9990205;ILLUMINA;Paired;;SRX6729644	146472	146472	146472	146472	146472	146472	146472	1137	1137	1081
SRR9990206	ESC_SA5529AA	Mcr-SJP18	SRR9990206;ILLUMINA;Paired;;SRX6729643	2016	7	NA	NA	Asia	China	NA	NA	NA	NA	38.02	114.51	Beijing Ditan Hospital, Capital Medical University	Escherichia coli	NA	NA	NA	NA	NA	NA	NA	PRJNA560609	SRP218630	NA	SAMN12586862	SRS5281511	2020-10-01	2020-09-15	ESC_SA5529AA	Assembled	155395	5192053	129	29424	ESC_NB5351AA_AS	SRR9990206;ILLUMINA;Paired;;SRX6729643	146474	146474	146474	146474	146474	146474	146474	164	164	80
SRR9990207	ESC_SA5530AA	Mcr-SJP88	SRR9990207;ILLUMINA;Paired;;SRX6729642	2016	7	NA	NA	Asia	China	NA	NA	NA	NA	38.02	114.51	Beijing Ditan Hospital, Capital Medical University	Escherichia coli	NA	NA	NA	NA	NA	NA	NA	PRJNA560609	SRP218630	NA	SAMN12586865	SRS5281510	2020-10-01	2020-09-15	ESC_SA5530AA	Assembled	86422	5015440	234	25163	ESC_NB5350AA_AS	SRR9990207;ILLUMINA;Paired;;SRX6729642	146483	146483	146483	146483	146483	146483	32326	32326	32326	13
SRR9990208	ESC_SA5531AA	Mcr-SJP45	SRR9990208;ILLUMINA;Paired;;SRX6729641	2016	7	NA	NA	Asia	China	NA	NA	NA	NA	38.02	114.51	Tim Johnson	Escherichia coli	NA	NA	NA	NA	NA	NA	NA	PRJNA560609	SRP218630	NA	SAMN12586864	SRS5281509	2020-10-01	2020-09-15	ESC_SA5531AA	Assembled	131634	5287564	175	24650	ESC_NB5349AA_AS	SRR9990208;ILLUMINA;Paired;;SRX6729641	146481	146481	146481	146481	146481	146481	4218	2596	80	80
SRR9990209	ESC_SA5532AA	Mcr-SJP90	SRR9990209;ILLUMINA;Paired;;SRX6729640	2016	7	NA	NA	Asia	China	NA	NA	NA	NA	38.02	114.51	Beijing Ditan Hospital, Capital Medical University	Escherichia coli	NA	NA	NA	NA	NA	NA	NA	PRJNA560609	SRP218630	NA	SAMN12586867	SRS5281508	2020-10-01	2020-09-15	ESC_SA5532AA	Assembled	91833	5146796	183	31650	ESC_NB5348AA_AS	SRR9990209;ILLUMINA;Paired;;SRX6729640	146473	146473	146473	146473	146473	146473	146473	146473	146473	13
SRR9990210	ESC_SA5533AA	Mcr-SJP89	SRR9990210;ILLUMINA;Paired;;SRX6729639	2016	7	NA	NA	Asia	China	NA	NA	NA	NA	38.02	114.51	Beijing Ditan Hospital, Capital Medical University	Escherichia coli	NA	NA	NA	NA	NA	NA	NA	PRJNA560609	SRP218630	NA	SAMN12586866	SRS5281507	2020-10-01	2020-09-15	ESC_SA5533AA	Assembled	125853	5071569	154	29029	ESC_NB5347AA_AS	SRR9990210;ILLUMINA;Paired;;SRX6729639	146479	146479	146479	146479	146479	1195	1187	37	37	13
SRR9990212	ESC_SA5535AA	Mcr-CP137	SRR9990212;ILLUMINA;Paired;;SRX6729637	2016	11	NA	NA	Asia	China	Sichuan	NA	NA	NA	29.59	103.75	Beijing Ditan Hospital, Capital Medical University	Escherichia coli	NA	NA	NA	NA	NA	NA	NA	PRJNA560609	SRP218630	NA	SAMN12586839	SRS5281505	2020-10-01	2020-09-15	ESC_SA5535AA	Assembled	223817	4884826	116	14185	ESC_NB5345AA_AS	SRR9990212;ILLUMINA;Paired;;SRX6729637	146475	146475	146475	146475	146475	146475	146475	32213	17303	13
SRR9990215	ESC_SA5538AA	Mcr-HP51	SRR9990215;ILLUMINA;Paired;;SRX6729634	2016	11	NA	NA	Asia	China	Henan	NA	NA	NA	34.75	113.75	Beijing Ditan Hospital, Capital Medical University	Escherichia coli	NA	NA	NA	NA	NA	NA	NA	PRJNA560609	SRP218630	NA	SAMN12586852	SRS5281502	2020-10-01	2020-09-15	ESC_SA5538AA	Assembled	135320	4806696	112	16656	ESC_NB5342AA_AS	SRR9990215;ILLUMINA;Paired;;SRX6729634	146482	146482	146482	146482	146482	146482	146482	146482	146482	13
SRR9990216	ESC_SA5539AA	Mcr-HP57	SRR9990216;ILLUMINA;Paired;;SRX6729633	2016	10	NA	NA	Asia	China	Henan	NA	NA	NA	34.75	113.75	Beijing Ditan Hospital, Capital Medical University	Escherichia coli	NA	NA	NA	NA	NA	NA	NA	PRJNA560609	SRP218630	NA	SAMN12586853	SRS5281501	2020-10-01	2020-09-15	ESC_SA5539AA	Assembled	91663	4684101	144	28638	ESC_NB5341AA_AS	SRR9990216;ILLUMINA;Paired;;SRX6729633	146480	146480	146480	146480	146480	98486	98486	1125	1125	13
SRR9990221	ESC_SA5544AA	Mcr-HP59	SRR9990221;ILLUMINA;Paired;;SRX6729628	2016	10	NA	NA	Asia	China	Henan	NA	NA	NA	34.75	113.75	Beijing Ditan Hospital, Capital Medical University	Escherichia coli	NA	NA	NA	NA	NA	NA	NA	PRJNA560609	SRP218630	NA	SAMN12586854	SRS5281496	2020-10-01	2020-09-15	ESC_SA5544AA	Assembled	147634	4977372	179	25735	ESC_NB5336AA_AS	SRR9990221;ILLUMINA;Paired;;SRX6729628	146490	146490	146490	146490	146490	146490	146490	5027	1625	13
SRR9990222	ESC_SA5545AA	Mcr-HP63	SRR9990222;ILLUMINA;Paired;;SRX6729627	2016	12	NA	NA	Asia	China	Henan	NA	NA	NA	34.75	113.75	Beijing Ditan Hospital, Capital Medical University	Escherichia coli	NA	NA	NA	NA	NA	NA	NA	PRJNA560609	SRP218630	NA	SAMN12586855	SRS5281495	2020-10-01	2020-09-15	ESC_SA5545AA	Assembled	123320	4993560	133	17533	ESC_NB5335AA_AS	SRR9990222;ILLUMINA;Paired;;SRX6729627	146487	146487	146487	146487	146487	146487	1241	1241	37	13
SRR9990224	ESC_SA5547AA	Mcr-HP16	SRR9990224;ILLUMINA;Paired;;SRX6729625	2016	10	NA	NA	Asia	China	Henan	NA	NA	NA	34.75	113.75	Beijing Ditan Hospital, Capital Medical University	Escherichia coli	NA	NA	NA	NA	NA	NA	NA	PRJNA560609	SRP218630	NA	SAMN12586846	SRS5281493	2020-10-01	2020-09-15	ESC_SA5547AA	Assembled	99184	4986521	156	36520	ESC_NB5333AA_AS	SRR9990224;ILLUMINA;Paired;;SRX6729625	146497	146497	146497	146497	146497	146497	146497	146497	4520	13
SRR9990226	ESC_SA5549AA	Mcr-CP145	SRR9990226;ILLUMINA;Paired;;SRX6729623	2016	11	NA	NA	Asia	China	Sichuan	NA	NA	NA	29.59	103.75	Beijing Ditan Hospital, Capital Medical University	Escherichia coli	NA	NA	NA	NA	NA	NA	NA	PRJNA560609	SRP218630	NA	SAMN12586844	SRS5281491	2020-10-01	2020-09-15	ESC_SA5549AA	Assembled	91370	4762602	162	15281	ESC_NB5331AA_AS	SRR9990226;ILLUMINA;Paired;;SRX6729623	146489	146489	146489	146489	146297	95718	95630	63292	4993	13
SRR9990227	ESC_SA5550AA	Mcr-CP144	SRR9990227;ILLUMINA;Paired;;SRX6729622	2016	11	NA	NA	Asia	China	Sichuan	NA	NA	NA	29.59	103.75	Beijing Ditan Hospital, Capital Medical University	Escherichia coli	NA	NA	NA	NA	NA	NA	NA	PRJNA560609	SRP218630	NA	SAMN12586843	SRS5281490	2020-10-01	2020-09-15	ESC_SA5550AA	Assembled	79638	4960390	151	35748	ESC_NB5330AA_AS	SRR9990227;ILLUMINA;Paired;;SRX6729622	146496	146496	146496	146496	146496	146496	146496	24730	24730	13
SRR9990228	ESC_SA5551AA	Mcr-CP142	SRR9990228;ILLUMINA;Paired;;SRX6729621	2016	11	NA	NA	Asia	China	Sichuan	NA	NA	NA	29.59	103.75	Beijing Ditan Hospital, Capital Medical University	Escherichia coli	NA	NA	NA	NA	NA	NA	NA	PRJNA560609	SRP218630	NA	SAMN12586842	SRS5281489	2020-10-01	2020-09-15	ESC_SA5551AA	Assembled	33311	5536980	644	55893	ESC_NB5329AA_AS	SRR9990228;ILLUMINA;Paired;;SRX6729621	146492	146492	146492	146492	146492	146492	146492	28330	13	13
SRR9990229	ESC_SA5552AA	Mcr-CP139	SRR9990229;ILLUMINA;Paired;;SRX6729620	2016	11	NA	NA	Asia	China	Sichuan	NA	NA	NA	29.59	103.75	Beijing Ditan Hospital, Capital Medical University	Escherichia coli	NA	NA	NA	NA	NA	NA	NA	PRJNA560609	SRP218630	NA	SAMN12586841	SRS5281488	2020-10-01	2020-09-15	ESC_SA5552AA	Assembled	81153	4923392	205	17550	ESC_NB5328AA_AS	SRR9990229;ILLUMINA;Paired;;SRX6729620	146502	146502	146502	146502	146502	146502	146502	24730	24730	13
SRR9990230	ESC_SA5553AA	Mcr-CP138	SRR9990230;ILLUMINA;Paired;;SRX6729619	2016	11	NA	NA	Asia	China	Sichuan	NA	NA	NA	29.59	103.75	Beijing Ditan Hospital, Capital Medical University	Escherichia coli	NA	NA	NA	NA	NA	NA	NA	PRJNA560609	SRP218630	NA	SAMN12586840	SRS5281487	2020-10-01	2020-09-15	ESC_SA5553AA	Assembled	126709	4769262	126	11652	ESC_NB5327AA_AS	SRR9990230;ILLUMINA;Paired;;SRX6729619	146297	146297	146297	146297	146297	95718	95630	63292	4993	13
SRR9990232	ESC_SA5555AA	Mcr-HP33	SRR9990232;ILLUMINA;Paired;;SRX6729617	2016	8	NA	NA	Asia	China	Henan	NA	NA	NA	34.75	113.75	Beijing Ditan Hospital, Capital Medical University	Escherichia coli	NA	NA	NA	NA	NA	NA	NA	PRJNA560609	SRP218630	NA	SAMN12586848	SRS5281485	2020-10-01	2020-09-15	ESC_SA5555AA	Assembled	201968	4797364	94	16386	ESC_NB5325AA_AS	SRR9990232;ILLUMINA;Paired;;SRX6729617	146300	146300	146300	146300	146300	146300	95723	69281	69281	13
SRR9990233	ESC_SA5556AA	Mcr-SJP131	SRR9990233;ILLUMINA;Paired;;SRX6729616	2016	8	NA	NA	Asia	China	NA	NA	NA	NA	38.02	114.51	Beijing Ditan Hospital, Capital Medical University	Escherichia coli	NA	NA	NA	NA	NA	NA	NA	PRJNA560609	SRP218630	NA	SAMN12586878	SRS5281484	2020-10-01	2020-09-15	ESC_SA5556AA	Assembled	95671	5223857	172	48367	ESC_NB5324AA_AS	SRR9990233;ILLUMINA;Paired;;SRX6729616	146296	146296	146296	146296	146296	146296	146296	146296	32298	13
SRR9990234	ESC_SA5557AA	Mcr-SJP135	SRR9990234;ILLUMINA;Paired;;SRX6729615	2016	8	NA	NA	Asia	China	NA	NA	NA	NA	38.02	114.51	Beijing Ditan Hospital, Capital Medical University	Escherichia coli	NA	NA	NA	NA	NA	NA	NA	PRJNA560609	SRP218630	NA	SAMN12586879	SRS5281483	2020-10-01	2020-09-15	ESC_SA5557AA	Assembled	192679	5496567	156	39661	ESC_NB5323AA_AS	SRR9990234;ILLUMINA;Paired;;SRX6729615	146509	146509	146509	146509	146509	22153	163	163	163	163
SRR9990235	ESC_SA5558AA	Mcr-CP125	SRR9990235;ILLUMINA;Paired;;SRX6729614	2016	11	NA	NA	Asia	China	Sichuan	NA	NA	NA	29.59	103.75	Beijing Ditan Hospital, Capital Medical University	Escherichia coli	NA	NA	NA	NA	NA	NA	NA	PRJNA560609	SRP218630	NA	SAMN12586832	SRS5281482	2020-10-01	2020-09-15	ESC_SA5558AA	Assembled	107790	4868736	146	35364	ESC_NB5322AA_AS	SRR9990235;ILLUMINA;Paired;;SRX6729614	146501	146501	146501	146501	146501	146501	146501	146501	95520	13
SRR9990236	ESC_SA5559AA	Mcr-CP127	SRR9990236;ILLUMINA;Paired;;SRX6729613	2016	7	NA	NA	Asia	China	Sichuan	Fucheng District	Mianyang	NA	31.45	104.75	Beijing Ditan Hospital, Capital Medical University	Escherichia coli	NA	NA	NA	NA	NA	NA	NA	PRJNA560609	SRP218630	NA	SAMN12586833	SRS5281481	2020-10-01	2020-09-15	ESC_SA5559AA	Assembled	209177	4807228	102	17356	ESC_NB5321AA_AS	SRR9990236;ILLUMINA;Paired;;SRX6729613	146304	146304	146304	146304	146304	146304	146304	116248	28253	13
SRR9990237	ESC_SA5560AA	Mcr-CP128	SRR9990237;ILLUMINA;Paired;;SRX6729612	2016	7	NA	NA	Asia	China	Sichuan	Fucheng District	Mianyang	NA	31.45	104.75	Beijing Ditan Hospital, Capital Medical University	Escherichia coli	NA	NA	NA	NA	NA	NA	NA	PRJNA560609	SRP218630	NA	SAMN12586834	SRS5281480	2020-10-01	2020-09-15	ESC_SA5560AA	Assembled	114139	4883143	163	28681	ESC_NB5320AA_AS	SRR9990237;ILLUMINA;Paired;;SRX6729612	146495	146495	146495	146495	146495	146495	50867	50867	32143	13
SRR9990238	ESC_SA5561AA	Mcr-CP129	SRR9990238;ILLUMINA;Paired;;SRX6729611	2016	7	NA	NA	Asia	China	Sichuan	Fucheng District	Mianyang	NA	31.45	104.75	Beijing Ditan Hospital, Capital Medical University	Escherichia coli	NA	NA	NA	NA	NA	NA	NA	PRJNA560609	SRP218630	NA	SAMN12586835	SRS5281479	2020-10-01	2020-09-15	ESC_SA5561AA	Assembled	226001	5141155	106	152065	ESC_NB5319AA_AS	SRR9990238;ILLUMINA;Paired;;SRX6729611	146503	146503	146503	146503	146503	29187	1137	1137	1137	1081
SRR9990239	ESC_SA5562AA	Mcr-CP132	SRR9990239;ILLUMINA;Paired;;SRX6729610	2016	11	NA	NA	Asia	China	Sichuan	NA	NA	NA	29.59	103.75	Beijing Ditan Hospital, Capital Medical University	Escherichia coli	NA	NA	NA	NA	NA	NA	NA	PRJNA560609	SRP218630	NA	SAMN12586836	SRS5281478	2020-10-01	2020-09-15	ESC_SA5562AA	Assembled	127924	4848463	134	37116	ESC_NB5318AA_AS	SRR9990239;ILLUMINA;Paired;;SRX6729610	146494	146494	146494	146494	146494	3561	1241	1241	37	13
SRR9990240	ESC_SA5563AA	Mcr-CP133	SRR9990240;ILLUMINA;Paired;;SRX6729609	2016	11	NA	NA	Asia	China	Sichuan	NA	NA	NA	29.59	103.75	Beijing Ditan Hospital, Capital Medical University	Escherichia coli	NA	NA	NA	NA	NA	NA	NA	PRJNA560609	SRP218630	NA	SAMN12586837	SRS5281477	2020-10-01	2020-09-15	ESC_SA5563AA	Assembled	126159	4901264	151	46090	ESC_NB5317AA_AS	SRR9990240;ILLUMINA;Paired;;SRX6729609	146505	146505	146505	146505	146505	146505	1241	1241	37	13
SRR9990241	ESC_SA5564AA	Mcr-SJP114	SRR9990241;ILLUMINA;Paired;;SRX6729608	2016	8	NA	NA	Asia	China	NA	NA	NA	NA	38.02	114.51	Beijing Ditan Hospital, Capital Medical University	Escherichia coli	NA	NA	NA	NA	NA	NA	NA	PRJNA560609	SRP218630	NA	SAMN12586870	SRS5281476	2020-10-01	2020-09-15	ESC_SA5564AA	Assembled	201992	5143179	142	39046	ESC_NB5316AA_AS	SRR9990241;ILLUMINA;Paired;;SRX6729608	146499	146499	146499	146499	146499	146499	37296	37296	13	13
SRR9990242	ESC_SA5565AA	Mcr-SJP118	SRR9990242;ILLUMINA;Paired;;SRX6729607	2016	8	NA	NA	Asia	China	NA	NA	NA	NA	38.02	114.51	Beijing Ditan Hospital, Capital Medical University	Escherichia coli	NA	NA	NA	NA	NA	NA	NA	PRJNA560609	SRP218630	NA	SAMN12586871	SRS5281475	2020-10-01	2020-09-15	ESC_SA5565AA	Assembled	81626	4665603	147	16434	ESC_NB5315AA_AS	SRR9990242;ILLUMINA;Paired;;SRX6729607	146302	146302	146302	146302	146302	146302	146302	39495	11425	13
SRR9990243	ESC_SA5566AA	Mcr-SJP119	SRR9990243;ILLUMINA;Paired;;SRX6729606	2016	8	NA	NA	Asia	China	NA	NA	NA	NA	38.02	114.51	Beijing Ditan Hospital, Capital Medical University	Escherichia coli	NA	NA	NA	NA	NA	NA	NA	PRJNA560609	SRP218630	NA	SAMN12586872	SRS5281474	2020-10-01	2020-09-15	ESC_SA5566AA	Assembled	79433	4982407	200	45694	ESC_NB5314AA_AS	SRR9990243;ILLUMINA;Paired;;SRX6729606	146500	146500	146500	146500	146500	146500	146500	3967	2754	13
SRR9990244	ESC_SA5567AA	Mcr-SJP120	SRR9990244;ILLUMINA;Paired;;SRX6729605	2016	8	NA	NA	Asia	China	NA	NA	NA	NA	38.02	114.51	Beijing Ditan Hospital, Capital Medical University	Escherichia coli	NA	NA	NA	NA	NA	NA	NA	PRJNA560609	SRP218630	NA	SAMN12586873	SRS5281473	2020-10-01	2020-09-15	ESC_SA5567AA	Assembled	147694	4833744	105	15924	ESC_NB5313AA_AS	SRR9990244;ILLUMINA;Paired;;SRX6729605	146309	146309	146309	146309	146309	95948	1241	1241	37	13
SRR9990245	ESC_SA5568AA	Mcr-SJP121	SRR9990245;ILLUMINA;Paired;;SRX6729604	2016	8	NA	NA	Asia	China	NA	NA	NA	NA	38.02	114.51	Beijing Ditan Hospital, Capital Medical University	Escherichia coli	NA	NA	NA	NA	NA	NA	NA	PRJNA560609	SRP218630	NA	SAMN12586874	SRS5281472	2020-10-01	2020-09-15	ESC_SA5568AA	Assembled	90458	5140789	179	27217	ESC_NB5312AA_AS	SRR9990245;ILLUMINA;Paired;;SRX6729604	146298	146298	146298	146298	146298	146298	146298	39125	39125	13
SRR9990246	ESC_SA5569AA	Mcr-SJP127	SRR9990246;ILLUMINA;Paired;;SRX6729603	2016	8	NA	NA	Asia	China	NA	NA	NA	NA	38.02	114.51	Beijing Ditan Hospital, Capital Medical University	Escherichia coli	NA	NA	NA	NA	NA	NA	NA	PRJNA560609	SRP218630	NA	SAMN12586875	SRS5281471	2020-10-01	2020-09-15	ESC_SA5569AA	Assembled	106470	5169722	175	40633	ESC_NB5311AA_AS	SRR9990246;ILLUMINA;Paired;;SRX6729603	146299	146299	146299	146299	146299	146299	146299	968	37	13
SRR9990247	ESC_SA5570AA	Mcr-SJP128	SRR9990247;ILLUMINA;Paired;;SRX6729602	2016	8	NA	NA	Asia	China	NA	NA	NA	NA	38.02	114.51	Beijing Ditan Hospital, Capital Medical University	Escherichia coli	NA	NA	NA	NA	NA	NA	NA	PRJNA560609	SRP218630	NA	SAMN12586876	SRS5281470	2020-10-01	2020-09-15	ESC_SA5570AA	Assembled	125969	5065327	164	47986	ESC_NB5310AA_AS	SRR9990247;ILLUMINA;Paired;;SRX6729602	146303	146303	146303	146303	146303	146303	33774	33774	37	13
SRR9990248	ESC_SA5571AA	Mcr-SJP130	SRR9990248;ILLUMINA;Paired;;SRX6729601	2016	8	NA	NA	Asia	China	NA	NA	NA	NA	38.02	114.51	Beijing Ditan Hospital, Capital Medical University	Escherichia coli	NA	NA	NA	NA	NA	NA	NA	PRJNA560609	SRP218630	NA	SAMN12586877	SRS5281469	2020-10-01	2020-09-15	ESC_SA5571AA	Assembled	158848	5252118	156	34879	ESC_NB5309AA_AS	SRR9990248;ILLUMINA;Paired;;SRX6729601	146508	146508	146508	146508	146508	146508	1131	1131	1131	1131
SRR9990249	ESC_SA5572AA	Mcr-CP5	SRR9990249;ILLUMINA;Paired;;SRX6729600	2016	7	NA	NA	Asia	China	Sichuan	Fucheng District	Mianyang	NA	31.45	104.75	Beijing Ditan Hospital, Capital Medical University	Escherichia coli	NA	NA	NA	NA	NA	NA	NA	PRJNA560609	SRP218630	NA	SAMN12586773	SRS5281468	2020-10-01	2020-09-15	ESC_SA5572AA	Assembled	192517	4821763	107	15558	ESC_NB5308AA_AS	SRR9990249;ILLUMINA;Paired;;SRX6729600	146305	146305	146305	146305	146305	146305	146304	116248	28253	13
SRR9990250	ESC_SA5573AA	Mcr-CP4	SRR9990250;ILLUMINA;Paired;;SRX6729599	2016	7	NA	NA	Asia	China	Sichuan	Fucheng District	Mianyang	NA	31.45	104.75	Beijing Ditan Hospital, Capital Medical University	Escherichia coli	NA	NA	NA	NA	NA	NA	NA	PRJNA560609	SRP218630	NA	SAMN12586772	SRS5281467	2020-10-01	2020-09-15	ESC_SA5573AA	Assembled	127080	4771428	97	16215	ESC_NB5307AA_AS	SRR9990250;ILLUMINA;Paired;;SRX6729599	146306	146306	146306	146306	146306	146306	146306	32550	32550	13
SRR9990251	ESC_SA5574AA	Mcr-CP2	SRR9990251;ILLUMINA;Paired;;SRX6729598	2016	7	NA	NA	Asia	China	Sichuan	Fucheng District	Mianyang	NA	31.45	104.75	Beijing Ditan Hospital, Capital Medical University	Escherichia coli	NA	NA	NA	NA	NA	NA	NA	PRJNA560609	SRP218630	NA	SAMN12586771	SRS5281466	2020-10-01	2020-09-15	ESC_SA5574AA	Assembled	97357	4851743	184	29725	ESC_NB5306AA_AS	SRR9990251;ILLUMINA;Paired;;SRX6729598	146307	146307	146307	146307	146307	146307	120883	32602	1867	13
SRR9990252	ESC_SA5575AA	Mcr-CP1	SRR9990252;ILLUMINA;Paired;;SRX6729597	2016	7	NA	NA	Asia	China	Sichuan	Fucheng District	Mianyang	NA	31.45	104.75	Beijing Ditan Hospital, Capital Medical University	Escherichia coli	NA	NA	NA	NA	NA	NA	NA	PRJNA560609	SRP218630	NA	SAMN12586770	SRS5281465	2020-10-01	2020-09-15	ESC_SA5575AA	Assembled	163065	4567398	69	16488	ESC_NB5305AA_AS	SRR9990252;ILLUMINA;Paired;;SRX6729597	146313	146313	146313	146313	146313	3985	3985	3985	3985	13
SRR9990253	ESC_SA5576AA	Mcr-CP9	SRR9990253;ILLUMINA;Paired;;SRX6729596	2016	7	NA	NA	Asia	China	Sichuan	Fucheng District	Mianyang	NA	31.45	104.75	Beijing Ditan Hospital, Capital Medical University	Escherichia coli	NA	NA	NA	NA	NA	NA	NA	PRJNA560609	SRP218630	NA	SAMN12586777	SRS5281464	2020-10-01	2020-09-15	ESC_SA5576AA	Assembled	230169	5068079	90	22101	ESC_NB5304AA_AS	SRR9990253;ILLUMINA;Paired;;SRX6729596	146308	146308	146308	146308	146308	146308	146308	42003	164	80
SRR9990254	ESC_SA5577AA	Mcr-CP8-4	SRR9990254;ILLUMINA;Paired;;SRX6729595	2016	7	NA	NA	Asia	China	Sichuan	Fucheng District	Mianyang	NA	31.45	104.75	Beijing Ditan Hospital, Capital Medical University	Escherichia coli	NA	NA	NA	NA	NA	NA	NA	PRJNA560609	SRP218630	NA	SAMN12586776	SRS5281463	2020-10-01	2020-09-15	ESC_SA5577AA	Assembled	226270	5249244	137	32169	ESC_NB5303AA_AS	SRR9990254;ILLUMINA;Paired;;SRX6729595	146510	146510	146510	146510	146510	146510	146510	146510	31346	31346
SRR9990255	ESC_SA5578AA	Mcr-CP7	SRR9990255;ILLUMINA;Paired;;SRX6729594	2016	7	NA	NA	Asia	China	Sichuan	Fucheng District	Mianyang	NA	31.45	104.75	Beijing Ditan Hospital, Capital Medical University	Escherichia coli	NA	NA	NA	NA	NA	NA	NA	PRJNA560609	SRP218630	NA	SAMN12586775	SRS5281462	2020-10-01	2020-09-15	ESC_SA5578AA	Assembled	141756	4715628	133	25206	ESC_NB5302AA_AS	SRR9990255;ILLUMINA;Paired;;SRX6729594	146504	146504	146504	146504	146504	146504	146504	146504	6038	1794
SRR9990256	ESC_SA5579AA	Mcr-CP6	SRR9990256;ILLUMINA;Paired;;SRX6729593	2016	7	NA	NA	Asia	China	Sichuan	Fucheng District	Mianyang	NA	31.45	104.75	Beijing Ditan Hospital, Capital Medical University	Escherichia coli	NA	NA	NA	NA	NA	NA	NA	PRJNA560609	SRP218630	NA	SAMN12586774	SRS5281461	2020-10-01	2020-09-15	ESC_SA5579AA	Assembled	126002	4752373	120	20434	ESC_NB5301AA_AS	SRR9990256;ILLUMINA;Paired;;SRX6729593	146310	146310	146310	146310	146310	76516	76516	28603	5989	13
SRR9990257	ESC_SA5580AA	Mcr-CP11	SRR9990257;ILLUMINA;Paired;;SRX6729592	2016	7	NA	NA	Asia	China	Sichuan	Fucheng District	Mianyang	NA	31.45	104.75	Beijing Ditan Hospital, Capital Medical University	Escherichia coli	NA	NA	NA	NA	NA	NA	NA	PRJNA560609	SRP218630	NA	SAMN12586779	SRS5281460	2020-10-01	2020-09-15	ESC_SA5580AA	Assembled	121429	5359206	214	51676	ESC_NB5300AA_AS	SRR9990257;ILLUMINA;Paired;;SRX6729592	146316	146316	146316	146316	146316	146316	95687	5964	5964	13
SRR9990258	ESC_SA5581AA	Mcr-CP10	SRR9990258;ILLUMINA;Paired;;SRX6729591	2016	7	NA	NA	Asia	China	Sichuan	Fucheng District	Mianyang	NA	31.45	104.75	Beijing Ditan Hospital, Capital Medical University	Escherichia coli	NA	NA	NA	NA	NA	NA	NA	PRJNA560609	SRP218630	NA	SAMN12586778	SRS5281459	2020-10-01	2020-09-15	ESC_SA5581AA	Assembled	230169	5069029	94	21757	ESC_NB5299AA_AS	SRR9990258;ILLUMINA;Paired;;SRX6729591	146308	146308	146308	146308	146308	146308	146308	42003	164	80
SRR9990259	ESC_SA5582AA	Mcr-CP119	SRR9990259;ILLUMINA;Paired;;SRX6729590	2016	11	NA	NA	Asia	China	Sichuan	NA	NA	NA	29.59	103.75	Beijing Ditan Hospital, Capital Medical University	Escherichia coli	NA	NA	NA	NA	NA	NA	NA	PRJNA560609	SRP218630	NA	SAMN12586829	SRS5281458	2020-10-01	2020-09-15	ESC_SA5582AA	Assembled	90645	4767932	169	20284	ESC_NB5298AA_AS	SRR9990259;ILLUMINA;Paired;;SRX6729590	146314	146314	146314	146314	146314	146314	146314	32478	3579	13
SRR9990260	ESC_SA5583AA	Mcr-CP118	SRR9990260;ILLUMINA;Paired;;SRX6729589	2016	11	NA	NA	Asia	China	Sichuan	NA	NA	NA	29.59	103.75	Beijing Ditan Hospital, Capital Medical University	Escherichia coli	NA	NA	NA	NA	NA	NA	NA	PRJNA560609	SRP218630	NA	SAMN12586828	SRS5281457	2020-10-01	2020-09-15	ESC_SA5583AA	Assembled	147559	4738878	111	18881	ESC_NB5297AA_AS	SRR9990260;ILLUMINA;Paired;;SRX6729589	146506	146506	146506	146506	146506	146506	1126	37	37	13
SRR9990261	ESC_SA5584AA	Mcr-CP112	SRR9990261;ILLUMINA;Paired;;SRX6729588	2016	7	NA	NA	Asia	China	Sichuan	Fucheng District	Mianyang	NA	31.45	104.75	Beijing Ditan Hospital, Capital Medical University	Escherichia coli	NA	NA	NA	NA	NA	NA	NA	PRJNA560609	SRP218630	NA	SAMN12586825	SRS5281456	2020-10-01	2020-09-15	ESC_SA5584AA	Assembled	209177	4766040	105	22850	ESC_NB5296AA_AS	SRR9990261;ILLUMINA;Paired;;SRX6729588	146317	146317	146305	146305	146305	146305	146304	116248	28253	13
SRR9990262	ESC_SA5585AA	Mcr-CP111	SRR9990262;ILLUMINA;Paired;;SRX6729587	2016	7	NA	NA	Asia	China	Sichuan	Fucheng District	Mianyang	NA	31.45	104.75	Beijing Ditan Hospital, Capital Medical University	Escherichia coli	NA	NA	NA	NA	NA	NA	NA	PRJNA560609	SRP218630	NA	SAMN12586824	SRS5281455	2020-10-01	2020-09-15	ESC_SA5585AA	Assembled	209177	4757771	96	20560	ESC_NB5295AA_AS	SRR9990262;ILLUMINA;Paired;;SRX6729587	146311	146305	146305	146305	146305	146305	146304	116248	28253	13
SRR9990263	ESC_SA5586AA	Mcr-CP116	SRR9990263;ILLUMINA;Paired;;SRX6729586	2016	7	NA	NA	Asia	China	Sichuan	Fucheng District	Mianyang	NA	31.45	104.75	Beijing Ditan Hospital, Capital Medical University	Escherichia coli	NA	NA	NA	NA	NA	NA	NA	PRJNA560609	SRP218630	NA	SAMN12586827	SRS5281454	2020-10-01	2020-09-15	ESC_SA5586AA	Assembled	101744	4937945	190	36603	ESC_NB5294AA_AS	SRR9990263;ILLUMINA;Paired;;SRX6729586	146507	146507	146507	146507	146507	146507	146507	31538	31538	13
SRR9990264	ESC_SA5587AA	Mcr-CP113	SRR9990264;ILLUMINA;Paired;;SRX6729585	2016	7	NA	NA	Asia	China	Sichuan	Fucheng District	Mianyang	NA	31.45	104.75	Beijing Ditan Hospital, Capital Medical University	Escherichia coli	NA	NA	NA	NA	NA	NA	NA	PRJNA560609	SRP218630	NA	SAMN12586826	SRS5281453	2020-10-01	2020-09-15	ESC_SA5587AA	Assembled	126002	4666684	105	28787	ESC_NB5293AA_AS	SRR9990264;ILLUMINA;Paired;;SRX6729585	146310	146310	146310	146310	146310	76516	76516	28603	5989	13
SRR9990265	ESC_SA5588AA	Mcr-CP105	SRR9990265;ILLUMINA;Paired;;SRX6729584	2016	7	NA	NA	Asia	China	Sichuan	Fucheng District	Mianyang	NA	31.45	104.75	Beijing Ditan Hospital, Capital Medical University	Escherichia coli	NA	NA	NA	NA	NA	NA	NA	PRJNA560609	SRP218630	NA	SAMN12586821	SRS5281452	2020-10-01	2020-09-15	ESC_SA5588AA	Assembled	113197	4760644	134	29384	ESC_NB5292AA_AS	SRR9990265;ILLUMINA;Paired;;SRX6729584	146310	146310	146310	146310	146310	76516	76516	28603	5989	13
SRR9990266	ESC_SA5589AA	Mcr-CP103	SRR9990266;ILLUMINA;Paired;;SRX6729583	2016	7	NA	NA	Asia	China	Sichuan	Fucheng District	Mianyang	NA	31.45	104.75	Beijing Ditan Hospital, Capital Medical University	Escherichia coli	NA	NA	NA	NA	NA	NA	NA	PRJNA560609	SRP218630	NA	SAMN12586820	SRS5281451	2020-10-01	2020-09-15	ESC_SA5589AA	Assembled	126002	4705824	114	29055	ESC_NB5291AA_AS	SRR9990266;ILLUMINA;Paired;;SRX6729583	146310	146310	146310	146310	146310	76516	76516	28603	5989	13
SRR9990267	ESC_SA5590AA	Mcr-CP109	SRR9990267;ILLUMINA;Paired;;SRX6729582	2016	7	NA	NA	Asia	China	Sichuan	Fucheng District	Mianyang	NA	31.45	104.75	Beijing Ditan Hospital, Capital Medical University	Escherichia coli	NA	NA	NA	NA	NA	NA	NA	PRJNA560609	SRP218630	NA	SAMN12586823	SRS5281450	2020-10-01	2020-09-15	ESC_SA5590AA	Assembled	165770	5120508	120	24052	ESC_NB5290AA_AS	SRR9990267;ILLUMINA;Paired;;SRX6729582	146312	146312	146312	146312	146312	146312	25962	1942	1942	124
SRR9990268	ESC_SA5591AA	Mcr-CP107	SRR9990268;ILLUMINA;Paired;;SRX6729581	2016	7	NA	NA	Asia	China	Sichuan	Fucheng District	Mianyang	NA	31.45	104.75	Beijing Ditan Hospital, Capital Medical University	Escherichia coli	NA	NA	NA	NA	NA	NA	NA	PRJNA560609	SRP218630	NA	SAMN12586822	SRS5281449	2020-10-01	2020-09-15	ESC_SA5591AA	Assembled	116226	4717083	128	15473	ESC_NB5289AA_AS	SRR9990268;ILLUMINA;Paired;;SRX6729581	146315	146315	146315	146315	146315	146315	95719	31538	31538	13
SRR9990272	ESC_SA5595AA	Mcr-SJP147	SRR9990272;ILLUMINA;Paired;;SRX6729577	2016	8	NA	NA	Asia	China	NA	NA	NA	NA	38.02	114.51	Beijing Ditan Hospital, Capital Medical University	Escherichia coli	NA	NA	NA	NA	NA	NA	NA	PRJNA560609	SRP218630	NA	SAMN12586884	SRS5281445	2020-10-01	2020-09-15	ESC_SA5595AA	Assembled	101796	4875447	137	19112	ESC_NB5285AA_AS	SRR9990272;ILLUMINA;Paired;;SRX6729577	146513	146513	146513	146513	146513	146513	3840	3840	3609	13
SRR9990273	ESC_SA5596AA	Mcr-SJP143	SRR9990273;ILLUMINA;Paired;;SRX6729576	2016	8	NA	NA	Asia	China	NA	NA	NA	NA	38.02	114.51	Beijing Ditan Hospital, Capital Medical University	Escherichia coli	NA	NA	NA	NA	NA	NA	NA	PRJNA560609	SRP218630	NA	SAMN12586883	SRS5281444	2020-10-01	2020-09-15	ESC_SA5596AA	Assembled	163043	5201172	114	25315	ESC_NB5284AA_AS	SRR9990273;ILLUMINA;Paired;;SRX6729576	146514	146514	146514	146514	146514	146514	146514	163	163	163
SRR9990274	ESC_SA5597AA	Mcr-SJP142	SRR9990274;ILLUMINA;Paired;;SRX6729575	2016	8	NA	NA	Asia	China	NA	NA	NA	NA	38.02	114.51	Beijing Ditan Hospital, Capital Medical University	Escherichia coli	NA	NA	NA	NA	NA	NA	NA	PRJNA560609	SRP218630	NA	SAMN12586882	SRS5281443	2020-10-01	2020-09-15	ESC_SA5597AA	Assembled	87951	5109521	202	24543	ESC_NB5283AA_AS	SRR9990274;ILLUMINA;Paired;;SRX6729575	146511	146511	146511	146511	146511	146511	146511	146511	146511	13
SRR9990275	ESC_SA5598AA	Mcr-SJP140	SRR9990275;ILLUMINA;Paired;;SRX6729574	2016	8	NA	NA	Asia	China	NA	NA	NA	NA	38.02	114.51	Beijing Ditan Hospital, Capital Medical University	Escherichia coli	NA	NA	NA	NA	NA	NA	NA	PRJNA560609	SRP218630	NA	SAMN12586881	SRS5281442	2020-10-01	2020-09-15	ESC_SA5598AA	Assembled	69633	5008543	184	23938	ESC_NB5282AA_AS	SRR9990275;ILLUMINA;Paired;;SRX6729574	146319	146319	146319	146319	146319	146319	146319	1744	1744	13
SRR9990276	ESC_SA5599AA	Mcr-SJP136	SRR9990276;ILLUMINA;Paired;;SRX6729573	2016	8	NA	NA	Asia	China	NA	NA	NA	NA	38.02	114.51	Beijing Ditan Hospital, Capital Medical University	Escherichia coli	NA	NA	NA	NA	NA	NA	NA	PRJNA560609	SRP218630	NA	SAMN12586880	SRS5281441	2020-10-01	2020-09-15	ESC_SA5599AA	Assembled	135320	4803045	107	15628	ESC_NB5281AA_AS	SRR9990276;ILLUMINA;Paired;;SRX6729573	146482	146482	146482	146482	146482	146482	146482	146482	146482	13
SRR9990277	ESC_SA5600AA	Mcr-SJP170	SRR9990277;ILLUMINA;Paired;;SRX6729572	2016	9	NA	NA	Asia	China	NA	NA	NA	NA	38.02	114.51	Beijing Ditan Hospital, Capital Medical University	Escherichia coli	NA	NA	NA	NA	NA	NA	NA	PRJNA560609	SRP218630	NA	SAMN12586889	SRS5281440	2020-10-01	2020-09-15	ESC_SA5600AA	Assembled	92742	5138441	180	13305	ESC_NB5280AA_AS	SRR9990277;ILLUMINA;Paired;;SRX6729572	146326	146326	146326	146326	146326	146326	43885	43885	43885	43885
SRR9990278	ESC_SA5601AA	Mcr-SJP155	SRR9990278;ILLUMINA;Paired;;SRX6729571	2016	9	NA	NA	Asia	China	NA	NA	NA	NA	38.02	114.51	Beijing Ditan Hospital, Capital Medical University	Escherichia coli	NA	NA	NA	NA	NA	NA	NA	PRJNA560609	SRP218630	NA	SAMN12586888	SRS5281439	2020-10-01	2020-09-15	ESC_SA5601AA	Assembled	191644	4936463	81	16549	ESC_NB5279AA_AS	SRR9990278;ILLUMINA;Paired;;SRX6729571	146512	146512	146512	146512	146512	146512	146512	146512	146512	4539
SRR9990289	ESC_SA5612AA	Mcr-SJP174	SRR9990289;ILLUMINA;Paired;;SRX6729560	2016	9	NA	NA	Asia	China	NA	NA	NA	NA	38.02	114.51	Beijing Ditan Hospital, Capital Medical University	Escherichia coli	NA	NA	NA	NA	NA	NA	NA	PRJNA560609	SRP218630	NA	SAMN12586892	SRS5281428	2020-10-01	2020-09-15	ESC_SA5612AA	Assembled	100860	4984145	145	28353	ESC_NB5268AA_AS	SRR9990289;ILLUMINA;Paired;;SRX6729560	146329	146329	146329	146329	146329	146329	9870	5225	81	13
SRR9990290	ESC_SA5613AA	Mcr-SJP178	SRR9990290;ILLUMINA;Paired;;SRX6729559	2016	9	NA	NA	Asia	China	NA	NA	NA	NA	38.02	114.51	Beijing Ditan Hospital, Capital Medical University	Escherichia coli	NA	NA	NA	NA	NA	NA	NA	PRJNA560609	SRP218630	NA	SAMN12586893	SRS5281427	2020-10-01	2020-09-15	ESC_SA5613AA	Assembled	138674	4889487	125	11593	ESC_NB5267AA_AS	SRR9990290;ILLUMINA;Paired;;SRX6729559	146557	146557	146557	146557	146557	146557	146557	146557	106	106
SRR9990291	ESC_SA5614AA	Mcr-SJP172	SRR9990291;ILLUMINA;Paired;;SRX6729558	2016	9	NA	NA	Asia	China	NA	NA	NA	NA	38.02	114.51	Beijing Ditan Hospital, Capital Medical University	Escherichia coli	NA	NA	NA	NA	NA	NA	NA	PRJNA560609	SRP218630	NA	SAMN12586890	SRS5281426	2020-10-01	2020-09-15	ESC_SA5614AA	Assembled	107081	5140722	160	19273	ESC_NB5266AA_AS	SRR9990291;ILLUMINA;Paired;;SRX6729558	146333	146333	146333	146333	146333	146333	146333	31498	23451	13
SRR9990292	ESC_SA5615AA	Mcr-SJP173	SRR9990292;ILLUMINA;Paired;;SRX6729557	2016	9	NA	NA	Asia	China	NA	NA	NA	NA	38.02	114.51	Beijing Ditan Hospital, Capital Medical University	Escherichia coli	NA	NA	NA	NA	NA	NA	NA	PRJNA560609	SRP218630	NA	SAMN12586891	SRS5281425	2020-10-01	2020-09-15	ESC_SA5615AA	Assembled	127924	4921564	116	14857	ESC_NB5265AA_AS	SRR9990292;ILLUMINA;Paired;;SRX6729557	146568	146568	146568	146568	146568	146568	1241	1241	37	13
SRR9990293	ESC_SA5616AA	Mcr-SJP182B	SRR9990293;ILLUMINA;Paired;;SRX6729556	2016	9	NA	NA	Asia	China	NA	NA	NA	NA	38.02	114.51	Beijing Ditan Hospital, Capital Medical University	Escherichia coli	NA	NA	NA	NA	NA	NA	NA	PRJNA560609	SRP218630	NA	SAMN12586896	SRS5281424	2020-10-01	2020-09-15	ESC_SA5616AA	Assembled	123326	4956909	144	16390	ESC_NB5264AA_AS	SRR9990293;ILLUMINA;Paired;;SRX6729556	146328	146328	146328	146328	146328	1241	1241	1241	37	13
SRR9990294	ESC_SA5617AA	Mcr-SJP183	SRR9990294;ILLUMINA;Paired;;SRX6729555	2016	9	NA	NA	Asia	China	NA	NA	NA	NA	38.02	114.51	Beijing Ditan Hospital, Capital Medical University	Escherichia coli	NA	NA	NA	NA	NA	NA	NA	PRJNA560609	SRP218630	NA	SAMN12586897	SRS5281423	2020-10-01	2020-09-15	ESC_SA5617AA	Assembled	136758	4790858	95	12660	ESC_NB5263AA_AS	SRR9990294;ILLUMINA;Paired;;SRX6729555	146339	146339	146339	146339	146339	146339	146339	146339	146339	13
SRR9990295	ESC_SA5618AA	Mcr-SJP179	SRR9990295;ILLUMINA;Paired;;SRX6729554	2016	9	NA	NA	Asia	China	NA	NA	NA	NA	38.02	114.51	Beijing Ditan Hospital, Capital Medical University	Escherichia coli	NA	NA	NA	NA	NA	NA	NA	PRJNA560609	SRP218630	NA	SAMN12586894	SRS5281422	2020-10-01	2020-09-15	ESC_SA5618AA	Assembled	109216	5142965	175	31760	ESC_NB5262AA_AS	SRR9990295;ILLUMINA;Paired;;SRX6729554	146335	146335	146335	146335	146335	146335	1186	1186	106	106
SRR9990296	ESC_SA5619AA	Mcr-SJP181	SRR9990296;ILLUMINA;Paired;;SRX6729553	2016	9	NA	NA	Asia	China	NA	NA	NA	NA	38.02	114.51	Beijing Ditan Hospital, Capital Medical University	Escherichia coli	NA	NA	NA	NA	NA	NA	NA	PRJNA560609	SRP218630	NA	SAMN12586895	SRS5281421	2020-10-01	2020-09-15	ESC_SA5619AA	Assembled	178396	5283499	161	26611	ESC_NB5261AA_AS	SRR9990296;ILLUMINA;Paired;;SRX6729553	146341	146341	146341	146341	146341	86266	3856	3762	3261	3261
SRR1270118	ESC_BA8218AA	Bacteria; Proteobacteria; Gammaproteobacteria; Enterobacteriales; Enterobacteriaceae; Escherichia.	SRR1270118;ILLUMINA;Paired;2000;SRX510859,SRR1270117;ILLUMINA;Paired;500;SRX510858	2012	7	NA	NA	Asia	China	Guangdong	NA	NA	NA	NA	NA	South China Agricultural University	Escherichia coli	NA	NA	NA	NA	NA	NA	NA	PRJNA243101	SRP040952	NA	SAMN02712509	SRS589026	2015-08-27	2015-07-22	ESC_BA8218AA	Assembled	124095	4752894	107	2233	ESC_CA7277AA_AS	SRR1270118;ILLUMINA;Paired;2000;SRX510859,SRR1270117;ILLUMINA;Paired;500;SRX510858	9323	9323	9323	9323	9323	9323	9323	605	605	13
SRR13222491	ESC_TA4646AA	3	SRR13222491;ILLUMINA;Paired;;SRX9654934	2020	8	NA	NA	Asia	China	Beijing	NA	NA	NA	NA	NA	Chinese Academy of Agricultural Sciences	Escherichia coli	NA	NA	NA	NA	NA	NA	NA	PRJNA661981	SRP297278	NA	SAMN16072568	SRS7854078	2020-12-09	2020-12-09	ESC_TA4646AA	Assembled	320603	5154994	111	14967	ESC_SB6841AA_AS	SRR13222491;ILLUMINA;Paired;;SRX9654934	152299	152299	152299	152299	4391	2719	49	9	9	9
SRR13222492	ESC_TA4647AA	2	SRR13222492;ILLUMINA;Paired;;SRX9654933	2020	8	NA	NA	Asia	China	Beijing	NA	NA	NA	NA	NA	Chinese Academy of Agricultural Sciences	Escherichia coli	NA	NA	NA	NA	NA	NA	NA	PRJNA661981	SRP297278	NA	SAMN16072567	SRS7854077	2020-12-09	2020-12-09	ESC_TA4647AA	Assembled	325178	5155861	113	15495	ESC_SB6840AA_AS	SRR13222492;ILLUMINA;Paired;;SRX9654933	152300	4391	4391	4391	4391	2719	49	9	9	9
SRR13222493	ESC_TA4648AA	1	SRR13222493;ILLUMINA;Paired;;SRX9654932	2020	8	NA	NA	Asia	China	Beijing	NA	NA	NA	NA	NA	Chinese Academy of Agricultural Sciences	Escherichia coli	NA	NA	NA	NA	NA	NA	NA	PRJNA661981	SRP297278	NA	SAMN16072566	SRS7854076	2020-12-09	2020-12-09	ESC_TA4648AA	Assembled	287754	5155680	111	38602	ESC_SB6839AA_AS	SRR13222493;ILLUMINA;Paired;;SRX9654932	152301	152301	152301	4391	4391	2719	49	9	9	9
SRR13342184	ESC_TA7125AA	pig15_18	SRR13342184;ILLUMINA;Paired;;SRX9768616	2018	NA	NA	NA	Asia	China	Hong Kong	NA	NA	NA	22.3797	114.202	The Chinese University of Hong Kong	Escherichia coli	NA	NA	NA	NA	NA	NA	NA	PRJNA595034	SRP278777	NA	SAMN17203972	SRS7956672	2021-01-03	2021-01-02	ESC_TA7125AA	Assembled	90267	4929576	132	140347	ESC_UB0815AA_AS	SRR13342184;ILLUMINA;Paired;;SRX9768616	154090	154090	154090	154090	154090	154090	154090	5075	82	82
SRR13342185	ESC_TA7126AA	pig5_18	SRR13342185;ILLUMINA;Paired;;SRX9768615	2018	NA	NA	NA	Asia	China	Hong Kong	NA	NA	NA	22.3797	114.202	The Chinese University of Hong Kong	Escherichia coli	NA	NA	NA	NA	NA	NA	NA	PRJNA595034	SRP278777	NA	SAMN17203971	SRS7956671	2021-01-03	2021-01-02	ESC_TA7126AA	Assembled	98958	4929169	146	224693	ESC_UB0814AA_AS	SRR13342185;ILLUMINA;Paired;;SRX9768615	154091	154091	154091	154091	154091	154091	1169	24	24	5
SRR13342186	ESC_TA7127AA	pig4_18	SRR13342186;ILLUMINA;Paired;;SRX9768614	2018	NA	NA	NA	Asia	China	Hong Kong	NA	NA	NA	22.3797	114.202	The Chinese University of Hong Kong	Escherichia coli	NA	NA	NA	NA	NA	NA	NA	PRJNA595034	SRP278777	NA	SAMN17203970	SRS7956670	2021-01-03	2021-01-02	ESC_TA7127AA	Assembled	124349	4904297	108	177092	ESC_UB0813AA_AS	SRR13342186;ILLUMINA;Paired;;SRX9768614	154092	154092	154092	154092	154091	154091	1169	24	24	5
SRR13342187	ESC_TA7128AA	pig3_18	SRR13342187;ILLUMINA;Paired;;SRX9768613	2018	NA	NA	NA	Asia	China	Hong Kong	NA	NA	NA	22.3797	114.202	The Chinese University of Hong Kong	Escherichia coli	NA	NA	NA	NA	NA	NA	NA	PRJNA595034	SRP278777	NA	SAMN17203969	SRS7956669	2021-01-03	2021-01-02	ESC_TA7128AA	Assembled	114924	4994979	124	166023	ESC_UB0812AA_AS	SRR13342187;ILLUMINA;Paired;;SRX9768613	154135	154135	154135	154135	154135	1269	1169	24	24	5
SRR13342188	ESC_TA7129AA	pig2_18	SRR13342188;ILLUMINA;Paired;;SRX9768612	2018	NA	NA	NA	Asia	China	Hong Kong	NA	NA	NA	22.3797	114.202	The Chinese University of Hong Kong	Escherichia coli	NA	NA	NA	NA	NA	NA	NA	PRJNA595034	SRP278777	NA	SAMN17203968	SRS7956668	2021-01-03	2021-01-02	ESC_TA7129AA	Assembled	143180	4884899	88	172378	ESC_UB0811AA_AS	SRR13342188;ILLUMINA;Paired;;SRX9768612	154136	154136	154136	154092	154091	154091	1169	24	24	5
SRR13342189	ESC_TA7130AA	pig12_18	SRR13342189;ILLUMINA;Paired;;SRX9768611	2018	NA	NA	NA	Asia	China	Hong Kong	NA	NA	NA	22.3797	114.202	Tim Johnson	Escherichia coli	NA	NA	NA	NA	NA	NA	NA	PRJNA595034	SRP278777	NA	SAMN17203967	SRS7956667	2021-01-03	2021-01-02	ESC_TA7130AA	Assembled	146701	4889374	130	249177	ESC_UB0810AA_AS	SRR13342189;ILLUMINA;Paired;;SRX9768611	154093	154093	154093	154093	154093	86074	33532	164	164	80
SRR13342190	ESC_TA7131AA	pig11_18	SRR13342190;ILLUMINA;Paired;;SRX9768610	2018	NA	NA	NA	Asia	China	Hong Kong	NA	NA	NA	22.3797	114.202	Tim Johnson	Escherichia coli	NA	NA	NA	NA	NA	NA	NA	PRJNA595034	SRP278777	NA	SAMN17203966	SRS7956666	2021-01-03	2021-01-02	ESC_TA7131AA	Assembled	141502	4882452	128	223640	ESC_UB0809AA_AS	SRR13342190;ILLUMINA;Paired;;SRX9768610	154094	154094	154094	154094	154094	86074	33532	164	164	80
SRR13342191	ESC_TA7132AA	pig18_18	SRR13342191;ILLUMINA;Paired;;SRX9768609	2018	NA	NA	NA	Asia	China	Hong Kong	NA	NA	NA	22.3797	114.202	The Chinese University of Hong Kong	Escherichia coli	NA	NA	NA	NA	NA	NA	NA	PRJNA595034	SRP278777	NA	SAMN17203965	SRS7956665	2021-01-03	2021-01-02	ESC_TA7132AA	Assembled	64546	4772874	171	232050	ESC_UB0808AA_AS	SRR13342191;ILLUMINA;Paired;;SRX9768609	154095	154095	154095	154095	154095	154095	23393	23393	23393	13
SRR13342198	ESC_TA7139AA	pig17_18	SRR13342198;ILLUMINA;Paired;;SRX9768602	2018	NA	NA	NA	Asia	China	Hong Kong	NA	NA	NA	22.3797	114.202	The Chinese University of Hong Kong	Escherichia coli	NA	NA	NA	NA	NA	NA	NA	PRJNA595034	SRP278777	NA	SAMN17203976	SRS7956658	2021-01-03	2021-01-02	ESC_TA7139AA	Assembled	55381	4904552	241	201726	ESC_UB0801AA_AS	SRR13342198;ILLUMINA;Paired;;SRX9768602	154096	154096	154096	154096	154096	154096	17308	3922	82	82
SRR13342199	ESC_TA7140AA	pig6_18	SRR13342199;ILLUMINA;Paired;;SRX9768601	2018	NA	NA	NA	Asia	China	Hong Kong	NA	NA	NA	22.3797	114.202	The Chinese University of Hong Kong	Escherichia coli	NA	NA	NA	NA	NA	NA	NA	PRJNA595034	SRP278777	NA	SAMN17203975	SRS7956657	2021-01-03	2021-01-02	ESC_TA7140AA	Assembled	61728	4903848	180	186352	ESC_UB0800AA_AS	SRR13342199;ILLUMINA;Paired;;SRX9768601	154097	154097	154097	154097	154097	154097	32570	3922	82	82
SRR13342202	ESC_TA7143AA	pig1_18	SRR13342202;ILLUMINA;Paired;;SRX9768598	2018	NA	NA	NA	Asia	China	Hong Kong	NA	NA	NA	22.3797	114.202	The Chinese University of Hong Kong	Escherichia coli	NA	NA	NA	NA	NA	NA	NA	PRJNA595034	SRP278777	NA	SAMN17203964	SRS7956654	2021-01-03	2021-01-02	ESC_TA7143AA	Assembled	88793	5057262	152	271833	ESC_UB0797AA_AS	SRR13342202;ILLUMINA;Paired;;SRX9768598	154098	154098	154098	154098	154098	154098	31853	31853	31853	13
SRR3993750	ESC_EA3118AA	MOD1-EC5254	SRR3993750;ILLUMINA;Paired;300;SRX1994686	2000	10	NA	NA	Asia	China	NA	NA	NA	NA	NA	NA	FDA Center for Food Safety and Applied Nutrition	Escherichia coli	NA	O9	NA	NA	NA	NA	NA	PRJNA230969	SRP058582	NA	SAMN05440314	SRS1597280	2016-08-03	2015-01-01	ESC_EA3118AA	Assembled	173783	4859554	133	2645	ESC_HA8986AA_AS	SRR3993750;ILLUMINA;Paired;300;SRX1994686	28561	28561	28561	28561	28561	4914	4914	164	164	80
SRR3993751	ESC_EA3117AA	MOD1-EC5257	SRR3993751;ILLUMINA;Paired;300;SRX1994687	2000	10	NA	NA	Asia	China	NA	NA	NA	NA	NA	NA	FDA Center for Food Safety and Applied Nutrition	Escherichia coli	NA	O54	NA	NA	NA	NA	NA	PRJNA230969	SRP058582	NA	SAMN05440313	SRS1597281	2016-08-03	2015-01-01	ESC_EA3117AA	Assembled	199513	4989329	92	2716	ESC_HA8987AA_AS	SRR3993751;ILLUMINA;Paired;300;SRX1994687	28562	28562	28562	28562	28562	28562	164	164	164	80
SRR3993752	ESC_EA3116AA	MOD1-EC5258	SRR3993752;ILLUMINA;Paired;300;SRX1994688	2000	10	NA	NA	Asia	China	NA	NA	NA	NA	NA	NA	FDA Center for Food Safety and Applied Nutrition	Escherichia coli	NA	O25	NA	NA	NA	NA	NA	PRJNA230969	SRP058582	NA	SAMN05440312	SRS1597283	2016-08-03	2015-01-01	ESC_EA3116AA	Assembled	164368	4613795	84	1740	ESC_HA8988AA_AS	SRR3993752;ILLUMINA;Paired;300;SRX1994688	28563	28563	28563	28563	28563	28563	28563	28563	13	13
SRR3993753	ESC_EA3115AA	MOD1-EC5259	SRR3993753;ILLUMINA;Paired;300;SRX1994689	2000	10	NA	NA	Asia	China	NA	NA	NA	NA	NA	NA	FDA Center for Food Safety and Applied Nutrition	Escherichia coli	NA	O159	NA	NA	NA	NA	NA	PRJNA230969	SRP058582	NA	SAMN05440311	SRS1597282	2016-08-03	2015-01-01	ESC_EA3115AA	Assembled	148809	4652287	91	2069	ESC_HA8989AA_AS	SRR3993753;ILLUMINA;Paired;300;SRX1994689	28564	28564	28564	28564	28564	28564	28564	28564	37	13
SRR3993770	ESC_EA3114AA	MOD1-EC5260	SRR3993770;ILLUMINA;Paired;300;SRX1994690	2000	10	NA	NA	Asia	China	NA	NA	NA	NA	NA	NA	FDA Center for Food Safety and Applied Nutrition	Escherichia coli	NA	O101	NA	NA	NA	NA	NA	PRJNA230969	SRP058582	NA	SAMN05440310	SRS1597284	2016-08-03	2015-01-01	ESC_EA3114AA	Assembled	125867	4795341	149	1874	ESC_HA8990AA_AS	SRR3993770;ILLUMINA;Paired;300;SRX1994690	28565	28565	28565	28565	28565	28565	28565	37	37	13
SRR3993771	ESC_EA3113AA	MOD1-EC5265	SRR3993771;ILLUMINA;Paired;300;SRX1994691	2000	10	NA	NA	Asia	China	NA	NA	NA	NA	NA	NA	FDA Center for Food Safety and Applied Nutrition	Escherichia coli	NA	O21	NA	NA	NA	NA	NA	PRJNA230969	SRP058582	NA	SAMN05440309	SRS1597285	2016-08-03	2015-01-01	ESC_EA3113AA	Assembled	196583	4840857	111	2173	ESC_HA8991AA_AS	SRR3993771;ILLUMINA;Paired;300;SRX1994691	28566	28566	28566	28566	28566	28566	28566	164	164	80
SRR3993773	ESC_EA3111AA	MOD1-EC5267	SRR3993773;ILLUMINA;Paired;300;SRX1994693	2000	10	NA	NA	Asia	China	NA	NA	NA	NA	NA	NA	FDA Center for Food Safety and Applied Nutrition	Escherichia coli	NA	O91	NA	NA	NA	NA	NA	PRJNA230969	SRP058582	NA	SAMN05440307	SRS1597287	2016-08-03	2015-01-01	ESC_EA3111AA	Assembled	167839	5447987	239	5969	ESC_HA8993AA_AS	SRR3993773;ILLUMINA;Paired;300;SRX1994693	28568	28568	28568	28568	28568	28568	28568	2969	1966	1966
SRR6058994	ESC_LA6481AA	WFA04	SRR6058994;ILLUMINA;Paired;;SRX3204991	2016	9	NA	NA	Asia	China	Shandong	NA	NA	NA	36.4	116.57	Peking University People's Hospital	Escherichia coli	NA	NA	NA	NA	NA	NA	NA	PRJNA408214	SRP118547	NA	SAMN07682655	SRS2531052	2019-02-11	2018-01-06	ESC_LA6481AA	Assembled	158741	5475672	240	28457	ESC_WA4368AA_AS	SRR6058994;ILLUMINA;Paired;;SRX3204991	86676	86676	86676	86676	86676	86676	1131	1131	1131	1131
SRR6062541	ESC_LA6448AA	WFA64	SRR6062541;ILLUMINA;Paired;;SRX3207631	2016	9	NA	NA	Asia	China	Shandong	NA	NA	NA	36.4	116.57	Peking University People's Hospital	Escherichia coli	NA	NA	NA	NA	NA	NA	NA	PRJNA408214	SRP118547	NA	SAMN07682680	SRS2533144	2019-02-11	2018-01-06	ESC_LA6448AA	Assembled	136843	5636939	220	33150	ESC_WA4401AA_AS	SRR6062541;ILLUMINA;Paired;;SRX3207631	86281	86281	86281	86281	86281	1374	46	32	32	32
SRR6065853	ESC_LA6426AA	CCA14	SRR6065853;ILLUMINA;Paired;;SRX3209399	2016	9	NA	NA	Asia	China	Jilin	NA	Jilin	NA	43.53	125.19	Peking University People's Hospital	Escherichia coli	NA	NA	NA	NA	NA	NA	NA	PRJNA408214	SRP118547	NA	SAMN07682635	SRS2534404	2019-02-11	2018-01-06	ESC_LA6426AA	Assembled	127319	5226208	161	26594	ESC_XA0908AA_AS	SRR6065853;ILLUMINA;Paired;;SRX3209399	90118	90118	90118	90118	90118	90118	90118	90118	13	13
SRR6065854	ESC_LA6425AA	CCA22	SRR6065854;ILLUMINA;Paired;;SRX3209400	2016	9	NA	NA	Asia	China	Jilin	NA	Jilin	NA	43.53	125.19	Peking University People's Hospital	Escherichia coli	NA	NA	NA	NA	NA	NA	NA	PRJNA408214	SRP118547	NA	SAMN07682636	SRS2534405	2019-02-11	2018-01-06	ESC_LA6425AA	Assembled	91549	4890319	204	26063	ESC_WA4424AA_AS	SRR6065854;ILLUMINA;Paired;;SRX3209400	86360	86360	86360	86360	31863	31863	3967	3967	2754	13
SRR6065855	ESC_LA6424AA	CCA47	SRR6065855;ILLUMINA;Paired;;SRX3209401	2016	9	NA	NA	Asia	China	Jilin	NA	Jilin	NA	43.53	125.19	Peking University People's Hospital	Escherichia coli	NA	NA	NA	NA	NA	NA	NA	PRJNA408214	SRP118547	NA	SAMN07682637	SRS2534406	2019-02-11	2018-01-06	ESC_LA6424AA	Assembled	119510	5226446	165	28681	ESC_XA8402AA_AS	SRR6065855;ILLUMINA;Paired;;SRX3209401	91509	90118	90118	90118	90118	90118	90118	90118	13	13
SRR6066432	ESC_LA6414AA	GDA49	SRR6066432;ILLUMINA;Paired;;SRX3209617	2016	9	NA	NA	Asia	China	Guangdong	NA	NA	NA	23.04	113.15	Peking University People's Hospital	Escherichia coli	NA	NA	NA	NA	NA	NA	NA	PRJNA408214	SRP118547	NA	SAMN07682648	SRS2534620	2019-02-11	2018-01-06	ESC_LA6414AA	Assembled	110854	5003305	201	24676	ESC_WA4435AA_AS	SRR6066432;ILLUMINA;Paired;;SRX3209617	86385	86385	86385	86385	86385	86385	22064	22064	22064	13
SRR6066444	ESC_LA6412AA	GDA77	SRR6066444;ILLUMINA;Paired;;SRX3209628	2016	9	NA	NA	Asia	China	Guangdong	NA	NA	NA	23.04	113.15	Peking University People's Hospital	Escherichia coli	NA	NA	NA	NA	NA	NA	NA	PRJNA408214	SRP118547	NA	SAMN07682649	SRS2534621	2019-02-11	2018-01-06	ESC_LA6412AA	Assembled	170023	4848424	80	18930	ESC_XA6463AA_AS	SRR6066444;ILLUMINA;Paired;;SRX3209628	90921	90921	90921	90921	90921	67767	67767	164	164	80
SRR6066445	ESC_LA6411AA	GDA88	SRR6066445;ILLUMINA;Paired;;SRX3209629	2016	9	NA	NA	Asia	China	Guangdong	NA	NA	NA	23.04	113.15	Peking University People's Hospital	Escherichia coli	NA	NA	NA	NA	NA	NA	NA	PRJNA408214	SRP118547	NA	SAMN07682650	SRS2534622	2019-02-11	2018-01-06	ESC_LA6411AA	Assembled	127910	4808803	145	53415	ESC_XA6464AA_AS	SRR6066445;ILLUMINA;Paired;;SRX3209629	90920	90920	90920	90920	90920	90920	1241	1241	37	13
SRR6066600	ESC_LA6406AA	WFA05	SRR6066600;ILLUMINA;Paired;;SRX3209654	2016	9	NA	NA	Asia	China	Shandong	NA	NA	NA	36.4	116.57	Peking University People's Hospital	Escherichia coli	NA	NA	NA	NA	NA	NA	NA	PRJNA408214	SRP118547	NA	SAMN07682656	SRS2534644	2019-02-11	2018-01-06	ESC_LA6406AA	Assembled	173429	5051956	161	59591	ESC_WA4443AA_AS	SRR6066600;ILLUMINA;Paired;;SRX3209654	86370	86370	86370	86370	86370	86370	86370	28563	13	13
SRR6066602	ESC_LA6405AA	WFA160	SRR6066602;ILLUMINA;Paired;;SRX3209657	2016	9	NA	NA	Asia	China	Shandong	NA	NA	NA	36.4	116.57	Peking University People's Hospital	Escherichia coli	NA	NA	NA	NA	NA	NA	NA	PRJNA408214	SRP118547	NA	SAMN07682660	SRS2531058	2019-02-11	2018-01-06	ESC_LA6405AA	Assembled	162065	5217114	117	31970	ESC_XA6466AA_AS	SRR6066602;ILLUMINA;Paired;;SRX3209657	90918	90918	90918	90918	90918	90918	31633	31633	31633	2189
SRR6066605	ESC_LA6404AA	WFA174	SRR6066605;ILLUMINA;Paired;;SRX3209659	2016	9	NA	NA	Asia	China	Shandong	NA	NA	NA	36.4	116.57	Peking University People's Hospital	Escherichia coli	NA	NA	NA	NA	NA	NA	NA	PRJNA408214	SRP118547	NA	SAMN07682662	SRS2534648	2019-02-11	2018-01-06	ESC_LA6404AA	Assembled	130368	5046337	128	45068	ESC_XA6467AA_AS	SRR6066605;ILLUMINA;Paired;;SRX3209659	90945	90945	90945	90945	90945	90945	90945	28563	13	13
SRR6067103	ESC_LA7085AA	ZZA43	SRR6067103;ILLUMINA;Paired;;SRX3209745	2016	9	NA	NA	Asia	China	Henan	NA	NA	NA	34.47	113.38	Peking University People's Hospital	Escherichia coli	NA	NA	NA	NA	NA	NA	NA	PRJNA408214	SRP118547	NA	SAMN07682698	SRS2534730	2019-02-11	2018-01-06	ESC_LA7085AA	Assembled	113503	5300971	179	31927	ESC_XA6376AA_AS	SRR6067103;ILLUMINA;Paired;;SRX3209745	90906	90906	90906	90906	90906	90906	90906	90906	90906	13
SRR6067104	ESC_LA7084AA	ZZA45	SRR6067104;ILLUMINA;Paired;;SRX3209746	2016	9	NA	NA	Asia	China	Henan	NA	NA	NA	34.47	113.38	Peking University People's Hospital	Escherichia coli	NA	NA	NA	NA	NA	NA	NA	PRJNA408214	SRP118547	NA	SAMN07682699	SRS2534732	2019-02-11	2018-01-06	ESC_LA7084AA	Assembled	111396	5302108	191	65698	ESC_XA6310AA_AS	SRR6067104;ILLUMINA;Paired;;SRX3209746	90906	90906	90906	90906	90906	90906	90906	90906	90906	13
SRR6427350	ESC_IA1815AA	MOD1-EC5251	SRR6427350;ILLUMINA;Paired;500;SRX3519588	2000	10	NA	NA	Asia	China	NA	NA	NA	NA	NA	NA	FDA Center for Food Safety and Applied Nutrition	Escherichia coli	NA	NA	NA	NA	NA	NA	NA	PRJNA230969	SRP058582	NA	SAMN08273688	SRS2798504	2017-12-31	2017-12-29	ESC_IA1815AA	Assembled	309091	4969575	67	2957	ESC_RA2641AA_AS	SRR6427350;ILLUMINA;Paired;500;SRX3519588	59157	59157	59157	59157	59157	59157	59157	59157	59157	1310
SRR6428533	ESC_IA1797AA	MOD1-EC5252	SRR6428533;ILLUMINA;Paired;500;SRX3520276	2000	10	NA	NA	Asia	China	NA	NA	NA	NA	NA	NA	FDA Center for Food Safety and Applied Nutrition	Escherichia coli	NA	NA	NA	NA	NA	NA	NA	PRJNA230969	SRP058582	NA	SAMN08274413	SRS2799534	2017-12-31	2017-12-29	ESC_IA1797AA	Assembled	135838	5118706	141	2197	ESC_RA2659AA_AS	SRR6428533;ILLUMINA;Paired;500;SRX3520276	59144	59144	59144	59144	59144	59144	59144	14100	13	13
SRR6463429	ESC_IA2350AA	GX1-3	SRR6463429;ILLUMINA;Paired;;SRX3553634	2015	NA	NA	NA	Asia	China	NA	NA	NA	NA	35.45	115.45	Qingdao Agricultural Universtiy	Escherichia coli	NA	NA	NA	NA	NA	NA	NA	PRJNA428878	SRP128893	NA	SAMN08323597	SRS2827009	2018-01-12	2018-01-11	ESC_IA2350AA	Assembled	157793	4758553	107	447	ESC_RA3253AA_AS	SRR6463429;ILLUMINA;Paired;;SRX3553634	59649	59649	59649	59649	59649	59649	9323	605	605	13
SRR6463430	ESC_IA2351AA	GX1-7	SRR6463430;ILLUMINA;Paired;;SRX3553633	2015	NA	NA	NA	Asia	China	NA	NA	NA	NA	35.47	115.45	Qingdao Agricultural Universtiy	Escherichia coli	NA	NA	NA	NA	NA	NA	NA	PRJNA428878	SRP128893	NA	SAMN08330677	SRS2827010	2018-01-12	2018-01-11	ESC_IA2351AA	Assembled	134471	4758100	107	399	ESC_RA3252AA_AS	SRR6463430;ILLUMINA;Paired;;SRX3553633	59650	59650	59650	59650	59649	59649	9323	605	605	13
SRR7786605	ESC_JA9945AA	PSU-1184	SRR7786605;ILLUMINA;Paired;500;SRX4641583	2000	NA	NA	NA	Asia	China	NA	NA	NA	NA	NA	NA	FDA Center for Food Safety and Applied Nutrition	Escherichia coli	NA	NA	NA	NA	NA	NA	NA	PRJNA357722	SRP101500	NA	SAMN09954403	SRS3739715	2018-09-06	2018-09-05	ESC_JA9945AA	Assembled	67447	5020270	183	63252	ESC_TA4376AA_AS	SRR7786605;ILLUMINA;Paired;500;SRX4641583	72432	72432	59157	59157	59157	59157	59157	59157	59157	1310
SRR7786691	ESC_KA0111AA	PSU-1185	SRR7786691;ILLUMINA;Paired;500;SRX4641652	2000	NA	NA	NA	Asia	China	NA	NA	NA	NA	NA	NA	FDA Center for Food Safety and Applied Nutrition	Escherichia coli	NA	NA	NA	NA	NA	NA	NA	PRJNA357722	SRP101500	NA	SAMN09954404	SRS3739767	2018-09-06	2018-09-05	ESC_KA0111AA	Assembled	42181	4684453	259	75299	ESC_TA4413AA_AS	SRR7786691;ILLUMINA;Paired;500;SRX4641652	72441	72441	72441	72441	72441	72441	72441	72441	37	13
SRR7870870	ESC_KA1726AA	PSU-1186	SRR7870870;ILLUMINA;Paired;500;SRX4709949	2000	NA	NA	NA	Asia	China	NA	NA	NA	NA	NA	NA	FDA Center for Food Safety and Applied Nutrition	Escherichia coli	NA	NA	NA	NA	NA	NA	NA	PRJNA357722	SRP101500	NA	SAMN10084445	SRS3795653	2018-09-18	2018-09-18	ESC_KA1726AA	Assembled	65515	5342906	267	55751	ESC_TA8344AA_AS	SRR7870870;ILLUMINA;Paired;500;SRX4709949	73915	73915	73915	73915	73915	156	156	23	23	23
SRR8885720	ESC_SA6319AA	2019XSC9	SRR8885720;ILLUMINA;Paired;;SRX5671453	2019	1	NA	NA	Asia	China	Sichuan	NA	NA	NA	30.37	104.04	Beijing Ditan Hospital, Capital Medical University	Escherichia coli	NA	NA	NA	NA	NA	NA	NA	PRJNA532458	SRP192184	NA	SAMN11400557	SRS4614284	2020-10-01	2020-05-11	ESC_SA6319AA	Assembled	70707	4790969	175	161878	ESC_NB4540AA_AS	SRR8885720;ILLUMINA;Paired;;SRX5671453	145940	145940	145940	145940	145940	145940	145940	145940	27390	13
SRR8885722	ESC_SA6321AA	2019XSC8	SRR8885722;ILLUMINA;Paired;;SRX5671451	2019	1	NA	NA	Asia	China	Sichuan	NA	NA	NA	30.37	104.04	Beijing Ditan Hospital, Capital Medical University	Escherichia coli	NA	NA	NA	NA	NA	NA	NA	PRJNA532458	SRP192184	NA	SAMN11400556	SRS4614282	2020-10-01	2020-05-11	ESC_SA6321AA	Assembled	81462	4754868	170	26546	ESC_NB4538AA_AS	SRR8885722;ILLUMINA;Paired;;SRX5671451	145943	145943	145943	145943	145940	145940	145940	145940	27390	13
SRR9914076	ESC_NA6852AA	0.2517	SRR9914076;ILLUMINA;Paired;;SRX6663117	2000	NA	NA	NA	Asia	China	NA	NA	NA	NA	35.8	104.1	FDA Center for Food Safety and Applied Nutrition	Escherichia coli	NA	NA	NA	NA	NA	NA	NA	PRJNA357722	SRP101500	NA	SAMN12438191	SRS5223366	2019-08-07	2019-08-06	ESC_NA6852AA	Assembled	265957	4869782	78	13621	ESC_CB8716AA_AS	SRR9914076;ILLUMINA;Paired;;SRX6663117	104407	104407	104407	102908	28566	28566	28566	164	164	80
SRR9914082	ESC_NA6858AA	0.2508	SRR9914082;ILLUMINA;Paired;;SRX6663111	2000	NA	NA	NA	Asia	China	NA	NA	NA	NA	35.8	104.1	FDA Center for Food Safety and Applied Nutrition	Escherichia coli	NA	NA	NA	NA	NA	NA	NA	PRJNA357722	SRP101500	NA	SAMN12438189	SRS5223360	2019-08-07	2019-08-06	ESC_NA6858AA	Assembled	187113	4957620	81	12653	ESC_CB8710AA_AS	SRR9914082;ILLUMINA;Paired;;SRX6663111	104411	104411	104411	104411	104411	104411	9832	164	164	80
SRR9914083	ESC_NA6859AA	0.251	SRR9914083;ILLUMINA;Paired;;SRX6663110	2000	NA	NA	NA	Asia	China	NA	NA	NA	NA	35.8	104.1	FDA Center for Food Safety and Applied Nutrition	Escherichia coli	NA	NA	NA	NA	NA	NA	NA	PRJNA357722	SRP101500	NA	SAMN12438190	SRS5223359	2019-08-07	2019-08-06	ESC_NA6859AA	Assembled	143431	4779253	85	15044	ESC_CB8709AA_AS	SRR9914083;ILLUMINA;Paired;;SRX6663110	104412	104412	104412	104412	104412	104412	104412	28564	37	13
ERR2019123	ESC_GA7577AA	HRECC+10S/15	ERR2019123;ILLUMINA;Paired;649;ERX2078375	2015	NA	NA	NA	Europe	Croatia	NA	NA	NA	NA	45.1	15.2	Centre for Genomic Epidemiology, National Food Institute, Technical University of Denmark (DTU), Denmark	Escherichia coli	NA	NA	NA	NA	NA	NA	NA	PRJEB21546	ERP023807	NA	SAMEA104142842	ERS1801860	2017-06-30	2017-06-29	ESC_GA7577AA	Assembled	145819	5362675	155	1650	ESC_OA1226AA_AS	ERR2019123;ILLUMINA;Paired;649;ERX2078375	47910	47910	47910	47910	47910	34496	27336	3861	3861	3861
ERR2019124	ESC_GA7576AA	HRECC+14S/15	ERR2019124;ILLUMINA;Paired;606;ERX2078376	2015	NA	NA	NA	Europe	Croatia	NA	NA	NA	NA	45.1	15.2	Centre for Genomic Epidemiology, National Food Institute, Technical University of Denmark (DTU), Denmark	Escherichia coli	NA	NA	NA	NA	NA	NA	NA	PRJEB21546	ERP023807	NA	SAMEA104142843	ERS1801861	2017-06-30	2017-06-29	ESC_GA7576AA	Assembled	137298	5364655	162	1929	ESC_OA1227AA_AS	ERR2019124;ILLUMINA;Paired;606;ERX2078376	47910	47910	47910	47910	47910	34496	27336	3861	3861	3861
ERR3393087	ESC_TA9706AA	106622-214	ERR3393087;ILLUMINA;Paired;300;ERX3416951	2017	NA	NA	NA	Europe	Croatia	NA	NA	NA	NA	45.1	15.2	Centre for Genomic Epidemiology, National Food Institute, Technical University of Denmark (DTU), Denmark	Escherichia coli	NA	NA	NA	NA	NA	NA	NA	PRJEB33169	ERP115939	NA	SAMEA5732118	ERS3535421	2021-01-22	2021-01-20	ESC_TA9706AA	Assembled	192668	5065257	117	22134	ESC_UB3836AA_AS	ERR3393087;ILLUMINA;Paired;300;ERX3416951	156984	156984	156984	156982	55741	55741	14017	1131	1131	1131
ERR3393088	ESC_TA9705AA	111275-214	ERR3393088;ILLUMINA;Paired;300;ERX3416952	2017	NA	NA	NA	Europe	Croatia	NA	NA	NA	NA	45.1	15.2	Centre for Genomic Epidemiology, National Food Institute, Technical University of Denmark (DTU), Denmark	Escherichia coli	NA	NA	NA	NA	NA	NA	NA	PRJEB33169	ERP115939	NA	SAMEA5732119	ERS3535422	2021-01-22	2021-01-20	ESC_TA9705AA	Assembled	170174	5152324	133	24503	ESC_UB3837AA_AS	ERR3393088;ILLUMINA;Paired;300;ERX3416952	156983	156983	156983	156983	156983	156983	156983	14968	3861	3861
ERR3393089	ESC_TA9704AA	130190-214	ERR3393089;ILLUMINA;Paired;300;ERX3416953	2017	NA	NA	NA	Europe	Croatia	NA	NA	NA	NA	45.1	15.2	Centre for Genomic Epidemiology, National Food Institute, Technical University of Denmark (DTU), Denmark	Escherichia coli	NA	NA	NA	NA	NA	NA	NA	PRJEB33169	ERP115939	NA	SAMEA5732120	ERS3535423	2021-01-22	2021-01-20	ESC_TA9704AA	Assembled	127705	5061096	147	37218	ESC_UB3838AA_AS	ERR3393089;ILLUMINA;Paired;300;ERX3416953	156982	156982	156982	156982	55741	55741	14017	1131	1131	1131
ERR3393091	ESC_TA9702AA	29258-214	ERR3393091;ILLUMINA;Paired;300;ERX3416955	2017	NA	NA	NA	Europe	Croatia	NA	NA	NA	NA	45.1	15.2	Centre for Genomic Epidemiology, National Food Institute, Technical University of Denmark (DTU), Denmark	Escherichia coli	NA	NA	NA	NA	NA	NA	NA	PRJEB33169	ERP115939	NA	SAMEA5732122	ERS3535425	2021-01-22	2021-01-20	ESC_TA9702AA	Assembled	105840	5076962	132	32212	ESC_UB3840AA_AS	ERR3393091;ILLUMINA;Paired;300;ERX3416955	156980	156980	156980	156980	156980	156980	156980	1656	24	5
ERR3393092	ESC_TA9701AA	30355-214	ERR3393092;ILLUMINA;Paired;300;ERX3416956	2017	NA	NA	NA	Europe	Croatia	NA	NA	NA	NA	45.1	15.2	Centre for Genomic Epidemiology, National Food Institute, Technical University of Denmark (DTU), Denmark	Escherichia coli	NA	NA	NA	NA	NA	NA	NA	PRJEB33169	ERP115939	NA	SAMEA5732123	ERS3535426	2021-01-22	2021-01-20	ESC_TA9701AA	Assembled	90596	5193727	212	61408	ESC_UB3841AA_AS	ERR3393092;ILLUMINA;Paired;300;ERX3416956	156979	156979	156979	156979	156979	3125	1324	1324	1324	1324
ESCMA6039AA	ESC_MA6039AA	PI12	traces-0CpkszN;ILLUMINA;Paired;;NA	2018	5	NA	NA	North America	Cuba	Mayabeque	NA	San Jos‚Äö√†√∂¬¨¬© de las Lajas	TRUE	NA	NA	Institut f‚Äö√†√∂¬¨‚à´r Veterin‚Äö√†√∂¬¨√ürbakteriologie, Universit‚Äö√†√∂¬¨√üt Bern, Switzerland	Escherichia coli	NA	H5	NA	NA	NA	NA	NA	NA	NA	NA	NA	NA	2019-05-22	2019-05-22	ESC_MA6039AA	Assembled	93277	4609083	159	22950	ESC_ZA3322AA_AS	traces-0CpkszN;ILLUMINA;Paired;;NA	95409	95409	95409	95409	95409	95409	95409	95409	95409	13
ESCMA6040AA	ESC_MA6040AA	PP4	traces-0fDJyqn;ILLUMINA;Paired;;NA	2018	5	NA	NA	North America	Cuba	Havana	La Lisa	La Lisa	TRUE	NA	NA	Institut f‚Äö√†√∂¬¨‚à´r Veterin‚Äö√†√∂¬¨√ürbakteriologie, Universit‚Äö√†√∂¬¨√üt Bern, Switzerland	Escherichia coli	NA	H2	NA	NA	NA	NA	NA	NA	NA	NA	NA	NA	2019-05-22	2019-05-22	ESC_MA6040AA	Assembled	127685	4747726	119	24579	ESC_ZA3323AA_AS	traces-0fDJyqn;ILLUMINA;Paired;;NA	95410	95410	95410	95410	95410	95410	95410	95410	95410	95410
ESCMA6041AA	ESC_MA6041AA	PI17	traces-0AdCxJX;ILLUMINA;Paired;;NA	2018	5	NA	NA	North America	Cuba	Mayabeque	Municipio de San Jos‚Äö√†√∂¬¨¬© de las Lajas	San Jos‚Äö√†√∂¬¨¬© de las Lajas	NA	NA	NA	Institut f‚Äö√†√∂¬¨‚à´r Veterin‚Äö√†√∂¬¨√ürbakteriologie, Universit‚Äö√†√∂¬¨√üt Bern, Switzerland	Escherichia coli	NA	O166:H21	NA	NA	NA	NA	NA	NA	NA	NA	NA	NA	2019-05-22	2019-05-22	ESC_MA6041AA	Assembled	131075	4937801	119	33628	ESC_ZA3324AA_AS	traces-0AdCxJX;ILLUMINA;Paired;;NA	95408	95408	95408	95408	95408	95408	95408	95408	95408	13
ERR2019126	ESC_GA7575AA	1067/EC/ESBL/4	ERR2019126;ILLUMINA;Paired;600;ERX2078378	2015	NA	NA	NA	Europe	Cyprus	NA	NA	NA	NA	35.1264	33.4299	Centre for Genomic Epidemiology, National Food Institute, Technical University of Denmark (DTU), Denmark	Escherichia coli	NA	NA	NA	NA	NA	NA	NA	PRJEB21546	ERP023807	NA	SAMEA104142845	ERS1801863	2017-06-30	2017-06-29	ESC_GA7575AA	Assembled	293901	5026619	154	1657	ESC_OA1228AA_AS	ERR2019126;ILLUMINA;Paired;600;ERX2078378	47931	47931	47931	47931	47931	3651	3651	3651	136	5
ERR2019127	ESC_GA7574AA	1144/EC/ESBL/2	ERR2019127;ILLUMINA;Paired;568;ERX2078379	2015	NA	NA	NA	Europe	Cyprus	NA	NA	NA	NA	35.1264	33.4299	Centre for Genomic Epidemiology, National Food Institute, Technical University of Denmark (DTU), Denmark	Escherichia coli	NA	NA	NA	NA	NA	NA	NA	PRJEB21546	ERP023807	NA	SAMEA104142846	ERS1801864	2017-06-30	2017-06-29	ESC_GA7574AA	Assembled	156921	4642871	134	1539	ESC_OA1229AA_AS	ERR2019127;ILLUMINA;Paired;568;ERX2078379	47930	47930	47930	47930	47930	31289	17560	37	37	13
ERR2019129	ESC_GA7573AA	5780/EC/ESBL/1	ERR2019129;ILLUMINA;Paired;562;ERX2078381	2015	NA	NA	NA	Europe	Cyprus	NA	NA	NA	NA	35.1264	33.4299	Centre for Genomic Epidemiology, National Food Institute, Technical University of Denmark (DTU), Denmark	Escherichia coli	NA	NA	NA	NA	NA	NA	NA	PRJEB21546	ERP023807	NA	SAMEA104142848	ERS1801866	2017-06-30	2017-06-29	ESC_GA7573AA	Assembled	88395	5641227	376	4619	ESC_OA1761AA_AS	ERR2019129;ILLUMINA;Paired;562;ERX2078381	48362	48362	48362	48362	48362	48362	48362	48362	48362	13
ERR2019131	ESC_GA7571AA	BA 1341/15	ERR2019131;ILLUMINA;Paired;617;ERX2078383	2015	NA	NA	NA	Europe	Czech Republic	NA	NA	NA	NA	49.8175	15.473	Centre for Genomic Epidemiology, National Food Institute, Technical University of Denmark (DTU), Denmark	Escherichia coli	NA	NA	NA	NA	NA	NA	NA	PRJEB21546	ERP023807	NA	SAMEA104142850	ERS1801868	2017-06-30	2017-06-29	ESC_GA7571AA	Assembled	301436	5271857	159	1353	ESC_OA1763AA_AS	ERR2019131;ILLUMINA;Paired;617;ERX2078383	48345	48345	48345	48345	48345	48345	48345	4088	136	5
ERR2019132	ESC_GA7570AA	BA 2673/15	ERR2019132;ILLUMINA;Paired;754;ERX2078384	2015	NA	NA	NA	Europe	Czech Republic	NA	NA	NA	NA	49.8175	15.473	Centre for Genomic Epidemiology, National Food Institute, Technical University of Denmark (DTU), Denmark	Escherichia coli	NA	NA	NA	NA	NA	NA	NA	PRJEB21546	ERP023807	NA	SAMEA104142851	ERS1801869	2017-06-30	2017-06-29	ESC_GA7570AA	Assembled	246410	4744697	71	782	ESC_OA1764AA_AS	ERR2019132;ILLUMINA;Paired;754;ERX2078384	48343	48343	48343	48343	48343	48343	2185	176	176	176
ERR2019133	ESC_GA7569AA	BA 434/15	ERR2019133;ILLUMINA;Paired;686;ERX2078385	2015	NA	NA	NA	Europe	Czech Republic	NA	NA	NA	NA	49.8175	15.473	Centre for Genomic Epidemiology, National Food Institute, Technical University of Denmark (DTU), Denmark	Escherichia coli	NA	NA	NA	NA	NA	NA	NA	PRJEB21546	ERP023807	NA	SAMEA104142852	ERS1801870	2017-06-30	2017-06-29	ESC_GA7569AA	Assembled	138354	4759644	122	1096	ESC_OA1234AA_AS	ERR2019133;ILLUMINA;Paired;686;ERX2078385	47909	47909	47909	47909	47909	3631	3631	177	177	13
ERR2019135	ESC_GA7567AA	BA 5295/15	ERR2019135;ILLUMINA;Paired;602;ERX2078387	2015	NA	NA	NA	Europe	Czech Republic	NA	NA	NA	NA	49.8175	15.473	Centre for Genomic Epidemiology, National Food Institute, Technical University of Denmark (DTU), Denmark	Escherichia coli	NA	NA	NA	NA	NA	NA	NA	PRJEB21546	ERP023807	NA	SAMEA104142854	ERS1801872	2017-06-30	2017-06-29	ESC_GA7567AA	Assembled	134881	4859700	107	1150	ESC_OA1236AA_AS	ERR2019135;ILLUMINA;Paired;602;ERX2078387	47907	47907	47907	47907	20745	1269	1169	24	24	5
ERR2019136	ESC_GA7566AA	BA 6044/15	ERR2019136;ILLUMINA;Paired;642;ERX2078388	2015	NA	NA	NA	Europe	Czech Republic	NA	NA	NA	NA	49.8175	15.473	Centre for Genomic Epidemiology, National Food Institute, Technical University of Denmark (DTU), Denmark	Escherichia coli	NA	NA	NA	NA	NA	NA	NA	PRJEB21546	ERP023807	NA	SAMEA104142855	ERS1801873	2017-06-30	2017-06-29	ESC_GA7566AA	Assembled	92321	4976686	130	977	ESC_OA1237AA_AS	ERR2019136;ILLUMINA;Paired;642;ERX2078388	47906	47906	47906	47906	47906	47906	47906	4506	82	82
ERR2019137	ESC_GA7565AA	CAM279	ERR2019137;ILLUMINA;Paired;631;ERX2078389	2015	NA	NA	NA	Europe	Czech Republic	NA	NA	NA	NA	49.8175	15.473	Centre for Genomic Epidemiology, National Food Institute, Technical University of Denmark (DTU), Denmark	Escherichia coli	NA	NA	NA	NA	NA	NA	NA	PRJEB21546	ERP023807	NA	SAMEA104142856	ERS1801874	2017-06-30	2017-06-29	ESC_GA7565AA	Assembled	106380	4977375	150	969	ESC_OA1238AA_AS	ERR2019137;ILLUMINA;Paired;631;ERX2078389	47929	47929	47929	47929	47929	47929	47929	1370	867	13
ERR2019138	ESC_GA7564AA	HPK 407/1	ERR2019138;ILLUMINA;Paired;638;ERX2078390	2015	NA	NA	NA	Europe	Czech Republic	NA	NA	NA	NA	49.8175	15.473	Centre for Genomic Epidemiology, National Food Institute, Technical University of Denmark (DTU), Denmark	Escherichia coli	NA	NA	NA	NA	NA	NA	NA	PRJEB21546	ERP023807	NA	SAMEA104142857	ERS1801875	2017-06-30	2017-06-29	ESC_GA7564AA	Assembled	134576	5272186	176	2111	ESC_OA1239AA_AS	ERR2019138;ILLUMINA;Paired;638;ERX2078390	47928	47928	47928	47928	47928	47928	27336	3861	3861	3861
ERR2019139	ESC_GA7563AA	HPK 980/1	ERR2019139;ILLUMINA;Paired;632;ERX2078391	2015	NA	NA	NA	Europe	Czech Republic	NA	NA	NA	NA	49.8175	15.473	Centre for Genomic Epidemiology, National Food Institute, Technical University of Denmark (DTU), Denmark	Escherichia coli	NA	NA	NA	NA	NA	NA	NA	PRJEB21546	ERP023807	NA	SAMEA104142858	ERS1801876	2017-06-30	2017-06-29	ESC_GA7563AA	Assembled	426456	5180665	66	1132	ESC_OA1240AA_AS	ERR2019139;ILLUMINA;Paired;632;ERX2078391	47905	47905	47905	47905	47905	47905	47905	47905	5961	5961
ESCPA8455AA	ESC_PA8455AA	3523	traces-0rPdjTg;ILLUMINA;Paired;;NA	2013	NA	NA	NA	Europe	Czech Republic	NA	NA	NA	NA	NA	NA	The ithree institute, University of Technology Sydney, Ultimo, NSW, Australia	Escherichia coli	NA	NA	NA	NA	NA	NA	NA	NA	NA	NA	NA	NA	2020-01-14	2021-07-19	ESC_PA8455AA	Assembled	204610	4968325	134	35210	ESC_IB0599AA_AS	traces-0rPdjTg;ILLUMINA;Paired;;NA	126123	126123	126123	126123	126123	55608	23397	23397	106	106
ERR3393096	ESC_TA9697AA	BA 1250/17	ERR3393096;ILLUMINA;Paired;300;ERX3416960	2017	NA	NA	NA	Europe	Czechia	NA	NA	NA	NA	49.8175	15.473	Centre for Genomic Epidemiology, National Food Institute, Technical University of Denmark (DTU), Denmark	Escherichia coli	NA	NA	NA	NA	NA	NA	NA	PRJEB33169	ERP115939	NA	SAMEA5732127	ERS3535430	2021-01-22	2021-01-20	ESC_TA9697AA	Assembled	89541	4767259	150	36169	ESC_UB3845AA_AS	ERR3393096;ILLUMINA;Paired;300;ERX3416960	156975	156975	156975	156975	156975	156975	156975	7665	4970	13
ERR3393098	ESC_TA9696AA	BA 2073/17	ERR3393098;ILLUMINA;Paired;300;ERX3416962	2017	NA	NA	NA	Europe	Czechia	NA	NA	NA	NA	49.8175	15.473	Centre for Genomic Epidemiology, National Food Institute, Technical University of Denmark (DTU), Denmark	Escherichia coli	NA	NA	NA	NA	NA	NA	NA	PRJEB33169	ERP115939	NA	SAMEA5732129	ERS3535432	2021-01-22	2021-01-20	ESC_TA9696AA	Assembled	96647	4897314	120	32643	ESC_UB3846AA_AS	ERR3393098;ILLUMINA;Paired;300;ERX3416962	156974	156974	156974	156974	156974	156974	156974	3556	82	82
ERR3393099	ESC_TA9695AA	BA 2314/17	ERR3393099;ILLUMINA;Paired;300;ERX3416963	2017	NA	NA	NA	Europe	Czechia	NA	NA	NA	NA	49.8175	15.473	Centre for Genomic Epidemiology, National Food Institute, Technical University of Denmark (DTU), Denmark	Escherichia coli	NA	NA	NA	NA	NA	NA	NA	PRJEB33169	ERP115939	NA	SAMEA5732130	ERS3535433	2021-01-22	2021-01-20	ESC_TA9695AA	Assembled	52038	4888898	232	32361	ESC_UB3847AA_AS	ERR3393099;ILLUMINA;Paired;300;ERX3416963	156973	156973	156973	156973	156973	63138	63138	63138	63138	1449
ERR3393100	ESC_TA9694AA	BA 390/17	ERR3393100;ILLUMINA;Paired;300;ERX3416964	2017	NA	NA	NA	Europe	Czechia	NA	NA	NA	NA	49.8175	15.473	Centre for Genomic Epidemiology, National Food Institute, Technical University of Denmark (DTU), Denmark	Escherichia coli	NA	NA	NA	NA	NA	NA	NA	PRJEB33169	ERP115939	NA	SAMEA5732131	ERS3535434	2021-01-22	2021-01-20	ESC_TA9694AA	Assembled	151276	5114902	114	30120	ESC_UB3848AA_AS	ERR3393100;ILLUMINA;Paired;300;ERX3416964	156972	156972	156972	156972	156972	156972	27844	164	164	80
ERR3393103	ESC_TA9691AA	BA 423/2/17	ERR3393103;ILLUMINA;Paired;300;ERX3416967	2017	NA	NA	NA	Europe	Czechia	NA	NA	NA	NA	49.8175	15.473	Centre for Genomic Epidemiology, National Food Institute, Technical University of Denmark (DTU), Denmark	Escherichia coli	NA	NA	NA	NA	NA	NA	NA	PRJEB33169	ERP115939	NA	SAMEA5732134	ERS3535437	2021-01-22	2021-01-20	ESC_TA9691AA	Assembled	92050	4637544	144	29056	ESC_UB3851AA_AS	ERR3393103;ILLUMINA;Paired;300;ERX3416967	156969	156969	156969	156969	156969	156969	47967	47967	47967	13
ERR3393104	ESC_TA9690AA	BA 4735/17	ERR3393104;ILLUMINA;Paired;300;ERX3416968	2017	NA	NA	NA	Europe	Czechia	NA	NA	NA	NA	49.8175	15.473	Centre for Genomic Epidemiology, National Food Institute, Technical University of Denmark (DTU), Denmark	Escherichia coli	NA	NA	NA	NA	NA	NA	NA	PRJEB33169	ERP115939	NA	SAMEA5732135	ERS3535438	2021-01-22	2021-01-20	ESC_TA9690AA	Assembled	129465	5492489	146	25488	ESC_UB3852AA_AS	ERR3393104;ILLUMINA;Paired;300;ERX3416968	156968	156968	58709	58709	58709	58709	58709	50	50	50
ERR3393106	ESC_TA9688AA	BA 6531/2/17	ERR3393106;ILLUMINA;Paired;300;ERX3416970	2017	NA	NA	NA	Europe	Czechia	NA	NA	NA	NA	49.8175	15.473	Centre for Genomic Epidemiology, National Food Institute, Technical University of Denmark (DTU), Denmark	Escherichia coli	NA	NA	NA	NA	NA	NA	NA	PRJEB33169	ERP115939	NA	SAMEA5732137	ERS3535440	2021-01-22	2021-01-20	ESC_TA9688AA	Assembled	272260	5076555	155	28394	ESC_UB3854AA_AS	ERR3393106;ILLUMINA;Paired;300;ERX3416970	156966	156966	156966	156966	156966	3651	3651	3651	136	5
ERR3393107	ESC_TA9687AA	CAM237	ERR3393107;ILLUMINA;Paired;300;ERX3416971	2017	NA	NA	NA	Europe	Czechia	NA	NA	NA	NA	49.8175	15.473	Centre for Genomic Epidemiology, National Food Institute, Technical University of Denmark (DTU), Denmark	Escherichia coli	NA	NA	NA	NA	NA	NA	NA	PRJEB33169	ERP115939	NA	SAMEA5732138	ERS3535441	2021-01-22	2021-01-20	ESC_TA9687AA	Assembled	186199	4877361	65	19372	ESC_UB3855AA_AS	ERR3393107;ILLUMINA;Paired;300;ERX3416971	156965	156965	156965	156965	156965	156965	110665	164	164	80
ERR3393108	ESC_TA9686AA	CAM303	ERR3393108;ILLUMINA;Paired;300;ERX3416972	2017	NA	NA	NA	Europe	Czechia	NA	NA	NA	NA	49.8175	15.473	Centre for Genomic Epidemiology, National Food Institute, Technical University of Denmark (DTU), Denmark	Escherichia coli	NA	NA	NA	NA	NA	NA	NA	PRJEB33169	ERP115939	NA	SAMEA5732139	ERS3535442	2021-01-22	2021-01-20	ESC_TA9686AA	Assembled	100521	5167062	118	55461	ESC_UB3856AA_AS	ERR3393108;ILLUMINA;Paired;300;ERX3416972	156964	156964	156964	156964	156964	156964	114590	1283	13	13
ERR3393109	ESC_TA9685AA	HP 36996	ERR3393109;ILLUMINA;Paired;300;ERX3416973	2017	NA	NA	NA	Europe	Czechia	NA	NA	NA	NA	49.8175	15.473	Centre for Genomic Epidemiology, National Food Institute, Technical University of Denmark (DTU), Denmark	Escherichia coli	NA	NA	NA	NA	NA	NA	NA	PRJEB33169	ERP115939	NA	SAMEA5732140	ERS3535443	2021-01-22	2021-01-20	ESC_TA9685AA	Assembled	113268	5077518	158	36064	ESC_UB3857AA_AS	ERR3393109;ILLUMINA;Paired;300;ERX3416973	156963	156963	156963	156963	156963	156963	5964	5964	5964	13
ERR3393110	ESC_TA9684AA	HP 6957	ERR3393110;ILLUMINA;Paired;300;ERX3416974	2017	NA	NA	NA	Europe	Czechia	NA	NA	NA	NA	49.8175	15.473	Centre for Genomic Epidemiology, National Food Institute, Technical University of Denmark (DTU), Denmark	Escherichia coli	NA	NA	NA	NA	NA	NA	NA	PRJEB33169	ERP115939	NA	SAMEA5732141	ERS3535444	2021-01-22	2021-01-20	ESC_TA9684AA	Assembled	119630	5276585	143	21536	ESC_UB3858AA_AS	ERR3393110;ILLUMINA;Paired;300;ERX3416974	156962	156962	156962	156962	156962	156962	25146	25146	3590	175
ERR3393111	ESC_TA9683AA	HPK 319/5	ERR3393111;ILLUMINA;Paired;300;ERX3416975	2017	NA	NA	NA	Europe	Czechia	NA	NA	NA	NA	49.8175	15.473	Centre for Genomic Epidemiology, National Food Institute, Technical University of Denmark (DTU), Denmark	Escherichia coli	NA	NA	NA	NA	NA	NA	NA	PRJEB33169	ERP115939	NA	SAMEA5732142	ERS3535445	2021-01-22	2021-01-20	ESC_TA9683AA	Assembled	185366	4973506	92	20126	ESC_UB3859AA_AS	ERR3393111;ILLUMINA;Paired;300;ERX3416975	156961	156961	156961	156961	156961	5235	5235	5235	138	138
[truncated: 5,256 more rows]
[truncated: 740 more columns]
